# Supplementary material for: Changes in potential pathogenicity-associated proteins of Helicobacter cinaedi upon infection of macrophage cells
Source: Front Microbiol. 2025 Aug 25;16:1640829. doi: 10.3389/fmicb.2025.1640829 (PMC12415068; doi:10.3389/fmicb.2025.1640829)
Supplement: SUPPLEMENTARY TABLE 1 — Summary table of proteins and tryptic peptides identified in culture conditions of H. cinaedi and after infection of macrophage cells. [file Table_1.xlsx]

## Sheet: Identified proteins
Changes in potential protein pathogenicity factors of the Helicobacter cinaedi bacterium due to contact with macrophage cells
Corresponding author: Alice Voronina, alice_corbeau@mail.ru
Supplementary table 1. Summary table of proteins and tryptic peptides identified in culture conditions of Helicobacter cinaedi and after its contact with macrophages
List of identified proteins (with spectral counting at the crossing)
Protein accession number - unique protein identification number
Protein name - the name of the protein
Ctrl-1, Ctrl-2, Ctrl-3 and Ctrl-4 - cultural conditions (control)
Exp-1, Exp-2 and Exp-3 - after the contact with M1 macrophages
Protein accession number	Protein name	Gene name	Ctrl-1	Ctrl-2	Ctrl-3	Ctrl-4	Exp-1	Exp-2	Exp-3
A0A140T897	Albumin OS=Bos taurus OX=9913 GN=ALB PE=4 SV=1	ALB	745.022	278.21	218.283	60.4643	233.938	144.493	418.867
W0UVI3	Ribonuclease A C2 OS=Bos taurus OX=9913 GN=RAC2 PE=3 SV=1		497.608	200.642	157.416	36.4336	132.418	54.7324	201.44
I7H5S0	Elongation factor Tu OS=Helicobacter cinaedi CCUG 18818 = ATCC BAA-847 OX=537971 GN=tuf PE=3 SV=1	tuf	316.912	428.174	455.457	410.847	332.147	334.962	341.329
I7HGH0	Chaperonin GroEL OS=Helicobacter cinaedi CCUG 18818 = ATCC BAA-847 OX=537971 GN=groEL PE=3 SV=1	groEL	290.503	324.75	377.798	470.536	412.701	435.67	389.291
I7HDR5	Multifunctional fusion protein OS=Helicobacter cinaedi CCUG 18818 = ATCC BAA-847 OX=537971 GN=rpoB PE=3 SV=1	rpoB	250.194	275.107	266.558	492.241	241.662	247.39	230.217
I7H4M1	Flagellin OS=Helicobacter cinaedi CCUG 18818 = ATCC BAA-847 OX=537971 GN=flaA_1 PE=3 SV=1	flaA_1	190.425	205.813	175.256	92.2468	143.452	175.144	170.265
I7HDA7	ATP synthase subunit beta OS=Helicobacter cinaedi CCUG 18818 = ATCC BAA-847 OX=537971 GN=atpD PE=3 SV=1	atpD	182.085	187.197	328.475	175.967	269.249	360.139	240.609
I7GTZ2	Fumarate reductase flavoprotein subunit OS=Helicobacter cinaedi CCUG 18818 = ATCC BAA-847 OX=537971 GN=frdA PE=3 SV=1	frdA	169.576	156.17	196.245	199.222	187.591	170.765	130.296
I7GTR9	Elongation factor G OS=Helicobacter cinaedi CCUG 18818 = ATCC BAA-847 OX=537971 GN=fusA PE=3 SV=1	fusA	154.286	193.402	203.591	274.415	147.866	156.535	130.296
I7GZN5	Aspartate ammonia-lyase OS=Helicobacter cinaedi CCUG 18818 = ATCC BAA-847 OX=537971 GN=HCBAA847_2140 PE=3 SV=1	HCBAA847_2140	141.776	108.595	124.883	110.851	190.902	101.802	102.319
I7H506	Porin OS=Helicobacter cinaedi CCUG 18818 = ATCC BAA-847 OX=537971 GN=HCBAA847_1133 PE=4 SV=1	HCBAA847_1133	137.607	76.5335	12.5933	11.6277	145.659	151.061	123.102
I7HF33	Aconitate hydratase B OS=Helicobacter cinaedi CCUG 18818 = ATCC BAA-847 OX=537971 GN=HCBAA847_1087 PE=3 SV=1	HCBAA847_1087	136.217	164.444	195.196	182.168	222.903	158.724	155.077
M5FJR2,P00639	Deoxyribonuclease OS=Bos taurus OX=9913 GN=DNASE1 PE=3 SV=1	DNASE1	134.827	37.2325	35.681	11.6277	24.2765	17.5144	27.1784
I7GYH9	Cj0069 family protein OS=Helicobacter cinaedi CCUG 18818 = ATCC BAA-847 OX=537971 GN=HCBAA847_0066 PE=4 SV=1	HCBAA847_0066	126.487	172.717	200.443	105.425	176.557	140.115	103.917
P00767	Chymotrypsinogen B OS=Bos taurus OX=9913 PE=1 SV=1		125.097	37.2325	33.5821	13.1781	16.5522	14.2304	26.379
I7GTZ7	Biotin sulfoxide reductase OS=Helicobacter cinaedi CCUG 18818 = ATCC BAA-847 OX=537971 GN=bisC PE=3 SV=1	bisC	119.537	115.834	80.8069	82.9446	132.418	76.6253	69.5447
I7GT31	Alkyl hydroperoxide reductase C OS=Helicobacter cinaedi CCUG 18818 = ATCC BAA-847 OX=537971 GN=ahpC PE=3 SV=1	ahpC	116.757	160.307	164.762	220.927	109.244	158.724	136.691
I7H4K9	Neutrophil-activating protein OS=Helicobacter cinaedi CCUG 18818 = ATCC BAA-847 OX=537971 GN=napA PE=1 SV=1	napA	115.367	108.595	74.5102	21.7051	86.0714	98.5182	102.319
I7HC04	Chaperone protein DnaK OS=Helicobacter cinaedi CCUG 18818 = ATCC BAA-847 OX=537971 GN=dnaK PE=2 SV=1	dnaK	115.367	137.553	163.713	144.959	145.659	126.979	104.717
I7HGH2	Isocitrate dehydrogenase [NADP] OS=Helicobacter cinaedi CCUG 18818 = ATCC BAA-847 OX=537971 GN=HCBAA847_2314 PE=3 SV=1	HCBAA847_2314	105.637	135.485	107.043	187.594	90.4853	101.802	83.1339
I7H582	ATP synthase subunit alpha OS=Helicobacter cinaedi CCUG 18818 = ATCC BAA-847 OX=537971 GN=atpA PE=3 SV=1	cheA	100.078	97.2182	183.652	108.526	94.8992	122.6	95.1244
I7H646	Histidine kinase OS=Helicobacter cinaedi CCUG 18818 = ATCC BAA-847 OX=537971 GN=cheA PE=4 SV=1	atpA	100.078	95.1498	117.537	109.301	88.2783	113.843	104.717
P23132	Lithostathine OS=Bos taurus OX=9913 GN=PTP PE=1 SV=1	PTP	100.078	29.9929	22.0382	6.20147	38.6218	25.1769	71.1435
I7HE68	YceI domain-containing protein OS=Helicobacter cinaedi CCUG 18818 = ATCC BAA-847 OX=537971 GN=HCBAA847_2166 PE=4 SV=1	HCBAA847_2166	97.2976	105.492	79.7574	111.626	144.556	121.506	156.676
I7GT71	ATP-dependent Clp protease ATP-binding subunit OS=Helicobacter cinaedi CCUG 18818 = ATCC BAA-847 OX=537971 GN=clpA PE=3 SV=1	clpA	88.9578	85.8416	91.3013	93.7972	80.554	93.045	83.9333
I7GZ49	S-adenosylmethionine synthase OS=Helicobacter cinaedi CCUG 18818 = ATCC BAA-847 OX=537971 GN=metK PE=3 SV=1	metK	88.9578	76.5335	101.796	82.9446	60.6914	47.0698	38.3695
I7HEZ3	50 kDa outer membrane protein OS=Helicobacter cinaedi CCUG 18818 = ATCC BAA-847 OX=537971 GN=HCBAA847_0986 PE=4 SV=1	HCBAA847_0986	87.5678	63.0884	4.19776	12.4029	70.6227	88.6664	67.1466
I7GTT6	Methyl-accepting chemotaxis protein OS=Helicobacter cinaedi CCUG 18818 = ATCC BAA-847 OX=537971 GN=HCBAA847_1823 PE=4 SV=1	HCBAA847_1823	86.1779	103.424	53.5214	131.781	112.555	164.197	123.902
I7H4U1	Chaperone protein HtpG OS=Helicobacter cinaedi CCUG 18818 = ATCC BAA-847 OX=537971 GN=htpG PE=3 SV=1	htpG	86.1779	95.1498	103.895	82.9446	66.2088	70.0574	84.7327
I7HC95	Methyl-accepting transducer domain-containing protein OS=Helicobacter cinaedi CCUG 18818 = ATCC BAA-847 OX=537971 GN=HCBAA847_0440 PE=4 SV=1	HCBAA847_0440	83.3979	82.7389	27.2854	94.5724	67.3122	100.708	101.519
I7HG22	Histone-like DNA-binding protein OS=Helicobacter cinaedi CCUG 18818 = ATCC BAA-847 OX=537971 GN=HCBAA847_1916 PE=3 SV=1	HCBAA847_1916	82.008	105.492	122.784	200.772	118.072	89.7611	80.7358
I7HE09	Elongation factor Ts OS=Helicobacter cinaedi CCUG 18818 = ATCC BAA-847 OX=537971 GN=tsf PE=3 SV=1	tsf	80.618	89.9786	107.043	131.781	131.314	75.5307	83.1339
I7GZ24	C4-dicarboxylate-binding periplasmic protein OS=Helicobacter cinaedi CCUG 18818 = ATCC BAA-847 OX=537971 GN=HCBAA847_1063 PE=4 SV=1	HCBAA847_1063	79.228	63.0884	37.7798	82.1694	128.004	158.724	127.898
I7GYH6	Methyl-accepting chemotaxis protein OS=Helicobacter cinaedi CCUG 18818 = ATCC BAA-847 OX=537971 GN=HCBAA847_0051 PE=4 SV=1	HCBAA847_0051	77.8381	68.2596	17.8405	110.851	87.1749	125.884	89.5289
I7GT85	Ni/Fe hydrogenase alpha subunit OS=Helicobacter cinaedi CCUG 18818 = ATCC BAA-847 OX=537971 GN=hyaB PE=3 SV=1	napA	75.0581	70.3281	78.708	63.565	60.6914	41.5966	41.567
I7H4G7	Trigger factor OS=Helicobacter cinaedi CCUG 18818 = ATCC BAA-847 OX=537971 GN=tig PE=3 SV=1	hyaB	75.0581	77.5677	86.0541	71.3169	38.6218	50.3538	48.7613
I7H567	Periplasmic nitrate reductase OS=Helicobacter cinaedi CCUG 18818 = ATCC BAA-847 OX=537971 GN=napA PE=3 SV=1	tig	75.0581	83.7732	119.636	227.129	171.039	105.086	131.895
I7GZQ8	Glutamate dehydrogenase OS=Helicobacter cinaedi CCUG 18818 = ATCC BAA-847 OX=537971 GN=HCBAA847_2256 PE=3 SV=1	HCBAA847_2256	72.2782	74.465	57.7192	30.2321	109.244	121.506	92.7263
I7GYI3	YceI domain-containing protein OS=Helicobacter cinaedi CCUG 18818 = ATCC BAA-847 OX=537971 GN=HCBAA847_0086 PE=4 SV=1	HCBAA847_0086	69.4983	82.7389	97.5979	96.8979	71.7262	66.7735	89.5289
I7HDQ7	Thioredoxin reductase OS=Helicobacter cinaedi CCUG 18818 = ATCC BAA-847 OX=537971 GN=trxB_1 PE=3 SV=1		69.4983	77.5677	95.499	96.1227	37.5183	71.1521	54.3568
MQC_P00761	SWISS-PROT_P00761|TRYP_PIG Trypsin - Sus scrofa (Pig).	trxB_1	69.4983	32.0613	31.4832	120.153	48.5531	58.0163	43.9651
I7GYU9	30S ribosomal protein S1 OS=Helicobacter cinaedi CCUG 18818 = ATCC BAA-847 OX=537971 GN=rpsA PE=4 SV=1	rpsA	68.1083	64.1227	100.746	89.1461	58.4844	48.1645	47.9619
I7GTW0	5-methyltetrahydropteroyltriglutamate--homocysteine S-methyltransferase OS=Helicobacter cinaedi CCUG 18818 = ATCC BAA-847 OX=537971 GN=HCBAA847_1945 PE=3 SV=1	gltA	66.7183	81.7047	96.5485	70.5417	47.4496	37.218	39.9682
I7H4H6	Citrate synthase OS=Helicobacter cinaedi CCUG 18818 = ATCC BAA-847 OX=537971 GN=gltA PE=3 SV=1	HCBAA847_1945	66.7183	79.6362	68.2136	93.7972	92.6923	82.0985	54.3568
I7H5D7	Phage_base_V domain-containing protein OS=Helicobacter cinaedi CCUG 18818 = ATCC BAA-847 OX=537971 GN=HCBAA847_1455 PE=4 SV=1	HCBAA847_1455	65.3284	52.7461	60.8675	51.1621	61.7948	49.2591	69.5447
I7GYP0	Cysteine synthase OS=Helicobacter cinaedi CCUG 18818 = ATCC BAA-847 OX=537971 GN=cysK_2 PE=3 SV=1	cysK_2	63.9384	72.3966	88.153	13.1781	104.831	97.4236	76.739
I7H4Z2	Ribonucleoside-diphosphate reductase OS=Helicobacter cinaedi CCUG 18818 = ATCC BAA-847 OX=537971 GN=HCBAA847_1083 PE=3 SV=1	HCBAA847_1083	62.5485	71.3623	73.4608	79.8439	68.4157	65.6788	55.9555
I7GZ22	Phosphoenolpyruvate synthase OS=Helicobacter cinaedi CCUG 18818 = ATCC BAA-847 OX=537971 GN=ppsA PE=3 SV=1	HCBAA847_0085	61.1585	80.6704	78.708	96.1227	89.3818	101.802	86.3314
I7H499	Ubiquinol cytochrome c oxidoreductase OS=Helicobacter cinaedi CCUG 18818 = ATCC BAA-847 OX=537971 GN=HCBAA847_0085 PE=4 SV=1	ppsA	61.1585	51.7118	25.1866	41.0847	72.8296	63.4895	60.7517
I7H4N8	Thioredoxin OS=Helicobacter cinaedi CCUG 18818 = ATCC BAA-847 OX=537971 GN=trxA_2 PE=3 SV=1	HCBAA847_1695	61.1585	49.6433	75.5597	59.6891	29.7939	49.2591	39.1689
I7H5N9	PHB domain-containing protein OS=Helicobacter cinaedi CCUG 18818 = ATCC BAA-847 OX=537971 GN=HCBAA847_1695 PE=3 SV=1	trxA_2	61.1585	66.1911	28.3349	93.022	77.2436	66.7735	50.36
I7H620	Hemolysin secretion protein OS=Helicobacter cinaedi CCUG 18818 = ATCC BAA-847 OX=537971 GN=HCBAA847_2012 PE=4 SV=1	HCBAA847_2012	59.7685	65.1569	93.4002	85.2702	113.658	94.1397	94.3251
I7HEY3	Outer membrane protein OS=Helicobacter cinaedi CCUG 18818 = ATCC BAA-847 OX=537971 GN=HCBAA847_0961 PE=4 SV=1	HCBAA847_0961	59.7685	31.0271	7.34608	0	30.8974	28.4608	24.7803
I7GU26	Type I restriction enzyme endonuclease subunit OS=Helicobacter cinaedi CCUG 18818 = ATCC BAA-847 OX=537971 GN=hsdR PE=3 SV=1	HCBAA847_1784	58.3786	52.7461	55.6203	43.4103	59.5879	53.6377	57.5543
I7GYQ4	Amino acid ABC transporter periplasmic solute-binding protein OS=Helicobacter cinaedi CCUG 18818 = ATCC BAA-847 OX=537971 GN=HCBAA847_0454 PE=4 SV=1	HCBAA847_0454	58.3786	50.6776	41.9776	57.3636	59.5879	123.695	83.1339
I7HCR8	N-acetylneuraminate synthase OS=Helicobacter cinaedi CCUG 18818 = ATCC BAA-847 OX=537971 GN=HCBAA847_0824 PE=4 SV=1	hsdR	58.3786	54.8145	72.4114	108.526	49.6566	59.1109	47.1625
I7HFX7	2-methylcitrate dehydratase OS=Helicobacter cinaedi CCUG 18818 = ATCC BAA-847 OX=537971 GN=HCBAA847_1784 PE=3 SV=1	HCBAA847_0824	58.3786	40.3352	48.2742	50.3869	87.1749	136.831	138.29
I7HDK1	VC_A0108 family type VI secretion protein OS=Helicobacter cinaedi CCUG 18818 = ATCC BAA-847 OX=537971 GN=evpB PE=4 SV=1	evpB	56.9886	49.6433	40.9282	58.9139	49.6566	59.1109	47.9619
I7HG84	Fumarate reductase iron-sulfur subunit OS=Helicobacter cinaedi CCUG 18818 = ATCC BAA-847 OX=537971 GN=frdB PE=3 SV=1	frdB	56.9886	71.3623	105.993	46.511	66.2088	64.5842	55.1562
I7GSZ9	ATP-dependent zinc metalloprotease FtsH OS=Helicobacter cinaedi CCUG 18818 = ATCC BAA-847 OX=537971 GN=ftsH_2 PE=3 SV=1	sodF	54.2087	62.0542	40.9282	60.4643	50.76	39.4073	55.1562
I7GU07	Acetate kinase OS=Helicobacter cinaedi CCUG 18818 = ATCC BAA-847 OX=537971 GN=ackA PE=3 SV=1	HCBAA847_1200	54.2087	62.0542	87.1035	61.2395	49.6566	91.9504	82.3346
I7GZ20	Superoxide dismutase OS=Helicobacter cinaedi CCUG 18818 = ATCC BAA-847 OX=537971 GN=sodF PE=3 SV=1	ackA	54.2087	70.3281	55.6203	26.3562	69.5192	99.6129	119.105
I7HCB0	Cysteine desulfurase OS=Helicobacter cinaedi CCUG 18818 = ATCC BAA-847 OX=537971 GN=HCBAA847_0475 PE=3 SV=1	HCBAA847_0630	54.2087	61.0199	72.4114	55.8132	41.9322	59.1109	61.5511
I7HCH5	Acriflavine resistance protein OS=Helicobacter cinaedi CCUG 18818 = ATCC BAA-847 OX=537971 GN=HCBAA847_0630 PE=4 SV=1	HCBAA847_0475	54.2087	47.5749	14.6922	51.1621	38.6218	55.827	39.9682
I7HF88	MotA_ExbB domain-containing protein OS=Helicobacter cinaedi CCUG 18818 = ATCC BAA-847 OX=537971 GN=HCBAA847_1200 PE=4 SV=1	ftsH_2	54.2087	42.4037	23.0877	28.6818	41.9322	47.0698	42.3663
I7H4R7	Carbamoyl-phosphate synthase large chain OS=Helicobacter cinaedi CCUG 18818 = ATCC BAA-847 OX=537971 GN=carB PE=3 SV=1	rnj	52.8187	68.2596	54.5709	89.9213	55.174	71.1521	55.9555
I7H6F3	Ribonuclease J OS=Helicobacter cinaedi CCUG 18818 = ATCC BAA-847 OX=537971 GN=rnj PE=3 SV=1	carB	52.8187	51.7118	46.1754	61.2395	55.174	42.6912	67.1466
F1MER7	Heparan sulfate proteoglycan 2 OS=Bos taurus OX=9913 GN=HSPG2 PE=1 SV=2	HSPG2	51.4287	10.3424	9.44496	0	3.31044	0	3.99682
I7GU14	Ferritin OS=Helicobacter cinaedi CCUG 18818 = ATCC BAA-847 OX=537971 GN=HCBAA847_2218 PE=3 SV=1	GC	51.4287	39.301	37.7798	31.0073	61.7948	56.9216	44.7644
F1N5M2,I7CT57	Vitamin D-binding protein OS=Bos taurus OX=9913 GN=GC PE=4 SV=2	HCBAA847_2218	51.4287	14.4793	12.5933	0.775183	13.2418	2.18929	17.586
I7GYU6	NADH dehydrogenase subunit G OS=Helicobacter cinaedi CCUG 18818 = ATCC BAA-847 OX=537971 GN=nuoG PE=4 SV=1	oorB	51.4287	50.6776	82.9058	41.0847	65.1053	56.9216	51.1594
I7H5C9	Secreted protein OS=Helicobacter cinaedi CCUG 18818 = ATCC BAA-847 OX=537971 GN=hcp PE=4 SV=1	hcp	51.4287	72.3966	80.8069	107.75	91.5888	89.7611	75.9397
I7HFY8	2-oxoglutarate-acceptor oxidoreductase subunit OS=Helicobacter cinaedi CCUG 18818 = ATCC BAA-847 OX=537971 GN=oorB PE=4 SV=1	nuoG	51.4287	49.6433	55.6203	29.457	79.4505	53.6377	46.3632
I7GT28	Acyl-CoA dehydrogenase OS=Helicobacter cinaedi CCUG 18818 = ATCC BAA-847 OX=537971 GN=HCBAA847_0506 PE=3 SV=1	HCBAA847_2185	50.0388	67.2254	81.8563	55.038	56.2774	45.9752	41.567
I7GTR7	Polyphosphate kinase OS=Helicobacter cinaedi CCUG 18818 = ATCC BAA-847 OX=537971 GN=ppk PE=3 SV=1	fba	50.0388	55.8488	64.0158	48.8365	29.7939	38.3126	33.5733
I7H4M5	Putative peptidyl-prolyl cis-trans isomerase OS=Helicobacter cinaedi CCUG 18818 = ATCC BAA-847 OX=537971 GN=HCBAA847_0737 PE=4 SV=1	HCBAA847_0737	50.0388	87.9101	101.796	96.1227	96.0027	76.6253	130.296
I7H680	Methyl-accepting chemotaxis protein OS=Helicobacter cinaedi CCUG 18818 = ATCC BAA-847 OX=537971 GN=HCBAA847_2185 PE=3 SV=1	gyrA	50.0388	41.3695	8.39552	41.0847	48.5531	53.6377	43.9651
I7HCL7	DNA gyrase subunit A OS=Helicobacter cinaedi CCUG 18818 = ATCC BAA-847 OX=537971 GN=gyrA PE=3 SV=1	HCBAA847_0506	50.0388	44.4722	48.2742	53.4876	49.6566	48.1645	42.3663
I7HER2	Fructose-bisphosphate aldolase OS=Helicobacter cinaedi CCUG 18818 = ATCC BAA-847 OX=537971 GN=fba PE=4 SV=1	ppk	50.0388	65.1569	61.917	68.2161	75.0366	89.7611	88.7295
I7HGE0	HrgA protein OS=Helicobacter cinaedi CCUG 18818 = ATCC BAA-847 OX=537971 GN=hrgA PE=4 SV=1	hrgA	50.0388	61.0199	61.917	14.7285	6.62088	5.47324	6.39492
I7GYI8	Malate oxidoreductase OS=Helicobacter cinaedi CCUG 18818 = ATCC BAA-847 OX=537971 GN=HCBAA847_0111 PE=3 SV=1	pseA	48.6488	42.4037	38.8293	101.549	44.1392	45.9752	40.7676
I7GYW5	Truncated flagellin modification protein OS=Helicobacter cinaedi CCUG 18818 = ATCC BAA-847 OX=537971 GN=pseA PE=4 SV=1	HCBAA847_0111	48.6488	62.0542	85.0046	21.7051	51.8635	133.547	23.1816
I7GSV4	Outer membrane protein OS=Helicobacter cinaedi CCUG 18818 = ATCC BAA-847 OX=537971 GN=HCBAA847_0123 PE=4 SV=1	HCBAA847_0123	47.2588	27.9244	9.44496	12.4029	32.0009	30.6501	30.3759
I7GZR5	Monooxygenase OS=Helicobacter cinaedi CCUG 18818 = ATCC BAA-847 OX=537971 GN=HCBAA847_2291 PE=3 SV=1	HCBAA847_0796	47.2588	35.164	43.027	43.4103	36.4148	21.8929	29.5765
I7HDX3	Putative peptidyl-prolyl cis-trans isomerase D OS=Helicobacter cinaedi CCUG 18818 = ATCC BAA-847 OX=537971 GN=HCBAA847_1903 PE=4 SV=1	HCBAA847_1903	47.2588	39.301	37.7798	37.984	37.5183	48.1645	35.1721
I7HET1	DUF541 domain-containing protein OS=Helicobacter cinaedi CCUG 18818 = ATCC BAA-847 OX=537971 GN=HCBAA847_0796 PE=4 SV=1	HCBAA847_2291	47.2588	43.4379	13.6427	28.6818	35.3113	50.3538	39.9682
I7GU02	Lipoprotein OS=Helicobacter cinaedi CCUG 18818 = ATCC BAA-847 OX=537971 GN=HCBAA847_2157 PE=3 SV=1	fixO	45.8689	49.6433	27.2854	60.4643	33.1044	49.2591	39.9682
I7H494	Putative saccharopine dehydrogenase OS=Helicobacter cinaedi CCUG 18818 = ATCC BAA-847 OX=537971 GN=HCBAA847_0060 PE=4 SV=1	HCBAA847_0060	45.8689	39.301	41.9776	51.9373	49.6566	52.5431	49.5606
I7H6B3	Cb-type cytochrome C oxidase subunit II OS=Helicobacter cinaedi CCUG 18818 = ATCC BAA-847 OX=537971 GN=fixO PE=4 SV=1	HCBAA847_2141	45.8689	38.2667	17.8405	31.7825	101.52	76.6253	66.3473
I7HDT3	S-ribosylhomocysteine lyase OS=Helicobacter cinaedi CCUG 18818 = ATCC BAA-847 OX=537971 GN=ygaG PE=3 SV=1	HCBAA847_2157	45.8689	52.7461	52.472	36.4336	25.38	40.5019	35.1721
I7HE56	Anaerobic C4-dicarboxylate transporter OS=Helicobacter cinaedi CCUG 18818 = ATCC BAA-847 OX=537971 GN=HCBAA847_2141 PE=3 SV=1	ygaG	45.8689	49.6433	12.5933	28.6818	45.2427	28.4608	23.9809
I7GT18	3-oxoacyl-[acyl-carrier-protein] synthase 2 OS=Helicobacter cinaedi CCUG 18818 = ATCC BAA-847 OX=537971 GN=fabF PE=3 SV=1	cfrA	44.4789	42.4037	50.3731	116.277	36.4148	54.7324	32.774
I7GTE5	Probable malate:quinone oxidoreductase OS=Helicobacter cinaedi CCUG 18818 = ATCC BAA-847 OX=537971 GN=mqo PE=3 SV=1	HCBAA847_0117	44.4789	45.5064	37.7798	41.8599	29.7939	29.5555	28.7771
I7GYI9	Outer membrane protein OS=Helicobacter cinaedi CCUG 18818 = ATCC BAA-847 OX=537971 GN=HCBAA847_0116 PE=4 SV=1	glnA	44.4789	38.2667	29.3843	61.2395	32.0009	32.8394	33.5733
I7GYP3	Glutamine synthetase OS=Helicobacter cinaedi CCUG 18818 = ATCC BAA-847 OX=537971 GN=glnA PE=3 SV=1	yaeC	44.4789	50.6776	58.7686	51.9373	58.4844	70.0574	55.9555
I7H667	Ferric receptor OS=Helicobacter cinaedi CCUG 18818 = ATCC BAA-847 OX=537971 GN=cfrA PE=3 SV=1	eno	44.4789	26.8901	0	20.1548	55.174	44.8805	27.9778
I7HBV5	Cytochrome c biogenesis protein OS=Helicobacter cinaedi CCUG 18818 = ATCC BAA-847 OX=537971 GN=HCBAA847_0117 PE=4 SV=1	HCBAA847_0116	44.4789	31.0271	12.5933	19.3796	36.4148	41.5966	38.3695
I7HE63	Lipoprotein OS=Helicobacter cinaedi CCUG 18818 = ATCC BAA-847 OX=537971 GN=yaeC PE=3 SV=1	mqo	44.4789	44.4722	26.236	73.6424	43.0357	61.3002	49.5606
I7HE72	Enolase OS=Helicobacter cinaedi CCUG 18818 = ATCC BAA-847 OX=537971 GN=eno PE=3 SV=1	fabF	44.4789	45.5064	44.0765	87.5957	47.4496	67.8681	44.7644
I7HED9	Acyl carrier protein OS=Helicobacter cinaedi CCUG 18818 = ATCC BAA-847 OX=537971 GN=acpP PE=3 SV=1	acpP	44.4789	52.7461	46.1754	135.657	29.7939	27.3662	36.7708
I7GT08	Pyruvate flavodoxin oxidoreductase subunit beta OS=Helicobacter cinaedi CCUG 18818 = ATCC BAA-847 OX=537971 GN=porB PE=4 SV=1	RRBP1	43.0889	52.7461	60.8675	29.457	44.1392	59.1109	60.7517
I7GT90	Nitroreducatase family protein OS=Helicobacter cinaedi CCUG 18818 = ATCC BAA-847 OX=537971 GN=HCBAA847_0825 PE=4 SV=1	HCBAA847_0635	43.0889	51.7118	59.8181	26.3562	50.76	41.5966	32.774
A0A3Q1LHT7	Ribosome binding protein 1 OS=Bos taurus OX=9913 GN=RRBP1 PE=1 SV=1	porB	43.0889	9.30813	6.29664	0	0	0	11.1911
I7GYZ2	Flagellar hook protein FlgE OS=Helicobacter cinaedi CCUG 18818 = ATCC BAA-847 OX=537971 GN=flgE PE=3 SV=1	pheT	43.0889	34.1298	46.1754	27.9066	20.9661	26.2715	28.7771
I7H521	Phenylalanine--tRNA ligase beta subunit OS=Helicobacter cinaedi CCUG 18818 = ATCC BAA-847 OX=537971 GN=pheT PE=3 SV=1	HCBAA847_0825	43.0889	37.2325	32.5326	14.7285	27.587	36.1234	35.1721
I7HCH7	Nitrite reductase (cytochrome; ammonia-forming) OS=Helicobacter cinaedi CCUG 18818 = ATCC BAA-847 OX=537971 GN=HCBAA847_0635 PE=3 SV=1	flgE	43.0889	56.883	36.7304	97.6731	155.591	162.008	135.892
P00760	Serine protease 1 OS=Bos taurus OX=9913 GN=PRSS1 PE=1 SV=3	PRSS1	41.699	11.3766	12.5933	5.42628	9.93131	6.56788	25.5797
I7H4F7	Dihydroxy-acid dehydratase OS=Helicobacter cinaedi CCUG 18818 = ATCC BAA-847 OX=537971 GN=ilvD PE=3 SV=1	ilvD	41.699	41.3695	41.9776	48.8365	51.8635	38.3126	40.7676
I7HEI9	Protein translocase subunit SecA OS=Helicobacter cinaedi CCUG 18818 = ATCC BAA-847 OX=537971 GN=secA PE=3 SV=1	secA	41.699	69.2938	60.8675	52.7125	51.8635	52.5431	62.3505
I7GSU5	Translation initiation factor IF-2 OS=Helicobacter cinaedi CCUG 18818 = ATCC BAA-847 OX=537971 GN=infB PE=3 SV=1	secD	40.309	49.6433	44.0765	57.3636	52.967	33.9341	46.3632
I7GSV0	30S ribosomal protein S2 OS=Helicobacter cinaedi CCUG 18818 = ATCC BAA-847 OX=537971 GN=rpsB PE=3 SV=1	HCBAA847_0589	40.309	47.5749	33.5821	53.4876	48.5531	50.3538	33.5733
I7GTA2	Pyruvate carboxylase subunit B OS=Helicobacter cinaedi CCUG 18818 = ATCC BAA-847 OX=537971 GN=pycB PE=4 SV=1	HCBAA847_1840	40.309	45.5064	52.472	79.0687	50.76	61.3002	51.9587
I7GTJ0	Threonine--tRNA ligase OS=Helicobacter cinaedi CCUG 18818 = ATCC BAA-847 OX=537971 GN=thrS PE=3 SV=1	htrA	40.309	45.5064	53.5214	43.4103	41.9322	39.4073	35.1721
I7GYT0	2-acyl-glycerophospho-ethanolamine acyltransferase OS=Helicobacter cinaedi CCUG 18818 = ATCC BAA-847 OX=537971 GN=HCBAA847_0589 PE=4 SV=1	rpsB	40.309	40.3352	13.6427	16.2788	30.8974	36.1234	30.3759
I7GZS2	Cell shape-determining protein MreB OS=Helicobacter cinaedi CCUG 18818 = ATCC BAA-847 OX=537971 GN=mreB PE=3 SV=1	pycB	40.309	45.5064	40.9282	63.565	18.7591	33.9341	26.379
I7H5C7	Site-specific DNA-methyltransferase (adenine-specific) OS=Helicobacter cinaedi CCUG 18818 = ATCC BAA-847 OX=537971 GN=HCBAA847_1430 PE=3 SV=1	infB	40.309	38.2667	57.7192	47.2862	32.0009	30.6501	33.5733
I7H5V5	Putative outer membrane protein OS=Helicobacter cinaedi CCUG 18818 = ATCC BAA-847 OX=537971 GN=HCBAA847_1840 PE=4 SV=1	thrS	40.309	31.0271	2.09888	13.1781	24.2765	22.9876	24.7803
I7HD04	Aspartate-semialdehyde dehydrogenase OS=Helicobacter cinaedi CCUG 18818 = ATCC BAA-847 OX=537971 GN=asd PE=3 SV=1	trxB_2	40.309	39.301	47.2248	51.1621	30.8974	30.6501	39.1689
I7HDY5	Thioredoxin reductase OS=Helicobacter cinaedi CCUG 18818 = ATCC BAA-847 OX=537971 GN=trxB_2 PE=4 SV=1	asd	40.309	49.6433	51.4226	65.1154	26.4835	49.2591	41.567
I7HEQ3	Protein translocase subunit SecD OS=Helicobacter cinaedi CCUG 18818 = ATCC BAA-847 OX=537971 GN=secD PE=3 SV=1	HCBAA847_2082	40.309	31.0271	15.7416	30.2321	35.3113	32.8394	39.1689
I7HFE0	Periplasmic serine endoprotease DegP-like OS=Helicobacter cinaedi CCUG 18818 = ATCC BAA-847 OX=537971 GN=htrA PE=3 SV=1	HCBAA847_1430	40.309	33.0956	40.9282	71.3169	37.5183	52.5431	51.9587
I7HG73	Chemotaxis signal transduction protein OS=Helicobacter cinaedi CCUG 18818 = ATCC BAA-847 OX=537971 GN=HCBAA847_2082 PE=4 SV=1	mreB	40.309	34.1298	46.1754	38.7592	25.38	33.9341	29.5765
I7GT63	D-3-phosphoglycerate dehydrogenase OS=Helicobacter cinaedi CCUG 18818 = ATCC BAA-847 OX=537971 GN=serA PE=3 SV=1	ilvC	38.919	49.6433	43.027	50.3869	26.4835	29.5555	25.5797
I7GTI8	Peptidoglycan-associated lipoprotein OS=Helicobacter cinaedi CCUG 18818 = ATCC BAA-847 OX=537971 GN=HCBAA847_1320 PE=4 SV=1	HCBAA847_1320	38.919	32.0613	17.8405	48.0614	46.3461	54.7324	35.1721
I7H4B4	Inosine-5'-monophosphate dehydrogenase OS=Helicobacter cinaedi CCUG 18818 = ATCC BAA-847 OX=537971 GN=guaB PE=3 SV=1	HCBAA847_0869	38.919	46.5406	52.472	83.7198	50.76	42.6912	41.567
I7H604	Glycolate oxidase OS=Helicobacter cinaedi CCUG 18818 = ATCC BAA-847 OX=537971 GN=glcD PE=4 SV=1	lysS	38.919	37.2325	37.7798	40.3095	38.6218	33.9341	28.7771
I7H6E2	Ketol-acid reductoisomerase (NADP(+)) OS=Helicobacter cinaedi CCUG 18818 = ATCC BAA-847 OX=537971 GN=ilvC PE=3 SV=1	rpoD	38.919	61.0199	58.7686	24.8059	72.8296	117.127	91.927
I7HC79	Pyruvate flavodoxin oxidoreductase subunit alpha OS=Helicobacter cinaedi CCUG 18818 = ATCC BAA-847 OX=537971 GN=HCBAA847_0405 PE=4 SV=1	accC	38.919	48.6091	60.8675	78.2935	33.1044	56.9216	52.7581
I7HCT5	Fumarate hydratase OS=Helicobacter cinaedi CCUG 18818 = ATCC BAA-847 OX=537971 GN=HCBAA847_0869 PE=3 SV=1	dnaN	38.919	36.1983	49.3237	58.1387	66.2088	54.7324	47.1625
I7HD23	Flagellin OS=Helicobacter cinaedi CCUG 18818 = ATCC BAA-847 OX=537971 GN=flaB PE=3 SV=1	alaS	38.919	35.164	47.2248	41.8599	35.3113	42.6912	29.5765
I7HD27	Lysine--tRNA ligase OS=Helicobacter cinaedi CCUG 18818 = ATCC BAA-847 OX=537971 GN=lysS PE=3 SV=1	HCBAA847_0472	38.919	37.2325	47.2248	35.6584	43.0357	48.1645	42.3663
I7HDS3	Biotin carboxylase OS=Helicobacter cinaedi CCUG 18818 = ATCC BAA-847 OX=537971 GN=accC PE=4 SV=1	flaB	38.919	41.3695	37.7798	50.3869	45.2427	47.0698	36.7708
I7HDZ3	Alanine--tRNA ligase OS=Helicobacter cinaedi CCUG 18818 = ATCC BAA-847 OX=537971 GN=alaS PE=3 SV=1	glcD	38.919	32.0613	40.9282	31.7825	32.0009	36.1234	36.7708
I7HE61	Flavodoxin OS=Helicobacter cinaedi CCUG 18818 = ATCC BAA-847 OX=537971 GN=fldA PE=3 SV=1	fldA	38.919	42.4037	46.1754	49.6117	38.6218	43.7859	31.1752
I7HEB6	RNA polymerase sigma factor RpoD OS=Helicobacter cinaedi CCUG 18818 = ATCC BAA-847 OX=537971 GN=rpoD PE=3 SV=1	HCBAA847_0405	38.919	42.4037	36.7304	48.0614	38.6218	44.8805	51.9587
I7HEE5	Nitrogen fixation protein NifU OS=Helicobacter cinaedi CCUG 18818 = ATCC BAA-847 OX=537971 GN=HCBAA847_0472 PE=3 SV=1	guaB	38.919	49.6433	51.4226	51.9373	46.3461	48.1645	43.9651
I7HF65	Transcription termination factor Rho OS=Helicobacter cinaedi CCUG 18818 = ATCC BAA-847 OX=537971 GN=rho PE=3 SV=1	rho	38.919	45.5064	49.3237	75.1928	30.8974	39.4073	36.7708
I7HGI6	Beta sliding clamp OS=Helicobacter cinaedi CCUG 18818 = ATCC BAA-847 OX=537971 GN=dnaN PE=3 SV=1	serA	38.919	56.883	67.1642	26.3562	56.2774	39.4073	46.3632
I7GYQ2	Methionine--tRNA ligase OS=Helicobacter cinaedi CCUG 18818 = ATCC BAA-847 OX=537971 GN=metG PE=3 SV=1	HCBAA847_0203	37.5291	38.2667	54.5709	37.984	26.4835	37.218	37.5701
I7GYT7	Formate dehydrogenase OS=Helicobacter cinaedi CCUG 18818 = ATCC BAA-847 OX=537971 GN=HCBAA847_0624 PE=4 SV=1	HCBAA847_1288	37.5291	33.0956	18.8899	23.2555	32.0009	29.5555	22.3822
I7GZ68	Methyl-accepting chemotaxis protein OS=Helicobacter cinaedi CCUG 18818 = ATCC BAA-847 OX=537971 GN=HCBAA847_1288 PE=4 SV=1	pepF	37.5291	47.5749	17.8405	71.3169	34.2079	61.3002	59.9524
I7HC02	PPK2 domain-containing protein OS=Helicobacter cinaedi CCUG 18818 = ATCC BAA-847 OX=537971 GN=HCBAA847_0203 PE=3 SV=1	HCBAA847_0624	37.5291	39.301	23.0877	33.3329	56.2774	43.7859	35.9714
I7HE44	DUF465 domain-containing protein OS=Helicobacter cinaedi CCUG 18818 = ATCC BAA-847 OX=537971 GN=HCBAA847_2110 PE=4 SV=1	metG	37.5291	46.5406	64.0158	17.054	13.2418	12.0411	18.3854
I7HEZ7	Oligoendopeptidase OS=Helicobacter cinaedi CCUG 18818 = ATCC BAA-847 OX=537971 GN=pepF PE=3 SV=1	HCBAA847_2110	37.5291	44.4722	57.7192	17.054	38.6218	45.9752	47.9619
I7GT69	Signal peptidase I OS=Helicobacter cinaedi CCUG 18818 = ATCC BAA-847 OX=537971 GN=lepB PE=3 SV=1	lepB	36.1391	27.9244	5.2472	24.0307	33.1044	47.0698	42.3663
I7GTT4	2-oxoglutarate-acceptor oxidoreductase subunit OS=Helicobacter cinaedi CCUG 18818 = ATCC BAA-847 OX=537971 GN=oorA PE=4 SV=1	dapD	36.1391	34.1298	51.4226	76.7431	41.9322	36.1234	37.5701
I7GU03	2,3,4,5-tetrahydropyridine-2,6-dicarboxylate N-succinyltransferase OS=Helicobacter cinaedi CCUG 18818 = ATCC BAA-847 OX=537971 GN=dapD PE=3 SV=1	leuA	36.1391	37.2325	28.3349	34.1081	36.4148	50.3538	39.1689
I7GU39	2-isopropylmalate synthase OS=Helicobacter cinaedi CCUG 18818 = ATCC BAA-847 OX=537971 GN=leuA PE=3 SV=1	HCBAA847_0358	36.1391	29.9929	34.6315	31.0073	34.2079	37.218	37.5701
I7GYL8	zf-RING_7 domain-containing protein OS=Helicobacter cinaedi CCUG 18818 = ATCC BAA-847 OX=537971 GN=HCBAA847_0271 PE=4 SV=1	hslU	36.1391	36.1983	50.3731	40.3095	35.3113	31.7448	32.774
I7GYS9	ATP-dependent protease ATP-binding subunit OS=Helicobacter cinaedi CCUG 18818 = ATCC BAA-847 OX=537971 GN=hslU PE=3 SV=1	HCBAA847_0271	36.1391	38.2667	56.6698	72.092	39.7253	45.9752	48.7613
I7GYZ6	GMP synthase [glutamine-hydrolyzing] OS=Helicobacter cinaedi CCUG 18818 = ATCC BAA-847 OX=537971 GN=guaA PE=3 SV=1	oorA	36.1391	36.1983	45.1259	22.4803	27.587	21.8929	26.379
I7H4F1	Chemotaxis signal transduction protein OS=Helicobacter cinaedi CCUG 18818 = ATCC BAA-847 OX=537971 GN=HCBAA847_0358 PE=4 SV=1	purL	36.1391	36.1983	43.027	37.2088	33.1044	37.218	35.9714
I7H4X9	Phosphoribosylformylglycinamidine synthase subunit PurL OS=Helicobacter cinaedi CCUG 18818 = ATCC BAA-847 OX=537971 GN=purL PE=3 SV=1	guaA	36.1391	40.3352	44.0765	38.7592	36.4148	25.1769	26.379
I7GSY1	O-acetylhomoserine (Thiol)-lyase OS=Helicobacter cinaedi CCUG 18818 = ATCC BAA-847 OX=537971 GN=metY PE=3 SV=1	SERPINI2	34.7491	35.164	36.7304	37.2088	32.0009	30.6501	24.7803
I7GT49	DNA-directed RNA polymerase subunit alpha OS=Helicobacter cinaedi CCUG 18818 = ATCC BAA-847 OX=537971 GN=rpoA PE=3 SV=1	HCBAA847_2101	34.7491	41.3695	58.7686	86.0453	41.9322	50.3538	40.7676
A6QPW6	SERPINI2 protein OS=Bos taurus OX=9913 GN=SERPINI2 PE=2 SV=1	hofD	34.7491	15.5135	17.8405	0	5.5174	0	10.3917
I7GTI0	Group III truncated hemoglobin OS=Helicobacter cinaedi CCUG 18818 = ATCC BAA-847 OX=537971 GN=HCBAA847_1280 PE=4 SV=1	HCBAA847_2191	34.7491	27.9244	16.791	9.3022	14.3452	19.7036	18.3854
I7GTI3	GDP-mannose 4,6-dehydratase OS=Helicobacter cinaedi CCUG 18818 = ATCC BAA-847 OX=537971 GN=gmd PE=3 SV=1	trpB	34.7491	26.8901	35.681	34.8832	16.5522	17.5144	15.1879
I7GTZ1	Peptidase S6 domain-containing protein OS=Helicobacter cinaedi CCUG 18818 = ATCC BAA-847 OX=537971 GN=HCBAA847_2101 PE=4 SV=1	HCBAA847_1014	34.7491	21.719	37.7798	23.2555	55.174	58.0163	62.3505
I7GZK1	UDP-glucose 6-dehydrogenase OS=Helicobacter cinaedi CCUG 18818 = ATCC BAA-847 OX=537971 GN=HCBAA847_1968 PE=3 SV=1	HCBAA847_1016	34.7491	25.8559	27.2854	37.2088	23.1731	33.9341	25.5797
I7GZP5	Adenine specific DNA methyltransferase OS=Helicobacter cinaedi CCUG 18818 = ATCC BAA-847 OX=537971 GN=HCBAA847_2191 PE=3 SV=1	HCBAA847_1968	34.7491	31.0271	30.4338	15.5037	34.2079	29.5555	41.567
I7HCV8	Tryptophan synthase beta chain OS=Helicobacter cinaedi CCUG 18818 = ATCC BAA-847 OX=537971 GN=trpB PE=3 SV=1	pgk	34.7491	28.9586	27.2854	31.0073	28.6905	31.7448	28.7771
I7HCY3	Biotin carboxylase OS=Helicobacter cinaedi CCUG 18818 = ATCC BAA-847 OX=537971 GN=HCBAA847_1014 PE=4 SV=1	galU	34.7491	28.9586	27.2854	36.4336	26.4835	29.5555	31.1752
I7HE78	Enoyl-[acyl-carrier-protein] reductase [NADH] OS=Helicobacter cinaedi CCUG 18818 = ATCC BAA-847 OX=537971 GN=HCBAA847_2187 PE=3 SV=1	HCBAA847_0761	34.7491	39.301	36.7304	31.0073	22.0696	20.7983	19.9841
I7HEC5	UTP--glucose-1-phosphate uridylyltransferase OS=Helicobacter cinaedi CCUG 18818 = ATCC BAA-847 OX=537971 GN=galU PE=3 SV=1	metY	34.7491	33.0956	41.9776	31.7825	28.6905	36.1234	27.9778
I7HEI3	Phosphoglycerate kinase OS=Helicobacter cinaedi CCUG 18818 = ATCC BAA-847 OX=537971 GN=pgk PE=3 SV=1	rpoA	34.7491	34.1298	26.236	54.2628	34.2079	37.218	27.1784
I7HER0	Putative outer membrane protein OS=Helicobacter cinaedi CCUG 18818 = ATCC BAA-847 OX=537971 GN=hofD PE=4 SV=1	HCBAA847_1280	34.7491	27.9244	1.04944	0	25.38	18.609	21.5829
I7HES0	Glyco_hydro_57 domain-containing protein OS=Helicobacter cinaedi CCUG 18818 = ATCC BAA-847 OX=537971 GN=HCBAA847_0761 PE=4 SV=1	HCBAA847_2187	34.7491	34.1298	48.2742	35.6584	30.8974	37.218	31.9746
I7HF05	TonB-dependent receptor OS=Helicobacter cinaedi CCUG 18818 = ATCC BAA-847 OX=537971 GN=HCBAA847_1016 PE=3 SV=1	gmd	34.7491	24.8217	7.34608	11.6277	16.5522	19.7036	15.9873
I7GU29	Alkanesulfonate monooxygenase OS=Helicobacter cinaedi CCUG 18818 = ATCC BAA-847 OX=537971 GN=HCBAA847_2293 PE=4 SV=1		33.3592	39.301	33.5821	18.6044	23.1731	26.2715	23.9809
I7GU41	DNA gyrase subunit B OS=Helicobacter cinaedi CCUG 18818 = ATCC BAA-847 OX=537971 GN=gyrB PE=3 SV=1	tolC	33.3592	47.5749	46.1754	48.0614	36.4148	36.1234	27.1784
I7GZR8	Phosphoenolpyruvate carboxylase OS=Helicobacter cinaedi CCUG 18818 = ATCC BAA-847 OX=537971 GN=ppc PE=4 SV=1	HCBAA847_0065	33.3592	33.0956	26.236	12.4029	28.6905	27.3662	25.5797
I7H495	Methyl-accepting transducer domain-containing protein OS=Helicobacter cinaedi CCUG 18818 = ATCC BAA-847 OX=537971 GN=HCBAA847_0065 PE=4 SV=1	ppc	33.3592	21.719	3.14832	19.3796	20.9661	33.9341	28.7771
I7H4K4	Outer membrane efflux protein OS=Helicobacter cinaedi CCUG 18818 = ATCC BAA-847 OX=537971 GN=tolC PE=3 SV=1	groES	33.3592	29.9929	9.44496	0	39.7253	50.3538	44.7644
I7H6E4	Co-chaperonin GroES OS=Helicobacter cinaedi CCUG 18818 = ATCC BAA-847 OX=537971 GN=groES PE=3 SV=1	HCBAA847_2293	33.3592	29.9929	32.5326	44.1854	23.1731	28.4608	31.1752
I7HFC8	ATP synthase subunit delta OS=Helicobacter cinaedi CCUG 18818 = ATCC BAA-847 OX=537971 GN=atpH PE=3 SV=1	gyrB	33.3592	24.8217	43.027	29.457	19.8626	28.4608	21.5829
MQC_P04264	SWISS-PROT_P04264 Tax_Id=9606 Gene_Symbol=KRT1 Keratin, type II cytoskeletal 1	atpH	33.3592	6.20542	14.6922	6.20147	123.59	103.991	121.503
I7GSY3	Nickel cobalt outer membrane efflux protein OS=Helicobacter cinaedi CCUG 18818 = ATCC BAA-847 OX=537971 GN=HCBAA847_0278 PE=3 SV=1	VCL	31.9692	16.5478	10.4944	0	29.7939	30.6501	32.774
I7GT03	Lon protease OS=Helicobacter cinaedi CCUG 18818 = ATCC BAA-847 OX=537971 GN=lon PE=2 SV=1	HCBAA847_0278	31.9692	49.6433	39.8787	48.0614	45.2427	45.9752	42.3663
A0A3Q1MRN4	Vinculin OS=Bos taurus OX=9913 GN=VCL PE=1 SV=1	HCBAA847_1967	31.9692	3.10271	2.09888	0	2.20696	0	1.59873
I7GTS0	50S ribosomal protein L7/L12 OS=Helicobacter cinaedi CCUG 18818 = ATCC BAA-847 OX=537971 GN=rplL PE=3 SV=1	atpG	31.9692	35.164	76.6091	11.6277	35.3113	27.3662	32.774
I7GZ73	ATP synthase gamma chain OS=Helicobacter cinaedi CCUG 18818 = ATCC BAA-847 OX=537971 GN=atpG PE=3 SV=1	HCBAA847_1951	31.9692	56.883	62.9664	41.8599	64.0018	76.6253	61.5511
I7H4D2	Protein RecA OS=Helicobacter cinaedi CCUG 18818 = ATCC BAA-847 OX=537971 GN=recA PE=3 SV=1	lon	31.9692	36.1983	33.5821	46.511	22.0696	25.1769	26.379
I7H557	Carboxy-terminal processing protease OS=Helicobacter cinaedi CCUG 18818 = ATCC BAA-847 OX=537971 GN=HCBAA847_1247 PE=3 SV=1	aroF	31.9692	34.1298	37.7798	49.6117	24.2765	22.9876	31.1752
I7H600	Pyridoxine 5'-phosphate synthase OS=Helicobacter cinaedi CCUG 18818 = ATCC BAA-847 OX=537971 GN=pdxJ PE=3 SV=1	pdxJ	31.9692	25.8559	29.3843	31.0073	25.38	30.6501	23.9809
I7H602	Lipoprotein OS=Helicobacter cinaedi CCUG 18818 = ATCC BAA-847 OX=537971 GN=HCBAA847_1967 PE=4 SV=1	glmS	31.9692	27.9244	17.8405	68.2161	61.7948	81.0039	60.7517
I7H642	ABC transporter ATP-binding protein OS=Helicobacter cinaedi CCUG 18818 = ATCC BAA-847 OX=537971 GN=HCBAA847_2073 PE=4 SV=1	bipA	31.9692	24.8217	26.236	44.9606	34.2079	22.9876	23.9809
I7HD11	50S ribosomal subunit assembly factor BipA OS=Helicobacter cinaedi CCUG 18818 = ATCC BAA-847 OX=537971 GN=bipA PE=3 SV=1	HCBAA847_0936	31.9692	31.0271	34.6315	54.2628	27.587	38.3126	35.1721
I7HD72	7-alpha-hydroxysteroid dehydrogenase OS=Helicobacter cinaedi CCUG 18818 = ATCC BAA-847 OX=537971 GN=HCBAA847_1213 PE=4 SV=1	HCBAA847_2073	31.9692	26.8901	37.7798	51.9373	33.1044	25.1769	25.5797
I7HDU5	Phospho-2-dehydro-3-deoxyheptonate aldolase OS=Helicobacter cinaedi CCUG 18818 = ATCC BAA-847 OX=537971 GN=aroF PE=3 SV=1	rplL	31.9692	20.6847	26.236	33.3329	17.6557	32.8394	29.5765
I7HDZ0	Glutamine--fructose-6-phosphate aminotransferase [isomerizing] OS=Helicobacter cinaedi CCUG 18818 = ATCC BAA-847 OX=537971 GN=glmS PE=3 SV=1	HCBAA847_1213	31.9692	22.7532	20.9888	17.8292	24.2765	16.4197	21.5829
I7HEX3	Amino acid ABC transporter OS=Helicobacter cinaedi CCUG 18818 = ATCC BAA-847 OX=537971 GN=HCBAA847_0936 PE=3 SV=1	HCBAA847_1247	31.9692	28.9586	38.8293	70.5417	40.8287	31.7448	39.9682
I7HG33	Mec-2 family protein OS=Helicobacter cinaedi CCUG 18818 = ATCC BAA-847 OX=537971 GN=HCBAA847_1951 PE=4 SV=1	recA	31.9692	36.1983	14.6922	48.0614	32.0009	50.3538	27.1784
I7GSV9	HDOD domain-containing protein OS=Helicobacter cinaedi CCUG 18818 = ATCC BAA-847 OX=537971 GN=HCBAA847_0153 PE=4 SV=1	HCBAA847_0634	30.5792	24.8217	25.1866	20.9299	15.4487	15.3251	15.9873
I7GTR6	4-hydroxy-tetrahydrodipicolinate reductase OS=Helicobacter cinaedi CCUG 18818 = ATCC BAA-847 OX=537971 GN=dapB PE=3 SV=1	mpr	30.5792	42.4037	48.2742	25.581	26.4835	33.9341	29.5765
I7GYT9	DUF945 family protein OS=Helicobacter cinaedi CCUG 18818 = ATCC BAA-847 OX=537971 GN=HCBAA847_0634 PE=4 SV=1	HCBAA847_2281	30.5792	34.1298	14.6922	22.4803	43.0357	43.7859	44.7644
I7GZI8	Cell division protein FtsA OS=Helicobacter cinaedi CCUG 18818 = ATCC BAA-847 OX=537971 GN=ftsA PE=3 SV=1	ftsA	30.5792	32.0613	32.5326	24.8059	27.587	29.5555	35.9714
I7GZR3	Site-specific DNA-methyltransferase (adenine-specific) OS=Helicobacter cinaedi CCUG 18818 = ATCC BAA-847 OX=537971 GN=HCBAA847_2281 PE=3 SV=1	tolB	30.5792	28.9586	32.5326	23.2555	35.3113	27.3662	36.7708
I7H4N0	dTDP-6-deoxy-L-hexose 3-O-methyltransferase OS=Helicobacter cinaedi CCUG 18818 = ATCC BAA-847 OX=537971 GN=HCBAA847_0762 PE=4 SV=1	dapB	30.5792	23.7874	30.4338	17.054	19.8626	10.9465	3.99682
I7H5R2	3-octaprenyl-4-hydroxybenzoate decarboxylase OS=Helicobacter cinaedi CCUG 18818 = ATCC BAA-847 OX=537971 GN=yigC PE=3 SV=1	ftsZ	30.5792	41.3695	33.5821	6.97665	3.31044	17.5144	7.19428
I7H5X8	Cell division protein FtsZ OS=Helicobacter cinaedi CCUG 18818 = ATCC BAA-847 OX=537971 GN=ftsZ PE=3 SV=1	HCBAA847_1717	30.5792	31.0271	35.681	34.1081	19.8626	25.1769	24.7803
I7HDA9	Tol-Pal system protein TolB OS=Helicobacter cinaedi CCUG 18818 = ATCC BAA-847 OX=537971 GN=tolB PE=3 SV=1	HCBAA847_0153	30.5792	40.3352	41.9776	28.6818	29.7939	39.4073	31.1752
I7HDR0	Glyceraldehyde-3-phosphate dehydrogenase OS=Helicobacter cinaedi CCUG 18818 = ATCC BAA-847 OX=537971 GN=HCBAA847_1717 PE=3 SV=1	HCBAA847_0762	30.5792	34.1298	39.8787	49.6117	18.7591	26.2715	26.379
I7HEF6	Iron-sulfur cluster carrier protein OS=Helicobacter cinaedi CCUG 18818 = ATCC BAA-847 OX=537971 GN=mpr PE=3 SV=1	yigC	30.5792	28.9586	36.7304	31.0073	33.1044	49.2591	56.7549
I7GSW7	YncE family protein OS=Helicobacter cinaedi CCUG 18818 = ATCC BAA-847 OX=537971 GN=HCBAA847_0194 PE=4 SV=1	FtsK	29.1893	24.8217	27.2854	70.5417	23.1731	17.5144	25.5797
I7GT84	Cystathionine gamma-synthase OS=Helicobacter cinaedi CCUG 18818 = ATCC BAA-847 OX=537971 GN=HCBAA847_0795 PE=3 SV=1	rpsD	29.1893	34.1298	32.5326	38.7592	23.1731	35.0287	21.5829
I7GU17	Cbb3-type cytochrome c oxidase subunit OS=Helicobacter cinaedi CCUG 18818 = ATCC BAA-847 OX=537971 GN=fixP PE=3 SV=1	leuS	29.1893	23.7874	14.6922	44.9606	35.3113	39.4073	24.7803
I7GZ23	Thiol peroxidase OS=Helicobacter cinaedi CCUG 18818 = ATCC BAA-847 OX=537971 GN=tpx PE=3 SV=1	fixP	29.1893	41.3695	43.027	112.402	25.38	35.0287	51.9587
I7GZP0	Glutamate-1-semialdehyde 2,1-aminomutase OS=Helicobacter cinaedi CCUG 18818 = ATCC BAA-847 OX=537971 GN=hemL PE=3 SV=1	HCBAA847_1429	29.1893	26.8901	34.6315	28.6818	17.6557	18.609	18.3854
I7GZR1	Septum site-determining protein MinD OS=Helicobacter cinaedi CCUG 18818 = ATCC BAA-847 OX=537971 GN=minD PE=3 SV=1	HCBAA847_1196	29.1893	29.9929	49.3237	41.0847	23.1731	36.1234	22.3822
I7H4H1	3-oxoacyl-[acyl-carrier-protein] reductase OS=Helicobacter cinaedi CCUG 18818 = ATCC BAA-847 OX=537971 GN=fabG PE=3 SV=1	HCBAA847_0939	29.1893	38.2667	47.2248	82.1694	33.1044	39.4073	39.1689
I7H531	Jag_N domain-containing protein OS=Helicobacter cinaedi CCUG 18818 = ATCC BAA-847 OX=537971 GN=HCBAA847_1196 PE=4 SV=1	HCBAA847_0795	29.1893	24.8217	24.1371	27.9066	18.7591	27.3662	19.9841
I7H595	Putative DNA segregation ATPase OS=Helicobacter cinaedi CCUG 18818 = ATCC BAA-847 OX=537971 GN=FtsK PE=3 SV=1	ilvI	29.1893	27.9244	19.9394	22.4803	44.1392	36.1234	51.9587
I7H6E7	Isoleucine--tRNA ligase OS=Helicobacter cinaedi CCUG 18818 = ATCC BAA-847 OX=537971 GN=ileS PE=3 SV=1	fabG	29.1893	54.8145	66.1147	28.6818	28.6905	33.9341	36.7708
I7HCG6	30S ribosomal protein S4 OS=Helicobacter cinaedi CCUG 18818 = ATCC BAA-847 OX=537971 GN=rpsD PE=3 SV=1	ileS	29.1893	35.164	49.3237	37.984	47.4496	56.9216	56.7549
I7HCW2	DUF262 domain-containing protein OS=Helicobacter cinaedi CCUG 18818 = ATCC BAA-847 OX=537971 GN=HCBAA847_0939 PE=4 SV=1	minD	29.1893	35.164	27.2854	11.6277	22.0696	19.7036	20.7835
I7HDZ5	Acetolactate synthase OS=Helicobacter cinaedi CCUG 18818 = ATCC BAA-847 OX=537971 GN=ilvI PE=3 SV=1	rplJ	29.1893	32.0613	37.7798	25.581	17.6557	35.0287	20.7835
I7HFF4	Leucine--tRNA ligase OS=Helicobacter cinaedi CCUG 18818 = ATCC BAA-847 OX=537971 GN=leuS PE=3 SV=1	tpx	29.1893	26.8901	34.6315	20.1548	30.8974	41.5966	29.5765
I7HFG8	Restriction endonuclease EcoP15I OS=Helicobacter cinaedi CCUG 18818 = ATCC BAA-847 OX=537971 GN=HCBAA847_1429 PE=4 SV=1	hemL	29.1893	31.0271	40.9282	34.8832	30.8974	33.9341	36.7708
I7HFV9	50S ribosomal protein L10 OS=Helicobacter cinaedi CCUG 18818 = ATCC BAA-847 OX=537971 GN=rplJ PE=3 SV=1	HCBAA847_0194	29.1893	28.9586	51.4226	18.6044	27.587	21.8929	17.586
I7GSY5	DUF262 domain-containing protein OS=Helicobacter cinaedi CCUG 18818 = ATCC BAA-847 OX=537971 GN=HCBAA847_0288 PE=4 SV=1		27.7993	32.0613	34.6315	11.6277	24.2765	29.5555	28.7771
I7GT44	50S ribosomal protein L3 OS=Helicobacter cinaedi CCUG 18818 = ATCC BAA-847 OX=537971 GN=rplC PE=3 SV=1	HCBAA847_1787	27.7993	24.8217	18.8899	34.8832	44.1392	31.7448	27.1784
I7GT99	Fumarate hydratase OS=Helicobacter cinaedi CCUG 18818 = ATCC BAA-847 OX=537971 GN=HCBAA847_0870 PE=3 SV=1	HCBAA847_1831	27.7993	37.2325	48.2742	57.3636	52.967	36.1234	31.9746
I7GTA4	Two-component system response regulator OS=Helicobacter cinaedi CCUG 18818 = ATCC BAA-847 OX=537971 GN=HCBAA847_0895 PE=4 SV=1	HCBAA847_1354	27.7993	40.3352	39.8787	29.457	43.0357	45.9752	42.3663
I7GTB8	DUF4115 domain-containing protein OS=Helicobacter cinaedi CCUG 18818 = ATCC BAA-847 OX=537971 GN=HCBAA847_0965 PE=4 SV=1	HCBAA847_1383	27.7993	33.0956	13.6427	19.3796	15.4487	27.3662	32.774
I7GTK0	Polymer-forming cytoskeletal family protein OS=Helicobacter cinaedi CCUG 18818 = ATCC BAA-847 OX=537971 GN=HCBAA847_1383 PE=4 SV=1	rplC	27.7993	34.1298	46.1754	42.6351	50.76	49.2591	49.5606
I7GTT8	DUF342 domain-containing protein OS=Helicobacter cinaedi CCUG 18818 = ATCC BAA-847 OX=537971 GN=HCBAA847_1833 PE=4 SV=1	HCBAA847_0895	27.7993	26.8901	37.7798	16.2788	29.7939	25.1769	37.5701
I7GZ09	Aspartate--tRNA(Asp/Asn) ligase OS=Helicobacter cinaedi CCUG 18818 = ATCC BAA-847 OX=537971 GN=aspS PE=3 SV=1	HCBAA847_0042	27.7993	50.6776	53.5214	48.8365	48.5531	32.8394	32.774
I7GZ50	Membrane protein insertase YidC OS=Helicobacter cinaedi CCUG 18818 = ATCC BAA-847 OX=537971 GN=yidC PE=3 SV=1	yidC	27.7993	33.0956	11.5438	34.1081	28.6905	37.218	30.3759
I7GZF7	50S ribosomal protein L11 OS=Helicobacter cinaedi CCUG 18818 = ATCC BAA-847 OX=537971 GN=rplK PE=3 SV=1	HCBAA847_0305	27.7993	25.8559	31.4832	49.6117	28.6905	18.609	19.1848
I7GZH4	Methyl-accepting chemotaxis sensory transducer OS=Helicobacter cinaedi CCUG 18818 = ATCC BAA-847 OX=537971 GN=HCBAA847_1831 PE=3 SV=1	HCBAA847_1833	27.7993	27.9244	5.2472	32.5577	40.8287	44.8805	36.7708
I7H4B8	Valine--tRNA ligase OS=Helicobacter cinaedi CCUG 18818 = ATCC BAA-847 OX=537971 GN=valS PE=3 SV=1	HCBAA847_0965	27.7993	31.0271	38.8293	30.2321	30.8974	35.0287	35.1721
I7H4E1	Putative iron-sulfur protein OS=Helicobacter cinaedi CCUG 18818 = ATCC BAA-847 OX=537971 GN=HCBAA847_0305 PE=4 SV=1	HCBAA847_0420	27.7993	26.8901	28.3349	38.7592	32.0009	36.1234	37.5701
I7H5V3	Cysteine--tRNA ligase OS=Helicobacter cinaedi CCUG 18818 = ATCC BAA-847 OX=537971 GN=cysS PE=3 SV=1	HCBAA847_0507	27.7993	34.1298	37.7798	33.3329	28.6905	31.7448	26.379
I7H5X4	Molybdopterin molybdenumtransferase OS=Helicobacter cinaedi CCUG 18818 = ATCC BAA-847 OX=537971 GN=moeA_2 PE=3 SV=1	valS	27.7993	35.164	38.8293	26.3562	35.3113	33.9341	27.9778
I7H5Y0	Fibronectin type III domain-containing protein OS=Helicobacter cinaedi CCUG 18818 = ATCC BAA-847 OX=537971 GN=HCBAA847_1907 PE=4 SV=1	HCBAA847_0288	27.7993	27.9244	16.791	36.4336	29.7939	25.1769	28.7771
I7HBS9	Putative ferric enterobactin uptake receptor OS=Helicobacter cinaedi CCUG 18818 = ATCC BAA-847 OX=537971 GN=HCBAA847_0042 PE=3 SV=1	HCBAA847_1907	27.7993	18.6163	0	18.6044	22.0696	20.7983	18.3854
I7HBW4	Lipoprotein required for motility OS=Helicobacter cinaedi CCUG 18818 = ATCC BAA-847 OX=537971 GN=HCBAA847_0147 PE=4 SV=1	moeA_2	27.7993	20.6847	5.2472	30.2321	7.72436	14.2304	15.9873
I7HC85	DUF3972 domain-containing protein OS=Helicobacter cinaedi CCUG 18818 = ATCC BAA-847 OX=537971 GN=HCBAA847_0420 PE=4 SV=1	HCBAA847_0304	27.7993	19.6505	39.8787	8.52702	23.1731	27.3662	26.379
I7HC87	UDP-N-acetylglucosamine 1-carboxyvinyltransferase OS=Helicobacter cinaedi CCUG 18818 = ATCC BAA-847 OX=537971 GN=murA PE=3 SV=1	HCBAA847_0870	27.7993	35.164	34.6315	26.3562	19.8626	22.9876	24.7803
I7HCA1	Acetyl-coenzyme A carboxylase carboxyl transferase subunit alpha OS=Helicobacter cinaedi CCUG 18818 = ATCC BAA-847 OX=537971 GN=accA PE=3 SV=1	ndk	27.7993	25.8559	30.4338	35.6584	18.7591	24.0822	20.7835
I7HDT1	Acetyl-CoA synthetase OS=Helicobacter cinaedi CCUG 18818 = ATCC BAA-847 OX=537971 GN=HCBAA847_1787 PE=4 SV=1	cysS	27.7993	12.4108	19.9394	13.9533	35.3113	65.6788	71.1435
I7HE87	LUD_dom domain-containing protein OS=Helicobacter cinaedi CCUG 18818 = ATCC BAA-847 OX=537971 GN=HCBAA847_0304 PE=4 SV=1	aspS	27.7993	24.8217	37.7798	40.3095	27.587	41.5966	27.9778
I7HEG1	Phosphate ABC transporter substrate-binding protein OS=Helicobacter cinaedi CCUG 18818 = ATCC BAA-847 OX=537971 GN=HCBAA847_0507 PE=4 SV=1	murA	27.7993	37.2325	43.027	20.9299	44.1392	27.3662	31.1752
I7HFE2	SpfH domain/band 7 family protein OS=Helicobacter cinaedi CCUG 18818 = ATCC BAA-847 OX=537971 GN=HCBAA847_1354 PE=4 SV=1	accA	27.7993	21.719	7.34608	50.3869	29.7939	44.8805	34.3727
I7HFY3	Two component system response regulator OS=Helicobacter cinaedi CCUG 18818 = ATCC BAA-847 OX=537971 GN=HCBAA847_1799 PE=4 SV=1	rplK	27.7993	25.8559	15.7416	3.10073	7.72436	12.0411	9.59238
I7HG77	Nucleoside diphosphate kinase OS=Helicobacter cinaedi CCUG 18818 = ATCC BAA-847 OX=537971 GN=ndk PE=3 SV=1	mnmA	27.7993	48.6091	47.2248	31.7825	41.9322	27.3662	34.3727
I7HG97	tRNA-specific 2-thiouridylase MnmA OS=Helicobacter cinaedi CCUG 18818 = ATCC BAA-847 OX=537971 GN=mnmA PE=3 SV=1	HCBAA847_0147	27.7993	37.2325	45.1259	20.1548	26.4835	20.7983	15.1879
MQC_P13645	SWISS-PROT_P13645 Tax_Id=9606 Gene_Symbol=KRT10 Keratin, type I cytoskeletal 10	HCBAA847_1799	27.7993	4.13695	12.5933	5.42628	68.4157	48.1645	58.3536
A0A3Q1M7S1,P98133	Fibrillin-1 OS=Bos taurus OX=9913 GN=FBN1 PE=1 SV=1	FBN1	26.4093	5.17118	6.29664	0	0	0	0
O97680	Thioredoxin OS=Bos taurus OX=9913 GN=TXN PE=3 SV=3	TXN	26.4093	12.4108	7.34608	0	3.31044	2.18929	3.19746
I7GTE9	Serine hydroxymethyltransferase OS=Helicobacter cinaedi CCUG 18818 = ATCC BAA-847 OX=537971 GN=glyA PE=3 SV=1	HCBAA847_0716	26.4093	43.4379	41.9776	34.8832	27.587	36.1234	40.7676
I7GTR5	Bifunctional purine biosynthesis protein PurH OS=Helicobacter cinaedi CCUG 18818 = ATCC BAA-847 OX=537971 GN=purH PE=3 SV=1	HCBAA847_1551	26.4093	29.9929	41.9776	23.2555	23.1731	20.7983	29.5765
I7GYT8	HlyD_D23 domain-containing protein OS=Helicobacter cinaedi CCUG 18818 = ATCC BAA-847 OX=537971 GN=HCBAA847_0629 PE=4 SV=1	pyrD	26.4093	22.7532	36.7304	38.7592	15.4487	27.3662	20.7835
I7GZ40	2-dehydro-3-deoxyphosphooctonate aldolase OS=Helicobacter cinaedi CCUG 18818 = ATCC BAA-847 OX=537971 GN=kdsA PE=3 SV=1	mexB	26.4093	21.719	24.1371	30.2321	23.1731	22.9876	22.3822
I7GZC0	CHAT domain-containing protein OS=Helicobacter cinaedi CCUG 18818 = ATCC BAA-847 OX=537971 GN=HCBAA847_1551 PE=4 SV=1	HCBAA847_1115	26.4093	27.9244	20.9888	10.0774	33.1044	22.9876	29.5765
I7GZG6	Toluene efflux pump periplasmic linker protein OS=Helicobacter cinaedi CCUG 18818 = ATCC BAA-847 OX=537971 GN=ttgA PE=3 SV=1	adk	26.4093	21.719	15.7416	43.4103	18.7591	21.8929	21.5829
I7H4C3	Catalase OS=Helicobacter cinaedi CCUG 18818 = ATCC BAA-847 OX=537971 GN=katA PE=3 SV=1	katA	26.4093	24.8217	19.9394	17.8292	19.8626	25.1769	19.9841
I7H4V3	Adenylate kinase OS=Helicobacter cinaedi CCUG 18818 = ATCC BAA-847 OX=537971 GN=adk PE=3 SV=1	glyA	26.4093	34.1298	47.2248	68.9913	43.0357	49.2591	37.5701
I7H547	Dihydroorotate dehydrogenase (quinone) OS=Helicobacter cinaedi CCUG 18818 = ATCC BAA-847 OX=537971 GN=pyrD PE=3 SV=1	rplD	26.4093	29.9929	23.0877	48.8365	36.4148	45.9752	43.9651
I7H585	Peptidyl-prolyl cis-trans isomerase OS=Helicobacter cinaedi CCUG 18818 = ATCC BAA-847 OX=537971 GN=slyD PE=3 SV=1	slyD	26.4093	32.0613	50.3731	25.581	28.6905	38.3126	27.1784
I7H5T5	Efflux pump membrane transporter OS=Helicobacter cinaedi CCUG 18818 = ATCC BAA-847 OX=537971 GN=mexB PE=3 SV=1	kdsA	26.4093	22.7532	7.34608	18.6044	16.5522	29.5555	21.5829
I7HC55	Polyribonucleotide nucleotidyltransferase OS=Helicobacter cinaedi CCUG 18818 = ATCC BAA-847 OX=537971 GN=pnp PE=3 SV=1	pnp	26.4093	36.1983	36.7304	41.8599	30.8974	25.1769	36.7708
I7HCP8	Putative methyltransferase OS=Helicobacter cinaedi CCUG 18818 = ATCC BAA-847 OX=537971 GN=HCBAA847_0769 PE=4 SV=1	HCBAA847_0769	26.4093	34.1298	57.7192	20.9299	24.2765	53.6377	11.1911
I7HD25	Aminotransferase OS=Helicobacter cinaedi CCUG 18818 = ATCC BAA-847 OX=537971 GN=HCBAA847_1115 PE=3 SV=1	purH	26.4093	28.9586	26.236	12.4029	33.1044	21.8929	29.5765
I7HEJ6	50S ribosomal protein L4 OS=Helicobacter cinaedi CCUG 18818 = ATCC BAA-847 OX=537971 GN=rplD PE=3 SV=1	ttgA	26.4093	27.9244	23.0877	41.8599	33.1044	26.2715	24.7803
I7HEQ5	Acyl-CoA hydrolase OS=Helicobacter cinaedi CCUG 18818 = ATCC BAA-847 OX=537971 GN=HCBAA847_0716 PE=3 SV=1	deaD	26.4093	28.9586	28.3349	10.8526	24.2765	32.8394	41.567
I7HEZ1	ATP-dependent RNA helicase OS=Helicobacter cinaedi CCUG 18818 = ATCC BAA-847 OX=537971 GN=deaD PE=4 SV=1	HCBAA847_0629	26.4093	33.0956	28.3349	47.2862	28.6905	19.7036	29.5765
I7HFY1	2-hydroxyacid dehydrogenase OS=Helicobacter cinaedi CCUG 18818 = ATCC BAA-847 OX=537971 GN=HCBAA847_1794 PE=3 SV=1	HCBAA847_1794	26.4093	33.0956	37.7798	44.9606	25.38	18.609	13.5892
I7GTI6	ATP synthase subunit b OS=Helicobacter cinaedi CCUG 18818 = ATCC BAA-847 OX=537971 GN=atpF' PE=3 SV=1	SERPINA1	25.0194	20.6847	11.5438	31.7825	16.5522	25.1769	23.1816
MQC_P34955,P34955	SWISS-PROT_P34955 (Bos taurus) Alpha-1-antiproteinase precursor	ribA	25.0194	10.3424	8.39552	0	12.1383	0	5.59555
I7GYL9	Cobalt-zinc-cadmium resistance protein OS=Helicobacter cinaedi CCUG 18818 = ATCC BAA-847 OX=537971 GN=czcA PE=3 SV=1	czcA	25.0194	23.7874	7.34608	41.0847	25.38	40.5019	37.5701
I7GZ45	Phenylalanine--tRNA ligase alpha subunit OS=Helicobacter cinaedi CCUG 18818 = ATCC BAA-847 OX=537971 GN=pheS PE=3 SV=1	pheS	25.0194	22.7532	19.9394	23.2555	34.2079	30.6501	29.5765
I7H4G2	30S ribosomal protein S6 OS=Helicobacter cinaedi CCUG 18818 = ATCC BAA-847 OX=537971 GN=rpsF PE=3 SV=1	HCBAA847_0350	25.0194	26.8901	37.7798	15.5037	25.38	17.5144	18.3854
I7HC57	AhpC-TSA domain-containing protein OS=Helicobacter cinaedi CCUG 18818 = ATCC BAA-847 OX=537971 GN=HCBAA847_0350 PE=4 SV=1	purA	25.0194	26.8901	12.5933	8.52702	18.7591	25.1769	27.9778
I7HCX9	Putative lipoprotein OS=Helicobacter cinaedi CCUG 18818 = ATCC BAA-847 OX=537971 GN=HCBAA847_1004 PE=4 SV=1	pta	25.0194	14.4793	2.09888	59.6891	24.2765	16.4197	16.7867
I7HE32	Aminotransferase OS=Helicobacter cinaedi CCUG 18818 = ATCC BAA-847 OX=537971 GN=HCBAA847_2065 PE=3 SV=1	atpF'	25.0194	22.7532	23.0877	43.4103	23.1731	27.3662	22.3822
I7HE53	Adenylosuccinate synthetase OS=Helicobacter cinaedi CCUG 18818 = ATCC BAA-847 OX=537971 GN=purA PE=3 SV=1	glmM	25.0194	29.9929	29.3843	27.1314	26.4835	36.1234	35.9714
I7HEB7	NADH dehydrogenase OS=Helicobacter cinaedi CCUG 18818 = ATCC BAA-847 OX=537971 GN=ndh PE=4 SV=1	ndh	25.0194	18.6163	13.6427	6.20147	15.4487	15.3251	13.5892
I7HF29	Phosphoglucosamine mutase OS=Helicobacter cinaedi CCUG 18818 = ATCC BAA-847 OX=537971 GN=glmM PE=3 SV=1	HCBAA847_2065	25.0194	14.4793	17.8405	18.6044	15.4487	19.7036	18.3854
I7HF58	GTP cyclohydrolase-2 OS=Helicobacter cinaedi CCUG 18818 = ATCC BAA-847 OX=537971 GN=ribA PE=3 SV=1	argG	25.0194	19.6505	18.8899	23.2555	32.0009	33.9341	27.9778
I7HF68	Transketolase OS=Helicobacter cinaedi CCUG 18818 = ATCC BAA-847 OX=537971 GN=tktA PE=3 SV=1	rpsF	25.0194	25.8559	30.4338	34.8832	19.8626	25.1769	15.9873
I7HFG9	IcmF-related protein OS=Helicobacter cinaedi CCUG 18818 = ATCC BAA-847 OX=537971 GN=HCBAA847_1434 PE=4 SV=1	HCBAA847_1004	25.0194	33.0956	7.34608	12.4029	13.2418	15.3251	9.59238
I7HGB5	Phosphate acetyltransferase OS=Helicobacter cinaedi CCUG 18818 = ATCC BAA-847 OX=537971 GN=pta PE=3 SV=1	tktA	25.0194	35.164	44.0765	95.3475	27.587	65.6788	64.7486
I7HGF8	Argininosuccinate synthase OS=Helicobacter cinaedi CCUG 18818 = ATCC BAA-847 OX=537971 GN=argG PE=3 SV=1	HCBAA847_1434	25.0194	29.9929	37.7798	39.5343	27.587	25.1769	24.7803
Q7SIH1	Alpha-2-macroglobulin OS=Bos taurus OX=9913 GN=A2M PE=1 SV=2	A2M	23.6294	3.10271	0	0	0	0	0
I7GT64	D-alanyl-D-alanine-adding enzyme OS=Helicobacter cinaedi CCUG 18818 = ATCC BAA-847 OX=537971 GN=HCBAA847_0695 PE=4 SV=1	PLG	23.6294	19.6505	8.39552	32.5577	16.5522	16.4197	16.7867
MQC_P06868,P06868	SWISS-PROT_P06868 (Bos taurus) Plasminogen precursor	HCBAA847_1123	23.6294	4.13695	3.14832	0	0	0	3.19746
I7GTP3	VC_A0107 family type VI secretion protein OS=Helicobacter cinaedi CCUG 18818 = ATCC BAA-847 OX=537971 GN=HCBAA847_1598 PE=4 SV=1	cstA	23.6294	17.582	29.3843	14.7285	33.1044	33.9341	31.1752
I7GTV5	Truncated aspartyl/glutamyl-tRNA amidotransferase subunit B OS=Helicobacter cinaedi CCUG 18818 = ATCC BAA-847 OX=537971 GN=HCBAA847_1920 PE=3 SV=1	HCBAA847_0883	23.6294	27.9244	28.3349	35.6584	27.587	25.1769	23.1816
I7GYY8	DUF3298 domain-containing protein OS=Helicobacter cinaedi CCUG 18818 = ATCC BAA-847 OX=537971 GN=HCBAA847_0883 PE=4 SV=1	HCBAA847_1598	23.6294	13.4451	9.44496	15.5037	23.1731	26.2715	26.379
I7GZF4	50S ribosomal protein L13 OS=Helicobacter cinaedi CCUG 18818 = ATCC BAA-847 OX=537971 GN=rplM PE=3 SV=1	HCBAA847_1442	23.6294	42.4037	44.0765	38.7592	25.38	19.7036	18.3854
I7GZM4	Chemotaxis signal transduction response regulator OS=Helicobacter cinaedi CCUG 18818 = ATCC BAA-847 OX=537971 GN=cheW PE=4 SV=1	HCBAA847_0967	23.6294	18.6163	39.8787	19.3796	11.0348	18.609	13.5892
I7H4U6	Aspartate aminotransferase OS=Helicobacter cinaedi CCUG 18818 = ATCC BAA-847 OX=537971 GN=HCBAA847_0967 PE=4 SV=1	HCBAA847_1920	23.6294	23.7874	30.4338	13.9533	30.8974	26.2715	27.1784
I7H504	SPOR domain-containing protein OS=Helicobacter cinaedi CCUG 18818 = ATCC BAA-847 OX=537971 GN=HCBAA847_1123 PE=4 SV=1	czcB	23.6294	21.719	10.4944	20.9299	32.0009	42.6912	38.3695
I7HC29	Cobalt-zinc-cadmium resistance protein OS=Helicobacter cinaedi CCUG 18818 = ATCC BAA-847 OX=537971 GN=czcB PE=4 SV=1	ssb	23.6294	25.8559	27.2854	22.4803	18.7591	21.8929	23.1816
I7HDF0	TcA_TcB_BD domain-containing protein OS=Helicobacter cinaedi CCUG 18818 = ATCC BAA-847 OX=537971 GN=HCBAA847_1442 PE=4 SV=1	HCBAA847_0695	23.6294	34.1298	31.4832	20.9299	39.7253	42.6912	37.5701
I7HDR8	Transcription termination/antitermination protein NusG OS=Helicobacter cinaedi CCUG 18818 = ATCC BAA-847 OX=537971 GN=nusG PE=3 SV=1	nusG	23.6294	25.8559	35.681	38.7592	22.0696	19.7036	16.7867
I7HEB8	Single-stranded DNA-binding protein OS=Helicobacter cinaedi CCUG 18818 = ATCC BAA-847 OX=537971 GN=ssb PE=3 SV=1	rplM	23.6294	25.8559	30.4338	27.9066	26.4835	15.3251	25.5797
I7HEU9	Carbon starvation protein A OS=Helicobacter cinaedi CCUG 18818 = ATCC BAA-847 OX=537971 GN=cstA PE=3 SV=1	cheW	23.6294	23.7874	4.19776	6.20147	22.0696	30.6501	25.5797
A0A3Q1M4K6,G5E5A8	Fibronectin OS=Bos taurus OX=9913 GN=FN1 PE=4 SV=1	FN1	22.2394	7.23966	4.19776	0	0	0	0
I7GSX0	L-asparaginase OS=Helicobacter cinaedi CCUG 18818 = ATCC BAA-847 OX=537971 GN=ansB PE=3 SV=1	AHSG	22.2394	20.6847	15.7416	23.2555	27.587	26.2715	31.1752
I7GSY4	Aspartokinase OS=Helicobacter cinaedi CCUG 18818 = ATCC BAA-847 OX=537971 GN=lysC PE=3 SV=1	HCBAA847_1785	22.2394	29.9929	27.2854	14.7285	34.2079	22.9876	19.9841
I7GSY7	Collagenase family protease OS=Helicobacter cinaedi CCUG 18818 = ATCC BAA-847 OX=537971 GN=HCBAA847_0298 PE=4 SV=1	HCBAA847_0396	22.2394	22.7532	28.3349	17.054	19.8626	12.0411	17.586
I7GT06	Cation transport ATPase OS=Helicobacter cinaedi CCUG 18818 = ATCC BAA-847 OX=537971 GN=HCBAA847_0396 PE=3 SV=1	HCBAA847_0715	22.2394	26.8901	4.19776	24.0307	40.8287	32.8394	29.5765
I7GT47	50S ribosomal protein L6 OS=Helicobacter cinaedi CCUG 18818 = ATCC BAA-847 OX=537971 GN=rplF PE=3 SV=1	ansB	22.2394	19.6505	24.1371	38.7592	25.38	26.2715	22.3822
I7GT68	Lipoprotein OS=Helicobacter cinaedi CCUG 18818 = ATCC BAA-847 OX=537971 GN=HCBAA847_0715 PE=4 SV=1	fdhB	22.2394	26.8901	9.44496	12.4029	20.9661	30.6501	30.3759
I7GT70	Leucyl aminopeptidase OS=Helicobacter cinaedi CCUG 18818 = ATCC BAA-847 OX=537971 GN=pepA PE=3 SV=1	ilvE	22.2394	16.5478	17.8405	27.9066	22.0696	18.609	19.1848
I7GT87	UDP-N-acetylglucosamine 2-epimerase OS=Helicobacter cinaedi CCUG 18818 = ATCC BAA-847 OX=537971 GN=HCBAA847_0810 PE=4 SV=1	lysC	22.2394	24.8217	29.3843	10.0774	19.8626	20.7983	19.9841
B0JYN6,MQC_P12763,P12763	Alpha-2-HS-glycoprotein OS=Bos taurus OX=9913 GN=AHSG PE=2 SV=1	rny	22.2394	8.27389	4.19776	0	0	0	3.19746
I7GTD7	UDP-N-acetylmuramoyl-L-alanyl-D-glutamate--2,6-diaminopimelate ligase OS=Helicobacter cinaedi CCUG 18818 = ATCC BAA-847 OX=537971 GN=murE PE=3 SV=1	rplA	22.2394	25.8559	20.9888	15.5037	14.3452	24.0822	19.1848
I7GTJ4	Branched-chain-amino-acid aminotransferase OS=Helicobacter cinaedi CCUG 18818 = ATCC BAA-847 OX=537971 GN=ilvE PE=3 SV=1	HCBAA847_0006	22.2394	17.582	22.0382	31.0073	20.9661	28.4608	27.9778
I7GYN7	Guanosine-pyrophosphohydrolase OS=Helicobacter cinaedi CCUG 18818 = ATCC BAA-847 OX=537971 GN=spoT PE=3 SV=1	HCBAA847_2115	22.2394	23.7874	27.2854	17.8292	23.1731	18.609	17.586
I7GYV8	Cytolethal distending toxin subunit B OS=Helicobacter cinaedi CCUG 18818 = ATCC BAA-847 OX=537971 GN=HCBAA847_0733 PE=4 SV=1	hyaA	22.2394	20.6847	22.0382	16.2788	5.5174	6.56788	4.79619
I7H4A7	Putative processing zinc-metalloprotease OS=Helicobacter cinaedi CCUG 18818 = ATCC BAA-847 OX=537971 GN=HCBAA847_0125 PE=3 SV=1	pepA	22.2394	19.6505	35.681	51.1621	24.2765	21.8929	21.5829
I7H4F3	Tyrosine--tRNA ligase OS=Helicobacter cinaedi CCUG 18818 = ATCC BAA-847 OX=537971 GN=tyrS PE=3 SV=1	rplF	22.2394	25.8559	26.236	45.7358	26.4835	20.7983	16.7867
I7H4J9	50S ribosomal protein L5 OS=Helicobacter cinaedi CCUG 18818 = ATCC BAA-847 OX=537971 GN=rplE PE=3 SV=1	HCBAA847_0810	22.2394	28.9586	26.236	35.6584	28.6905	27.3662	21.5829
I7H4M3	Ribosome-binding ATPase YchF OS=Helicobacter cinaedi CCUG 18818 = ATCC BAA-847 OX=537971 GN=ychF PE=3 SV=1	rplE	22.2394	24.8217	25.1866	32.5577	24.2765	20.7983	16.7867
I7H4M4	Cytolethal distending toxin subunit A OS=Helicobacter cinaedi CCUG 18818 = ATCC BAA-847 OX=537971 GN=HCBAA847_0732 PE=4 SV=1	murE	22.2394	16.5478	6.29664	22.4803	11.0348	9.85182	8.79301
I7H5R8	50S ribosomal protein L1 OS=Helicobacter cinaedi CCUG 18818 = ATCC BAA-847 OX=537971 GN=rplA PE=3 SV=1	spoT	22.2394	32.0613	31.4832	87.5957	58.4844	43.7859	31.1752
I7H5T4	Citrate synthase OS=Helicobacter cinaedi CCUG 18818 = ATCC BAA-847 OX=537971 GN=HCBAA847_1785 PE=3 SV=1	uvrA	22.2394	14.4793	19.9394	14.7285	27.587	47.0698	55.1562
I7HBR4	Sulfatase OS=Helicobacter cinaedi CCUG 18818 = ATCC BAA-847 OX=537971 GN=HCBAA847_0006 PE=4 SV=1	ychF	22.2394	11.3766	6.29664	26.3562	12.1383	24.0822	14.3886
I7HCH2	Formate dehydrogenase beta subunit OS=Helicobacter cinaedi CCUG 18818 = ATCC BAA-847 OX=537971 GN=fdhB PE=4 SV=1	feoB	22.2394	16.5478	10.4944	10.8526	19.8626	17.5144	19.9841
I7HE46	Outer membrane efflux protein OS=Helicobacter cinaedi CCUG 18818 = ATCC BAA-847 OX=537971 GN=HCBAA847_2115 PE=3 SV=1	HCBAA847_0298	22.2394	16.5478	9.44496	0.775183	13.2418	15.3251	8.79301
I7HE99	Ribonuclease Y OS=Helicobacter cinaedi CCUG 18818 = ATCC BAA-847 OX=537971 GN=rny PE=3 SV=1	tyrS	22.2394	28.9586	4.19776	29.457	19.8626	28.4608	19.9841
I7HEC3	Threonine synthase OS=Helicobacter cinaedi CCUG 18818 = ATCC BAA-847 OX=537971 GN=thrC PE=3 SV=1	thrC	22.2394	16.5478	16.791	14.7285	11.0348	12.0411	14.3886
I7HEN7	Excinuclease ABC subunit A OS=Helicobacter cinaedi CCUG 18818 = ATCC BAA-847 OX=537971 GN=uvrA PE=4 SV=1	HCBAA847_0125	22.2394	38.2667	45.1259	31.0073	34.2079	22.9876	24.7803
I7HET3	Ni/Fe hydrogenase beta subunit OS=Helicobacter cinaedi CCUG 18818 = ATCC BAA-847 OX=537971 GN=hyaA PE=3 SV=1	purF	22.2394	18.6163	17.8405	20.9299	22.0696	18.609	16.7867
I7HF76	Ferrous iron transport protein B OS=Helicobacter cinaedi CCUG 18818 = ATCC BAA-847 OX=537971 GN=feoB PE=3 SV=1	HCBAA847_0732	22.2394	15.5135	2.09888	20.1548	13.2418	9.85182	11.1911
I7HFU9	Amidophosphoribosyltransferase OS=Helicobacter cinaedi CCUG 18818 = ATCC BAA-847 OX=537971 GN=purF PE=3 SV=1	HCBAA847_0733	22.2394	32.0613	41.9776	24.8059	12.1383	24.0822	22.3822
I7GSU6	Ubiquinol-cytochrome c reductase iron-sulfur subunit OS=Helicobacter cinaedi CCUG 18818 = ATCC BAA-847 OX=537971 GN=HCBAA847_0083 PE=3 SV=1	CUTA	20.8495	28.9586	29.3843	31.7825	32.0009	29.5555	21.5829
I7GSZ3	Flagellar M-ring protein OS=Helicobacter cinaedi CCUG 18818 = ATCC BAA-847 OX=537971 GN=fliF PE=3 SV=1	TF	20.8495	22.7532	4.19776	24.0307	29.7939	20.7983	25.5797
I7GT77	Methyltransf_11 domain-containing protein OS=Helicobacter cinaedi CCUG 18818 = ATCC BAA-847 OX=537971 GN=HCBAA847_0760 PE=4 SV=1	MIX23	20.8495	18.6163	18.8899	6.97665	17.6557	2.18929	0.799365
F1MTI7,F1N5T0,Q1RMP3	Protein CutA OS=Bos taurus OX=9913 GN=CUTA PE=3 SV=1	csn1	20.8495	1.03424	4.19776	1.55037	0	0	0.799365
MQC_Q0IIK2,MQC_Q29443,Q29443	TREMBL_Q0IIK2 (Bos taurus) Transferrin	modA	20.8495	1.03424	1.04944	0	0	0	3.99682
I7GTC6	Putative lipoprotein OS=Helicobacter cinaedi CCUG 18818 = ATCC BAA-847 OX=537971 GN=HCBAA847_1005 PE=4 SV=1	fabH	20.8495	19.6505	7.34608	50.3869	9.93131	18.609	9.59238
I7GTK8	CRISPR-associated endonuclease Cas9 OS=Helicobacter cinaedi CCUG 18818 = ATCC BAA-847 OX=537971 GN=csn1 PE=3 SV=1	plsX	20.8495	21.719	15.7416	15.5037	30.8974	31.7448	29.5765
I7GTZ0	3-oxoacyl-[acyl-carrier-protein] synthase 3 OS=Helicobacter cinaedi CCUG 18818 = ATCC BAA-847 OX=537971 GN=fabH PE=3 SV=1	fliF	20.8495	19.6505	19.9394	17.8292	35.3113	33.9341	24.7803
A4FUI1	Protein MIX23 OS=Bos taurus OX=9913 GN=MIX23 PE=2 SV=1	HCBAA847_0854	20.8495	6.20542	5.2472	0	5.5174	0	7.19428
I7GU12	Endolytic peptidoglycan transglycosylase RlpA OS=Helicobacter cinaedi CCUG 18818 = ATCC BAA-847 OX=537971 GN=rlpA PE=3 SV=1	gltX	20.8495	25.8559	11.5438	24.8059	22.0696	22.9876	22.3822
I7GYJ9	Transcription termination/antitermination protein NusA OS=Helicobacter cinaedi CCUG 18818 = ATCC BAA-847 OX=537971 GN=nusA PE=3 SV=1	rlpA	20.8495	20.6847	17.8405	18.6044	15.4487	13.1358	12.7898
I7H523	Flagellin modification protein A OS=Helicobacter cinaedi CCUG 18818 = ATCC BAA-847 OX=537971 GN=HCBAA847_1173 PE=4 SV=1	HCBAA847_1759	20.8495	22.7532	22.0382	13.1781	22.0696	17.5144	15.9873
I7HBT3	Disulfide isomerase OS=Helicobacter cinaedi CCUG 18818 = ATCC BAA-847 OX=537971 GN=HCBAA847_0052 PE=4 SV=1	HCBAA847_0083	20.8495	20.6847	16.791	18.6044	14.3452	10.9465	14.3886
I7HC38	Molybdenum-binding periplasmic protein OS=Helicobacter cinaedi CCUG 18818 = ATCC BAA-847 OX=537971 GN=modA PE=3 SV=1	serS	20.8495	18.6163	10.4944	22.4803	25.38	24.0822	39.1689
I7HC90	Glutamate--tRNA ligase OS=Helicobacter cinaedi CCUG 18818 = ATCC BAA-847 OX=537971 GN=gltX PE=3 SV=1	HCBAA847_1173	20.8495	17.582	16.791	17.8292	24.2765	20.7983	18.3854
I7HCD7	Carbon-nitrogen family hydrolase OS=Helicobacter cinaedi CCUG 18818 = ATCC BAA-847 OX=537971 GN=HCBAA847_0545 PE=4 SV=1	HCBAA847_0084	20.8495	21.719	25.1866	21.7051	14.3452	19.7036	15.9873
I7HCT0	Arginine-binding periplasmic protein OS=Helicobacter cinaedi CCUG 18818 = ATCC BAA-847 OX=537971 GN=HCBAA847_0854 PE=3 SV=1	HCBAA847_0545	20.8495	32.0613	22.0382	15.5037	26.4835	28.4608	27.9778
I7HE00	Cytochrome b OS=Helicobacter cinaedi CCUG 18818 = ATCC BAA-847 OX=537971 GN=HCBAA847_0084 PE=3 SV=1	nusA	20.8495	25.8559	3.14832	1.55037	9.93131	9.85182	9.59238
I7HE41	Phosphate acyltransferase OS=Helicobacter cinaedi CCUG 18818 = ATCC BAA-847 OX=537971 GN=plsX PE=3 SV=1	HCBAA847_0052	20.8495	34.1298	19.9394	31.0073	33.1044	37.218	42.3663
I7HFD7	Serine--tRNA ligase OS=Helicobacter cinaedi CCUG 18818 = ATCC BAA-847 OX=537971 GN=serS PE=3 SV=1	HCBAA847_1005	20.8495	24.8217	31.4832	20.9299	19.8626	28.4608	23.9809
I7HFW7	Putative methyl-accepting chemotaxis protein OS=Helicobacter cinaedi CCUG 18818 = ATCC BAA-847 OX=537971 GN=HCBAA847_1759 PE=4 SV=1	HCBAA847_0760	20.8495	23.7874	11.5438	34.1081	11.0348	28.4608	30.3759
I7GST8	Flagellar biosynthesis protein FlhF OS=Helicobacter cinaedi CCUG 18818 = ATCC BAA-847 OX=537971 GN=flhF PE=3 SV=1	FLNA	19.4595	27.9244	27.2854	16.2788	26.4835	19.7036	19.1848
I7GSU0	Putative ATP/GTP binding protein OS=Helicobacter cinaedi CCUG 18818 = ATCC BAA-847 OX=537971 GN=HCBAA847_0053 PE=4 SV=1	HCBAA847_0702	19.4595	12.4108	11.5438	0.775183	11.0348	3.28394	6.39492
I7GT72	Elongation factor P OS=Helicobacter cinaedi CCUG 18818 = ATCC BAA-847 OX=537971 GN=efp PE=3 SV=1		19.4595	21.719	24.1371	19.3796	15.4487	7.66253	25.5797
F1N169	Filamin A OS=Bos taurus OX=9913 GN=FLNA PE=1 SV=3	glmM_1	19.4595	2.06847	1.04944	0	0	0	6.39492
I7GTV7	Gamma-glutamyl phosphate reductase OS=Helicobacter cinaedi CCUG 18818 = ATCC BAA-847 OX=537971 GN=proA PE=3 SV=1	HCBAA847_2070	19.4595	17.582	31.4832	31.0073	25.38	26.2715	22.3822
MQC_Q1RMN8,Q1RMN8	TREMBL_Q1RMN8 (Bos taurus) Similar to Immunoglobulin lambda-like polypeptide 1	HCBAA847_0297	19.4595	2.06847	3.14832	0.775183	5.5174	0	5.59555
I7GYI7	Glycine--tRNA ligase beta subunit OS=Helicobacter cinaedi CCUG 18818 = ATCC BAA-847 OX=537971 GN=glyS PE=3 SV=1	rpsC	19.4595	32.0613	31.4832	21.7051	22.0696	18.609	25.5797
I7GYK4	Glutamate--tRNA ligase OS=Helicobacter cinaedi CCUG 18818 = ATCC BAA-847 OX=537971 GN=gltX PE=3 SV=1	aroA	19.4595	25.8559	38.8293	21.7051	20.9661	16.4197	19.1848
I7GYM9	Phosphohexosemutase OS=Helicobacter cinaedi CCUG 18818 = ATCC BAA-847 OX=537971 GN=glmM_1 PE=3 SV=1	rpsH	19.4595	19.6505	22.0382	15.5037	34.2079	30.6501	25.5797
I7GZ25	Uroporphyrinogen decarboxylase OS=Helicobacter cinaedi CCUG 18818 = ATCC BAA-847 OX=537971 GN=hemE PE=3 SV=1	argD	19.4595	17.582	19.9394	21.7051	15.4487	20.7983	19.9841
I7GZD0	VC_A0114 family type VI secretion protein OS=Helicobacter cinaedi CCUG 18818 = ATCC BAA-847 OX=537971 GN=HCBAA847_1601 PE=4 SV=1	purM	19.4595	24.8217	33.5821	10.0774	16.5522	8.75718	11.9905
I7GZG1	N-acetylmuramoyl-L-alanine amidase OS=Helicobacter cinaedi CCUG 18818 = ATCC BAA-847 OX=537971 GN=HCBAA847_1766 PE=4 SV=1	proA	19.4595	14.4793	16.791	13.9533	13.2418	13.1358	16.7867
I7GZG8	Phosphomethylpyrimidine synthase OS=Helicobacter cinaedi CCUG 18818 = ATCC BAA-847 OX=537971 GN=thiC PE=3 SV=1	hisC	19.4595	32.0613	29.3843	27.9066	23.1731	28.4608	16.7867
I7H4D1	Aminotransferase OS=Helicobacter cinaedi CCUG 18818 = ATCC BAA-847 OX=537971 GN=wlaK PE=3 SV=1	flhF	19.4595	25.8559	32.5326	36.4336	15.4487	14.2304	17.586
I7H4G0	Pyruvate:ferredoxin oxidoreductase gamma subunit OS=Helicobacter cinaedi CCUG 18818 = ATCC BAA-847 OX=537971 GN=HCBAA847_0403 PE=4 SV=1	hemE	19.4595	17.582	17.8405	31.0073	15.4487	22.9876	17.586
I7H4L8	Outer membrane protein OS=Helicobacter cinaedi CCUG 18818 = ATCC BAA-847 OX=537971 GN=HCBAA847_0702 PE=4 SV=1	kdsB	19.4595	3.10271	1.04944	0	8.82783	9.85182	13.5892
I7H4W3	Thiazole synthase OS=Helicobacter cinaedi CCUG 18818 = ATCC BAA-847 OX=537971 GN=thiG PE=3 SV=1	HCBAA847_1766	19.4595	17.582	26.236	27.1314	19.8626	18.609	12.7898
I7H5K5	Type VI secretion lipoprotein OS=Helicobacter cinaedi CCUG 18818 = ATCC BAA-847 OX=537971 GN=HCBAA847_1600 PE=4 SV=1	HCBAA847_0403	19.4595	19.6505	6.29664	13.1781	11.0348	10.9465	9.59238
I7H5U6	2-oxoglutarate:acceptor oxidoreductase subunit OS=Helicobacter cinaedi CCUG 18818 = ATCC BAA-847 OX=537971 GN=oorC PE=4 SV=1	clpX	19.4595	15.5135	27.2854	20.1548	5.5174	8.75718	9.59238
I7H608	Cell division protease OS=Helicobacter cinaedi CCUG 18818 = ATCC BAA-847 OX=537971 GN=ftsH_1 PE=3 SV=1	polA	19.4595	21.719	7.34608	18.6044	13.2418	12.0411	11.9905
I7H674	Acetylornithine aminotransferase OS=Helicobacter cinaedi CCUG 18818 = ATCC BAA-847 OX=537971 GN=argD PE=3 SV=1	glyS	19.4595	16.5478	25.1866	14.7285	15.4487	22.9876	21.5829
I7H6B9	Phosphoribosylformylglycinamidine cyclo-ligase OS=Helicobacter cinaedi CCUG 18818 = ATCC BAA-847 OX=537971 GN=purM PE=3 SV=1	thiC	19.4595	21.719	26.236	31.0073	23.1731	28.4608	22.3822
I7HC37	Chemotaxis protein OS=Helicobacter cinaedi CCUG 18818 = ATCC BAA-847 OX=537971 GN=HCBAA847_0297 PE=4 SV=1	efp	19.4595	22.7532	32.5326	4.6511	26.4835	24.0822	27.1784
I7HC49	Histidinol-phosphate aminotransferase OS=Helicobacter cinaedi CCUG 18818 = ATCC BAA-847 OX=537971 GN=hisC PE=3 SV=1	thiG	19.4595	17.582	20.9888	5.42628	12.1383	15.3251	19.1848
I7HCG0	30S ribosomal protein S8 OS=Helicobacter cinaedi CCUG 18818 = ATCC BAA-847 OX=537971 GN=rpsH PE=3 SV=1	ftsH_1	19.4595	24.8217	16.791	30.2321	26.4835	21.8929	27.9778
I7HD97	3-deoxy-manno-octulosonate cytidylyltransferase OS=Helicobacter cinaedi CCUG 18818 = ATCC BAA-847 OX=537971 GN=kdsB PE=4 SV=1	HCBAA847_1600	19.4595	13.4451	14.6922	29.457	12.1383	22.9876	17.586
I7HDX8	2,3-bisphosphoglycerate-independent phosphoglycerate mutase OS=Helicobacter cinaedi CCUG 18818 = ATCC BAA-847 OX=537971 GN=pgm PE=3 SV=1	gltX	19.4595	22.7532	26.236	24.8059	11.0348	14.2304	12.7898
I7HE33	4Fe-4S ferredoxin-type domain-containing protein OS=Helicobacter cinaedi CCUG 18818 = ATCC BAA-847 OX=537971 GN=HCBAA847_2070 PE=4 SV=1	HCBAA847_0053	19.4595	9.30813	4.19776	17.054	19.8626	19.7036	15.1879
I7HEA7	DNA polymerase I OS=Helicobacter cinaedi CCUG 18818 = ATCC BAA-847 OX=537971 GN=polA PE=3 SV=1	HCBAA847_2292	19.4595	24.8217	16.791	20.9299	17.6557	17.5144	17.586
I7HED1	ATP-grasp domain-containing protein OS=Helicobacter cinaedi CCUG 18818 = ATCC BAA-847 OX=537971 GN=HCBAA847_2292 PE=4 SV=1	HCBAA847_1601	19.4595	18.6163	25.1866	22.4803	13.2418	13.1358	12.7898
I7HEE4	ATP-dependent Clp protease ATP-binding subunit ClpX OS=Helicobacter cinaedi CCUG 18818 = ATCC BAA-847 OX=537971 GN=clpX PE=3 SV=1	wlaK	19.4595	36.1983	37.7798	40.3095	36.4148	21.8929	27.9778
I7HEJ8	30S ribosomal protein S3 OS=Helicobacter cinaedi CCUG 18818 = ATCC BAA-847 OX=537971 GN=rpsC PE=3 SV=1	pgm	19.4595	31.0271	24.1371	20.9299	27.587	33.9341	27.1784
I7HEN5	3-phosphoshikimate 1-carboxyvinyltransferase OS=Helicobacter cinaedi CCUG 18818 = ATCC BAA-847 OX=537971 GN=aroA PE=3 SV=1	oorC	19.4595	15.5135	23.0877	22.4803	26.4835	24.0822	19.1848
I7GSZ5	Phosphoribosylamine--glycine ligase OS=Helicobacter cinaedi CCUG 18818 = ATCC BAA-847 OX=537971 GN=purD PE=3 SV=1		18.0696	26.8901	34.6315	20.9299	26.4835	14.2304	16.7867
I7GT14	GGDEF domain-containing protein OS=Helicobacter cinaedi CCUG 18818 = ATCC BAA-847 OX=537971 GN=HCBAA847_0436 PE=4 SV=1	lpxA	18.0696	15.5135	16.791	29.457	28.6905	24.0822	23.1816
I7GTH5	Two-component system response regulator OS=Helicobacter cinaedi CCUG 18818 = ATCC BAA-847 OX=537971 GN=HCBAA847_1255 PE=4 SV=1	HCBAA847_0906	18.0696	13.4451	13.6427	20.1548	18.7591	16.4197	14.3886
I7GTI7	ATP synthase epsilon chain OS=Helicobacter cinaedi CCUG 18818 = ATCC BAA-847 OX=537971 GN=atpC PE=3 SV=1	HCBAA847_0436	18.0696	18.6163	43.027	32.5577	7.72436	12.0411	22.3822
I7GTJ3	Protein-glutamate O-methyltransferase OS=Helicobacter cinaedi CCUG 18818 = ATCC BAA-847 OX=537971 GN=cheR PE=4 SV=1	gatA	18.0696	14.4793	19.9394	6.97665	5.5174	16.4197	12.7898
I7GTX3	DUF507 family protein OS=Helicobacter cinaedi CCUG 18818 = ATCC BAA-847 OX=537971 GN=HCBAA847_2010 PE=4 SV=1	HCBAA847_0306	18.0696	18.6163	28.3349	13.9533	22.0696	19.7036	19.1848
I7GU36	Acyl-[acyl-carrier-protein]--UDP-N-acetylglucosamine O-acyltransferase OS=Helicobacter cinaedi CCUG 18818 = ATCC BAA-847 OX=537971 GN=lpxA PE=3 SV=1	cbpA	18.0696	18.6163	19.9394	17.8292	20.9661	29.5555	20.7835
I7GYM5	Putative oxidoreductase iron-sulfur subunit OS=Helicobacter cinaedi CCUG 18818 = ATCC BAA-847 OX=537971 GN=HCBAA847_0306 PE=4 SV=1	HCBAA847_2010	18.0696	20.6847	45.1259	16.2788	26.4835	25.1769	34.3727
I7GYR0	50S ribosomal protein L25 OS=Helicobacter cinaedi CCUG 18818 = ATCC BAA-847 OX=537971 GN=rplY PE=3 SV=1	HCBAA847_1255	18.0696	24.8217	31.4832	31.7825	14.3452	22.9876	16.7867
I7GYZ0	Flagellar hook-associated protein OS=Helicobacter cinaedi CCUG 18818 = ATCC BAA-847 OX=537971 GN=flgL PE=4 SV=1	proS	18.0696	21.719	35.681	3.87592	6.62088	5.47324	11.1911
I7GZ59	SH3 domain-containing protein OS=Helicobacter cinaedi CCUG 18818 = ATCC BAA-847 OX=537971 GN=HCBAA847_1243 PE=4 SV=1	phoH	18.0696	12.4108	3.14832	18.6044	9.93131	8.75718	14.3886
I7H4H5	Adenylosuccinate lyase OS=Helicobacter cinaedi CCUG 18818 = ATCC BAA-847 OX=537971 GN=HCBAA847_0478 PE=3 SV=1	leuC	18.0696	17.582	17.8405	24.0307	17.6557	16.4197	15.1879
I7H4X2	ThiJ/PfpI family protein OS=Helicobacter cinaedi CCUG 18818 = ATCC BAA-847 OX=537971 GN=HCBAA847_1032 PE=4 SV=1	HCBAA847_2108	18.0696	16.5478	17.8405	21.7051	12.1383	5.47324	15.1879
I7H4Y1	Phosphate starvation-induced protein OS=Helicobacter cinaedi CCUG 18818 = ATCC BAA-847 OX=537971 GN=phoH PE=3 SV=1	purC	18.0696	18.6163	19.9394	6.20147	13.2418	15.3251	16.7867
I7H656	Phospholipase D-family protein OS=Helicobacter cinaedi CCUG 18818 = ATCC BAA-847 OX=537971 GN=HCBAA847_2108 PE=4 SV=1	ppiA	18.0696	14.4793	22.0382	10.8526	14.3452	14.2304	15.9873
I7H671	Methyl-accepting chemotaxis protein OS=Helicobacter cinaedi CCUG 18818 = ATCC BAA-847 OX=537971 GN=HCBAA847_2154 PE=4 SV=1	HCBAA847_2154	18.0696	19.6505	3.14832	41.0847	12.1383	24.0822	15.9873
I7H6F7	3-isopropylmalate dehydratase large subunit OS=Helicobacter cinaedi CCUG 18818 = ATCC BAA-847 OX=537971 GN=leuC PE=3 SV=1	HCBAA847_0478	18.0696	18.6163	24.1371	31.7825	23.1731	21.8929	19.9841
I7HCF2	30S ribosomal protein S10 OS=Helicobacter cinaedi CCUG 18818 = ATCC BAA-847 OX=537971 GN=rpsJ PE=3 SV=1	HCBAA847_1243	18.0696	17.582	20.9888	44.1854	8.82783	10.9465	9.59238
I7HD16	Proline--tRNA ligase OS=Helicobacter cinaedi CCUG 18818 = ATCC BAA-847 OX=537971 GN=proS PE=3 SV=1	HCBAA847_1986	18.0696	31.0271	34.6315	14.7285	24.2765	26.2715	23.1816
I7HD85	Peptidyl-prolyl cis-trans isomerase OS=Helicobacter cinaedi CCUG 18818 = ATCC BAA-847 OX=537971 GN=ppiA PE=3 SV=1	cheR	18.0696	14.4793	22.0382	19.3796	13.2418	17.5144	18.3854
I7HDX0	Conjugal transfer protein TraF OS=Helicobacter cinaedi CCUG 18818 = ATCC BAA-847 OX=537971 GN=HCBAA847_1892 PE=4 SV=1	purD	18.0696	22.7532	24.1371	0	6.62088	2.18929	7.19428
I7HE34	Glutamyl-tRNA(Gln) amidotransferase subunit A OS=Helicobacter cinaedi CCUG 18818 = ATCC BAA-847 OX=537971 GN=gatA PE=3 SV=1	HCBAA847_0309	18.0696	26.8901	20.9888	15.5037	24.2765	22.9876	25.5797
I7HE89	UDP-glucuronate decarboxylase OS=Helicobacter cinaedi CCUG 18818 = ATCC BAA-847 OX=537971 GN=HCBAA847_0309 PE=3 SV=1	rplY	18.0696	15.5135	19.9394	21.7051	11.0348	18.609	12.7898
I7HEP9	Transcriptional activator OS=Helicobacter cinaedi CCUG 18818 = ATCC BAA-847 OX=537971 GN=flgR PE=4 SV=1	flgR	18.0696	18.6163	22.0382	19.3796	12.1383	13.1358	9.59238
I7HEQ1	Co-chaperone-curved DNA binding protein OS=Helicobacter cinaedi CCUG 18818 = ATCC BAA-847 OX=537971 GN=cbpA PE=4 SV=1	HCBAA847_1032	18.0696	26.8901	32.5326	13.9533	23.1731	24.0822	29.5765
I7HEW2	Sulfatase domain-containing protein OS=Helicobacter cinaedi CCUG 18818 = ATCC BAA-847 OX=537971 GN=HCBAA847_0906 PE=3 SV=1	atpC	18.0696	19.6505	4.19776	11.6277	25.38	12.0411	13.5892
I7HFA7	Phosphoribosylaminoimidazole-succinocarboxamide synthase OS=Helicobacter cinaedi CCUG 18818 = ATCC BAA-847 OX=537971 GN=purC PE=3 SV=1	flgL	18.0696	23.7874	30.4338	31.7825	24.2765	20.7983	24.7803
MQC_P00766,P00766	SWISS-PROT_P00766 Chymotrypsinogen A - Bos taurus (Bovine).	rpsJ	18.0696	2.06847	2.09888	0	15.4487	6.56788	22.3822
I7HG46	TrkA domain-containing protein OS=Helicobacter cinaedi CCUG 18818 = ATCC BAA-847 OX=537971 GN=HCBAA847_1986 PE=4 SV=1	HCBAA847_1892	18.0696	16.5478	33.5821	8.52702	13.2418	16.4197	15.1879
MQC_P35527	SWISS-PROT_P35527 Tax_Id=9606 Gene_Symbol=KRT9 Keratin, type I cytoskeletal 9		18.0696	3.10271	6.29664	6.20147	62.8983	75.5307	85.532
I7GT01	Uridylate kinase OS=Helicobacter cinaedi CCUG 18818 = ATCC BAA-847 OX=537971 GN=pyrH PE=3 SV=1	AP2B1	16.6796	21.719	24.1371	17.8292	16.5522	22.9876	14.3886
I7GT11	N5-carboxyaminoimidazole ribonucleotide mutase OS=Helicobacter cinaedi CCUG 18818 = ATCC BAA-847 OX=537971 GN=purE PE=3 SV=1	cdsA	16.6796	14.4793	16.791	7.75183	7.72436	8.75718	7.99365
I7GT27	Bifunctional chorismate mutase/prephenate dehydratase OS=Helicobacter cinaedi CCUG 18818 = ATCC BAA-847 OX=537971 GN=pheA PE=4 SV=1	HCBAA847_2262	16.6796	18.6163	20.9888	20.9299	9.93131	17.5144	17.586
I7GT67	Sec translocon accessory complex subunit YajC OS=Helicobacter cinaedi CCUG 18818 = ATCC BAA-847 OX=537971 GN=yajC PE=3 SV=1	HCBAA847_1584	16.6796	5.17118	3.14832	11.6277	16.5522	9.85182	17.586
P63009,Q08DS7	AP-2 complex subunit beta OS=Bos taurus OX=9913 GN=AP2B1 PE=1 SV=2	topA	16.6796	5.17118	3.14832	0	0	0	3.99682
I7GTE8	HTH luxR-type domain-containing protein OS=Helicobacter cinaedi CCUG 18818 = ATCC BAA-847 OX=537971 GN=HCBAA847_1116 PE=4 SV=1	HCBAA847_0460	16.6796	15.5135	5.2472	13.9533	17.6557	12.0411	14.3886
I7GTF2	Invasion antigen B OS=Helicobacter cinaedi CCUG 18818 = ATCC BAA-847 OX=537971 GN=ciaB PE=4 SV=1	yajC	16.6796	26.8901	13.6427	15.5037	20.9661	15.3251	16.7867
I7GYJ5	Coproporphyrinogen-III oxidase OS=Helicobacter cinaedi CCUG 18818 = ATCC BAA-847 OX=537971 GN=hemN_1 PE=3 SV=1	HCBAA847_0072	16.6796	21.719	17.8405	23.2555	13.2418	15.3251	16.7867
I7GYJ6	Bifunctional protein GlmU OS=Helicobacter cinaedi CCUG 18818 = ATCC BAA-847 OX=537971 GN=glmU PE=3 SV=1	pbpA	16.6796	21.719	25.1866	23.2555	8.82783	10.9465	14.3886
I7GYV6	Adenine phosphoribosyltransferase OS=Helicobacter cinaedi CCUG 18818 = ATCC BAA-847 OX=537971 GN=apt PE=3 SV=1	HCBAA847_1001	16.6796	17.582	14.6922	7.75183	13.2418	10.9465	11.1911
I7GZ33	DNA topoisomerase 1 OS=Helicobacter cinaedi CCUG 18818 = ATCC BAA-847 OX=537971 GN=topA PE=3 SV=1	dnaJ_2	16.6796	15.5135	8.39552	24.8059	32.0009	27.3662	32.774
I7GZH6	Phosphatidate cytidylyltransferase OS=Helicobacter cinaedi CCUG 18818 = ATCC BAA-847 OX=537971 GN=cdsA PE=3 SV=1	clpP	16.6796	18.6163	9.44496	5.42628	36.4148	14.2304	47.1625
I7GZI6	UspA domain-containing protein OS=Helicobacter cinaedi CCUG 18818 = ATCC BAA-847 OX=537971 GN=HCBAA847_1891 PE=4 SV=1	mogA	16.6796	13.4451	13.6427	12.4029	7.72436	13.1358	12.7898
I7H4F2	Chemotaxis regulatory protein OS=Helicobacter cinaedi CCUG 18818 = ATCC BAA-847 OX=537971 GN=cheY PE=4 SV=1	cheY	16.6796	26.8901	33.5821	41.0847	35.3113	36.1234	31.1752
I7H4P4	GtrC OS=Helicobacter cinaedi CCUG 18818 = ATCC BAA-847 OX=537971 GN=HCBAA847_0822 PE=4 SV=1	HCBAA847_1116	16.6796	21.719	6.29664	1.55037	6.62088	5.47324	0
I7H505	Replicative DNA helicase OS=Helicobacter cinaedi CCUG 18818 = ATCC BAA-847 OX=537971 GN=dnaB PE=3 SV=1	HCBAA847_0400	16.6796	21.719	27.2854	20.9299	15.4487	14.2304	15.1879
I7H5B1	ParB domain-containing protein OS=Helicobacter cinaedi CCUG 18818 = ATCC BAA-847 OX=537971 GN=HCBAA847_1390 PE=3 SV=1	ciaB	16.6796	17.582	26.236	14.7285	13.2418	9.85182	15.1879
I7HBU1	Putative M23/M37 family peptidase OS=Helicobacter cinaedi CCUG 18818 = ATCC BAA-847 OX=537971 GN=HCBAA847_0072 PE=4 SV=1	pyrH	16.6796	14.4793	3.14832	9.3022	13.2418	21.8929	13.5892
I7HC65	DNA-directed RNA polymerase subunit omega OS=Helicobacter cinaedi CCUG 18818 = ATCC BAA-847 OX=537971 GN=rpoZ PE=3 SV=1	HCBAA847_0620	16.6796	19.6505	43.027	23.2555	8.82783	8.75718	12.7898
I7HC77	Phosphoenolpyruvate synthase/pyruvate phosphate dikinase OS=Helicobacter cinaedi CCUG 18818 = ATCC BAA-847 OX=537971 GN=HCBAA847_0400 PE=4 SV=1	nuoD	16.6796	14.4793	16.791	8.52702	14.3452	14.2304	13.5892
I7HCA3	Alpha-2-macroglobulin family N-terminal region OS=Helicobacter cinaedi CCUG 18818 = ATCC BAA-847 OX=537971 GN=HCBAA847_0460 PE=3 SV=1	apt	16.6796	18.6163	13.6427	19.3796	32.0009	27.3662	31.1752
I7HCG9	4Fe-4S dicluster domain-containing protein OS=Helicobacter cinaedi CCUG 18818 = ATCC BAA-847 OX=537971 GN=HCBAA847_0620 PE=4 SV=1	HCBAA847_1891	16.6796	12.4108	22.0382	6.97665	11.0348	13.1358	12.7898
I7HCX5	Chemotaxis signal transduction protein OS=Helicobacter cinaedi CCUG 18818 = ATCC BAA-847 OX=537971 GN=cheV_2 PE=4 SV=1	pheA	16.6796	19.6505	16.791	13.9533	8.82783	3.28394	7.99365
I7HE01	Flagellar hook-associated protein 1 OS=Helicobacter cinaedi CCUG 18818 = ATCC BAA-847 OX=537971 GN=flgK PE=3 SV=1	hemN_1	16.6796	18.6163	23.0877	8.52702	4.41392	10.9465	7.99365
I7HEC0	Periplasmic protein OS=Helicobacter cinaedi CCUG 18818 = ATCC BAA-847 OX=537971 GN=HCBAA847_2262 PE=4 SV=1	HCBAA847_2339	16.6796	18.6163	7.34608	9.3022	26.4835	32.8394	28.7771
I7HED0	ATP-dependent Clp protease proteolytic subunit OS=Helicobacter cinaedi CCUG 18818 = ATCC BAA-847 OX=537971 GN=clpP PE=3 SV=1	murC	16.6796	12.4108	20.9888	15.5037	23.1731	21.8929	17.586
I7HEG3	Chaperone protein DnaJ OS=Helicobacter cinaedi CCUG 18818 = ATCC BAA-847 OX=537971 GN=dnaJ_2 PE=3 SV=1	dnaB	16.6796	16.5478	16.791	7.75183	17.6557	16.4197	21.5829
I7HEK3	50S ribosomal protein L18 OS=Helicobacter cinaedi CCUG 18818 = ATCC BAA-847 OX=537971 GN=rplR PE=3 SV=1	HCBAA847_1390	16.6796	21.719	15.7416	33.3329	9.93131	10.9465	10.3917
I7HEN1	NADH-quinone oxidoreductase subunit D OS=Helicobacter cinaedi CCUG 18818 = ATCC BAA-847 OX=537971 GN=nuoD PE=3 SV=1	psd	16.6796	18.6163	30.4338	13.1781	18.7591	17.5144	13.5892
I7HEZ9	DnaJ domain-containing protein OS=Helicobacter cinaedi CCUG 18818 = ATCC BAA-847 OX=537971 GN=HCBAA847_1001 PE=4 SV=1	purE	16.6796	21.719	8.39552	24.0307	18.7591	24.0822	25.5797
I7HF13	Phosphatidylserine decarboxylase OS=Helicobacter cinaedi CCUG 18818 = ATCC BAA-847 OX=537971 GN=psd PE=4 SV=1	glmU	16.6796	8.27389	9.44496	3.87592	7.72436	5.47324	5.59555
I7HF60	Molybdenum cofactor biosynthesis protein OS=Helicobacter cinaedi CCUG 18818 = ATCC BAA-847 OX=537971 GN=mogA PE=4 SV=1	rplR	16.6796	14.4793	16.791	9.3022	14.3452	18.609	19.1848
I7HFM8	Lipase family protein OS=Helicobacter cinaedi CCUG 18818 = ATCC BAA-847 OX=537971 GN=HCBAA847_1584 PE=4 SV=1	flgK	16.6796	23.7874	19.9394	10.8526	36.4148	30.6501	33.5733
I7HFW4	UDP-N-acetylmuramate--L-alanine ligase OS=Helicobacter cinaedi CCUG 18818 = ATCC BAA-847 OX=537971 GN=murC PE=4 SV=1	cheV_2	16.6796	28.9586	19.9394	24.8059	16.5522	13.1358	19.9841
I7HG27	4-hydroxy-3-methylbut-2-en-1-yl diphosphate synthase (flavodoxin) OS=Helicobacter cinaedi CCUG 18818 = ATCC BAA-847 OX=537971 GN=ispG PE=3 SV=1	tpiA	16.6796	17.582	23.0877	20.1548	5.5174	6.56788	6.39492
I7HG53	Peptidoglycan glycosyltransferase OS=Helicobacter cinaedi CCUG 18818 = ATCC BAA-847 OX=537971 GN=pbpA PE=3 SV=1	rpoZ	16.6796	17.582	6.29664	13.1781	23.1731	16.4197	17.586
I7HGB7	Triosephosphate isomerase OS=Helicobacter cinaedi CCUG 18818 = ATCC BAA-847 OX=537971 GN=tpiA PE=3 SV=1	HCBAA847_0822	16.6796	9.30813	14.6922	13.9533	3.31044	6.56788	6.39492
I7HGI1	Disulphide isomerase OS=Helicobacter cinaedi CCUG 18818 = ATCC BAA-847 OX=537971 GN=HCBAA847_2339 PE=4 SV=1	ispG	16.6796	16.5478	18.8899	24.0307	13.2418	17.5144	11.9905
I7GSV3	Thioredoxin-like_fold domain-containing protein OS=Helicobacter cinaedi CCUG 18818 = ATCC BAA-847 OX=537971 GN=HCBAA847_0118 PE=4 SV=1		15.2896	14.4793	10.4944	6.97665	19.8626	16.4197	17.586
I7GT09	30S ribosomal protein S18 OS=Helicobacter cinaedi CCUG 18818 = ATCC BAA-847 OX=537971 GN=rpsR PE=3 SV=1	FLNB	15.2896	20.6847	19.9394	15.5037	12.1383	22.9876	19.1848
A0A3Q1M0Y7,A0A3Q1MQ34,E1BKX7	Filamin B OS=Bos taurus OX=9913 GN=FLNB PE=1 SV=1	TLN1	15.2896	2.06847	3.14832	0	0	0	1.59873
A0A3Q1MLQ7,F1MDH3	Talin 1 OS=Bos taurus OX=9913 GN=TLN1 PE=1 SV=1	HCBAA847_2241	15.2896	6.20542	5.2472	0	0	0	2.39809
I7GTC3	DNA ligase OS=Helicobacter cinaedi CCUG 18818 = ATCC BAA-847 OX=537971 GN=ligA PE=3 SV=1	prpB	15.2896	15.5135	16.791	8.52702	19.8626	18.609	15.9873
I7GTC4	Histidine--tRNA ligase OS=Helicobacter cinaedi CCUG 18818 = ATCC BAA-847 OX=537971 GN=hisS PE=3 SV=1	cydA	15.2896	20.6847	23.0877	18.6044	27.587	19.7036	19.9841
I7GTE7	Putative motility accessory factor OS=Helicobacter cinaedi CCUG 18818 = ATCC BAA-847 OX=537971 GN=HCBAA847_1111 PE=4 SV=1	HCBAA847_1763	15.2896	15.5135	23.0877	5.42628	13.2418	13.1358	15.9873
I7GTS4	Biotin carboxyl carrier protein of acetyl-CoA carboxylase OS=Helicobacter cinaedi CCUG 18818 = ATCC BAA-847 OX=537971 GN=HCBAA847_1763 PE=4 SV=1	fliL	15.2896	12.4108	19.9394	19.3796	34.2079	40.5019	24.7803
A0A452DIM3,L7R4Y6	Elongation factor 1-delta OS=Bos taurus OX=9913 GN=EEF1D PE=3 SV=1	EEF1D	15.2896	5.17118	6.29664	2.32555	4.41392	1.09465	4.79619
I7GYH7	Cytochrome bd quinol oxidase subunit I OS=Helicobacter cinaedi CCUG 18818 = ATCC BAA-847 OX=537971 GN=cydA PE=3 SV=1	comL	15.2896	14.4793	4.19776	10.8526	27.587	20.7983	23.9809
I7GYH8	Adenine-specific DNA methylase OS=Helicobacter cinaedi CCUG 18818 = ATCC BAA-847 OX=537971 GN=HCBAA847_0061 PE=3 SV=1	HCBAA847_1097	15.2896	38.2667	33.5821	14.7285	45.2427	25.1769	39.9682
I7GYR5	Alanine racemase OS=Helicobacter cinaedi CCUG 18818 = ATCC BAA-847 OX=537971 GN=alr PE=4 SV=1	HCBAA847_1806	15.2896	17.582	17.8405	8.52702	12.1383	14.2304	15.9873
I7GYS8	Anthranilate synthase component I OS=Helicobacter cinaedi CCUG 18818 = ATCC BAA-847 OX=537971 GN=trpE_2 PE=4 SV=1	HCBAA847_0118	15.2896	20.6847	27.2854	13.1781	14.3452	21.8929	22.3822
I7GYW3	Acylneuraminate cytidylyltransferase OS=Helicobacter cinaedi CCUG 18818 = ATCC BAA-847 OX=537971 GN=HCBAA847_0758 PE=4 SV=1	HCBAA847_0061	15.2896	16.5478	14.6922	13.9533	2.20696	12.0411	9.59238
I7GZ14	ADP-dependent (S)-NAD(P)H-hydrate dehydratase OS=Helicobacter cinaedi CCUG 18818 = ATCC BAA-847 OX=537971 GN=nnrD PE=3 SV=1	ligA	15.2896	18.6163	26.236	9.3022	12.1383	15.3251	17.586
I7GZ28	NAD(P)H-flavin oxidoreductase OS=Helicobacter cinaedi CCUG 18818 = ATCC BAA-847 OX=537971 GN=frxA PE=3 SV=1	lysA	15.2896	21.719	23.0877	27.1314	16.5522	17.5144	15.9873
I7GZ72	Chromosome partitioning protein OS=Helicobacter cinaedi CCUG 18818 = ATCC BAA-847 OX=537971 GN=parB PE=3 SV=1	HCBAA847_0821	15.2896	11.3766	11.5438	15.5037	14.3452	10.9465	11.1911
I7GZ77	50S ribosomal protein L20 OS=Helicobacter cinaedi CCUG 18818 = ATCC BAA-847 OX=537971 GN=rplT PE=3 SV=1	hisS	15.2896	13.4451	7.34608	23.2555	1.10348	5.47324	1.59873
I7GZF3	Glucose-6-phosphate isomerase OS=Helicobacter cinaedi CCUG 18818 = ATCC BAA-847 OX=537971 GN=pgi PE=3 SV=1	HCBAA847_2090	15.2896	24.8217	26.236	6.97665	7.72436	8.75718	8.79301
I7GZG0	DUF4355 domain-containing protein OS=Helicobacter cinaedi CCUG 18818 = ATCC BAA-847 OX=537971 GN=HCBAA847_1761 PE=4 SV=1	hisD	15.2896	19.6505	24.1371	16.2788	15.4487	6.56788	19.9841
I7GZG5	2-methylisocitrate lyase OS=Helicobacter cinaedi CCUG 18818 = ATCC BAA-847 OX=537971 GN=prpB PE=3 SV=1	HCBAA847_1589	15.2896	11.3766	17.8405	19.3796	26.4835	47.0698	38.3695
I7GZG9	CheX domain-containing protein OS=Helicobacter cinaedi CCUG 18818 = ATCC BAA-847 OX=537971 GN=HCBAA847_1806 PE=4 SV=1	trpE_2	15.2896	10.3424	7.34608	16.2788	19.8626	16.4197	19.9841
I7GZH0	Malate dehydrogenase OS=Helicobacter cinaedi CCUG 18818 = ATCC BAA-847 OX=537971 GN=mdh PE=3 SV=1	rpsR	15.2896	14.4793	10.4944	10.8526	11.0348	7.66253	5.59555
I7GZL0	Ferric uptake regulation protein OS=Helicobacter cinaedi CCUG 18818 = ATCC BAA-847 OX=537971 GN=fur PE=3 SV=1	HCBAA847_1113	15.2896	15.5135	20.9888	17.8292	8.82783	14.2304	10.3917
I7GZQ5	Putative heme iron utilization protein OS=Helicobacter cinaedi CCUG 18818 = ATCC BAA-847 OX=537971 GN=HCBAA847_2241 PE=4 SV=1	alr	15.2896	15.5135	9.44496	3.10073	20.9661	32.8394	23.9809
I7H501	Sulfatase domain-containing protein OS=Helicobacter cinaedi CCUG 18818 = ATCC BAA-847 OX=537971 GN=HCBAA847_1113 PE=4 SV=1	HCBAA847_1111	15.2896	23.7874	6.29664	11.6277	11.0348	16.4197	13.5892
I7H565	Putative plasminogen-binding protein OS=Helicobacter cinaedi CCUG 18818 = ATCC BAA-847 OX=537971 GN=HCBAA847_1267 PE=4 SV=1	rpsG	15.2896	11.3766	7.34608	14.7285	12.1383	10.9465	8.79301
I7H574	Putative HAD superfamily hydrolase OS=Helicobacter cinaedi CCUG 18818 = ATCC BAA-847 OX=537971 GN=HCBAA847_1292 PE=4 SV=1	pyrC_1	15.2896	6.20542	8.39552	5.42628	3.31044	6.56788	5.59555
I7HC69	Competence lipoprotein OS=Helicobacter cinaedi CCUG 18818 = ATCC BAA-847 OX=537971 GN=comL PE=4 SV=1	parB	15.2896	8.27389	2.09888	0.775183	14.3452	9.85182	7.99365
I7HCC1	Diaminopimelate decarboxylase OS=Helicobacter cinaedi CCUG 18818 = ATCC BAA-847 OX=537971 GN=lysA PE=3 SV=1	HCBAA847_0587	15.2896	14.4793	10.4944	9.3022	14.3452	17.5144	15.9873
I7HCD4	Flagellar protein FliL OS=Helicobacter cinaedi CCUG 18818 = ATCC BAA-847 OX=537971 GN=fliL PE=3 SV=1	HCBAA847_1267	15.2896	12.4108	4.19776	2.32555	13.2418	18.609	18.3854
I7HCV6	2-amino-4-hydroxy-6-hydroxymethyldihydropteridine pyrophosphokinase OS=Helicobacter cinaedi CCUG 18818 = ATCC BAA-847 OX=537971 GN=HCBAA847_0924 PE=4 SV=1	nnrD	15.2896	12.4108	6.29664	18.6044	11.0348	14.2304	7.19428
I7HCX2	Dihydroorotase OS=Helicobacter cinaedi CCUG 18818 = ATCC BAA-847 OX=537971 GN=pyrC_1 PE=4 SV=1	HCBAA847_1215	15.2896	12.4108	15.7416	15.5037	12.1383	15.3251	13.5892
I7HD18	Histidinol dehydrogenase OS=Helicobacter cinaedi CCUG 18818 = ATCC BAA-847 OX=537971 GN=hisD PE=3 SV=1	HCBAA847_0184	15.2896	16.5478	25.1866	22.4803	11.0348	29.5555	23.1816
I7HDX5	Cell division ATP-binding protein OS=Helicobacter cinaedi CCUG 18818 = ATCC BAA-847 OX=537971 GN=ftsE PE=4 SV=1	HCBAA847_0924	15.2896	18.6163	20.9888	9.3022	11.0348	13.1358	7.19428
I7HE40	Mannose-1-phosphate guanylyltransferase OS=Helicobacter cinaedi CCUG 18818 = ATCC BAA-847 OX=537971 GN=HCBAA847_2090 PE=3 SV=1	frxA	15.2896	15.5135	14.6922	19.3796	14.3452	21.8929	18.3854
I7HE49	Rhodanese domain-containing protein OS=Helicobacter cinaedi CCUG 18818 = ATCC BAA-847 OX=537971 GN=HCBAA847_0184 PE=4 SV=1	HCBAA847_1761	15.2896	16.5478	4.19776	22.4803	15.4487	10.9465	10.3917
I7HEA0	Carboxynorspermidine/carboxyspermidine decarboxylase OS=Helicobacter cinaedi CCUG 18818 = ATCC BAA-847 OX=537971 GN=nspC PE=3 SV=1	ftsE	15.2896	18.6163	14.6922	10.8526	6.62088	8.75718	7.99365
I7HEJ4	Conserved hypothetical secreted protein OS=Helicobacter cinaedi CCUG 18818 = ATCC BAA-847 OX=537971 GN=HCBAA847_0587 PE=3 SV=1	fur	15.2896	14.4793	16.791	24.0307	18.7591	13.1358	15.9873
I7HET9	UDP-N-acetylglucosamine 2-epimerase OS=Helicobacter cinaedi CCUG 18818 = ATCC BAA-847 OX=537971 GN=HCBAA847_0821 PE=4 SV=1	mdh	15.2896	17.582	19.9394	10.8526	25.38	19.7036	14.3886
I7HF38	Polyprenyl synthetase OS=Helicobacter cinaedi CCUG 18818 = ATCC BAA-847 OX=537971 GN=HCBAA847_1097 PE=3 SV=1	HCBAA847_1292	15.2896	13.4451	15.7416	10.8526	26.4835	18.609	19.1848
I7HF97	Putative zinc protease OS=Helicobacter cinaedi CCUG 18818 = ATCC BAA-847 OX=537971 GN=HCBAA847_1215 PE=3 SV=1	HCBAA847_0758	15.2896	22.7532	27.2854	18.6044	18.7591	16.4197	18.3854
I7HFN0	DUF2974 domain-containing protein OS=Helicobacter cinaedi CCUG 18818 = ATCC BAA-847 OX=537971 GN=HCBAA847_1589 PE=4 SV=1	nspC	15.2896	20.6847	17.8405	13.1781	24.2765	13.1358	15.9873
I7HFV6	30S ribosomal protein S7 OS=Helicobacter cinaedi CCUG 18818 = ATCC BAA-847 OX=537971 GN=rpsG PE=3 SV=1	pgi	15.2896	21.719	22.0382	42.6351	29.7939	19.7036	22.3822
MQC_P08779	SWISS-PROT_P08779 Tax_Id=9606 Gene_Symbol=KRT16 Keratin, type I cytoskeletal 16	rplT	15.2896	0	3.14832	0.775183	25.38	21.8929	28.7771
I7GT83	Cysteine synthase OS=Helicobacter cinaedi CCUG 18818 = ATCC BAA-847 OX=537971 GN=cysK_1 PE=4 SV=1	rpsM	13.8997	7.23966	15.7416	18.6044	11.0348	10.9465	11.9905
I7GTA6	CDP-Glycerol:Poly(Glycerophosphate) glycerophosphotransferase OS=Helicobacter cinaedi CCUG 18818 = ATCC BAA-847 OX=537971 GN=HCBAA847_0905 PE=4 SV=1	ribB	13.8997	17.582	6.29664	3.10073	17.6557	9.85182	16.7867
I7GTC8	Inorganic diphosphatase OS=Helicobacter cinaedi CCUG 18818 = ATCC BAA-847 OX=537971 GN=ppa PE=4 SV=1	trpD	13.8997	15.5135	19.9394	14.7285	16.5522	24.0822	15.1879
I7GYN6	1-(5-phosphoribosyl)-5-[(5-phosphoribosylamino)methylideneamino] imidazole-4-carboxamide isomerase OS=Helicobacter cinaedi CCUG 18818 = ATCC BAA-847 OX=537971 GN=hisA PE=3 SV=1	HCBAA847_0905	13.8997	9.30813	14.6922	17.8292	14.3452	8.75718	10.3917
I7GYS6	Hydrogenase expression/formation protein OS=Helicobacter cinaedi CCUG 18818 = ATCC BAA-847 OX=537971 GN=hypB PE=3 SV=1	HCBAA847_1293	13.8997	11.3766	12.5933	9.3022	5.5174	7.66253	8.79301
I7GYU3	3,4-dihydroxy-2-butanone 4-phosphate synthase OS=Helicobacter cinaedi CCUG 18818 = ATCC BAA-847 OX=537971 GN=ribB PE=3 SV=1	mreC	13.8997	23.7874	24.1371	16.2788	25.38	32.8394	35.1721
I7GZ69	Lipoprotein OS=Helicobacter cinaedi CCUG 18818 = ATCC BAA-847 OX=537971 GN=HCBAA847_1293 PE=4 SV=1	thyX	13.8997	9.30813	3.14832	0.775183	14.3452	5.47324	8.79301
I7GZJ0	Flagellar hook-associated protein 2 OS=Helicobacter cinaedi CCUG 18818 = ATCC BAA-847 OX=537971 GN=fliD PE=3 SV=1	HCBAA847_1809	13.8997	16.5478	27.2854	6.97665	12.1383	5.47324	11.9905
I7H498	Thioredoxin peroxidase OS=Helicobacter cinaedi CCUG 18818 = ATCC BAA-847 OX=537971 GN=bcp PE=4 SV=1	HCBAA847_0054	13.8997	10.3424	16.791	23.2555	14.3452	12.0411	15.1879
I7H4E5	Dihydroorotase OS=Helicobacter cinaedi CCUG 18818 = ATCC BAA-847 OX=537971 GN=pyrC_2 PE=3 SV=1	ppa	13.8997	18.6163	20.9888	10.0774	6.62088	9.85182	7.19428
I7H4E6	Flagellar assembly protein FliH OS=Helicobacter cinaedi CCUG 18818 = ATCC BAA-847 OX=537971 GN=fliH PE=4 SV=1	speE	13.8997	11.3766	20.9888	10.8526	15.4487	13.1358	18.3854
I7H4K1	30S ribosomal protein S13 OS=Helicobacter cinaedi CCUG 18818 = ATCC BAA-847 OX=537971 GN=rpsM PE=3 SV=1	fliH	13.8997	28.9586	27.2854	17.054	46.3461	39.4073	36.7708
I7H4K3	4Fe-4S Mo/W bis-MGD-type domain-containing protein OS=Helicobacter cinaedi CCUG 18818 = ATCC BAA-847 OX=537971 GN=HCBAA847_0623 PE=4 SV=1	argS	13.8997	15.5135	7.34608	3.87592	8.82783	12.0411	8.79301
I7H4L5	4-hydroxy-3-methylbut-2-enyl diphosphate reductase OS=Helicobacter cinaedi CCUG 18818 = ATCC BAA-847 OX=537971 GN=ispH PE=3 SV=1	HCBAA847_0623	13.8997	17.582	14.6922	12.4029	9.93131	10.9465	9.59238
I7H672	ABC transporter ATP-binding protein OS=Helicobacter cinaedi CCUG 18818 = ATCC BAA-847 OX=537971 GN=metN PE=4 SV=1	npd	13.8997	13.4451	24.1371	15.5037	13.2418	10.9465	9.59238
I7H6E9	Cell shape-determining protein MreC OS=Helicobacter cinaedi CCUG 18818 = ATCC BAA-847 OX=537971 GN=mreC PE=3 SV=1	frdC	13.8997	19.6505	4.19776	4.6511	11.0348	19.7036	12.7898
I7H6G2	Flavin-dependent thymidylate synthase OS=Helicobacter cinaedi CCUG 18818 = ATCC BAA-847 OX=537971 GN=thyX PE=3 SV=1	ADIPOQ,ADID	13.8997	12.4108	11.5438	3.87592	14.3452	13.1358	15.1879
I7HBR2	Chromosomal replication initiator protein DnaA OS=Helicobacter cinaedi CCUG 18818 = ATCC BAA-847 OX=537971 GN=dnaA PE=3 SV=1	bcp	13.8997	21.719	24.1371	15.5037	12.1383	9.85182	7.99365
A0A3B0J3V0,A0A3Q1M564,MQC_Q3Y5Z3,Q3Y5Z3	Adiponectin D OS=Bos taurus OX=9913 GN=ADID PE=4 SV=1	HCBAA847_0956	13.8997	6.20542	4.19776	0	8.82783	2.18929	8.79301
I7HBZ6	Exodeoxyribonuclease OS=Helicobacter cinaedi CCUG 18818 = ATCC BAA-847 OX=537971 GN=lexA PE=3 SV=1	cysK_1	13.8997	15.5135	15.7416	10.8526	9.93131	4.37859	10.3917
I7HCE8	Anthranilate phosphoribosyltransferase OS=Helicobacter cinaedi CCUG 18818 = ATCC BAA-847 OX=537971 GN=trpD PE=3 SV=1	hisA	13.8997	12.4108	12.5933	6.20147	15.4487	17.5144	17.586
I7HCM9	Bifunctional protein FolD OS=Helicobacter cinaedi CCUG 18818 = ATCC BAA-847 OX=537971 GN=folD PE=3 SV=1	motA	13.8997	17.582	15.7416	21.7051	11.0348	13.1358	8.79301
I7HCT2	N-(5'-phosphoribosyl)anthranilate isomerase OS=Helicobacter cinaedi CCUG 18818 = ATCC BAA-847 OX=537971 GN=trpF PE=3 SV=1	ispH	13.8997	12.4108	8.39552	7.75183	5.5174	2.18929	6.39492
I7HDY7	Putative ATP/GTP binding protein OS=Helicobacter cinaedi CCUG 18818 = ATCC BAA-847 OX=537971 GN=HCBAA847_0054 PE=4 SV=1	HCBAA847_0159	13.8997	19.6505	10.4944	6.97665	18.7591	14.2304	11.9905
I7HE31	SurA_N domain-containing protein OS=Helicobacter cinaedi CCUG 18818 = ATCC BAA-847 OX=537971 GN=HCBAA847_0159 PE=4 SV=1	HCBAA847_2197	13.8997	13.4451	19.9394	22.4803	11.0348	13.1358	11.9905
I7HE43	Fumarate reductase cytochrome b subunit OS=Helicobacter cinaedi CCUG 18818 = ATCC BAA-847 OX=537971 GN=frdC PE=4 SV=1	metN	13.8997	9.30813	4.19776	12.4029	9.93131	7.66253	9.59238
I7HE83	Endonuclease OS=Helicobacter cinaedi CCUG 18818 = ATCC BAA-847 OX=537971 GN=HCBAA847_2197 PE=4 SV=1	folD	13.8997	10.3424	13.6427	7.75183	7.72436	6.56788	8.79301
I7HEA3	2-nitropropane dioxygenase OS=Helicobacter cinaedi CCUG 18818 = ATCC BAA-847 OX=537971 GN=npd PE=4 SV=1	hypB	13.8997	23.7874	27.2854	42.6351	26.4835	26.2715	23.1816
I7HEV8	Polyamine aminopropyltransferase OS=Helicobacter cinaedi CCUG 18818 = ATCC BAA-847 OX=537971 GN=speE PE=3 SV=1	fliD	13.8997	16.5478	23.0877	4.6511	11.0348	20.7983	17.586
I7HEY1	Methyl-accepting transducer domain-containing protein OS=Helicobacter cinaedi CCUG 18818 = ATCC BAA-847 OX=537971 GN=HCBAA847_0956 PE=4 SV=1	lexA	13.8997	12.4108	1.04944	32.5577	9.93131	20.7983	7.99365
I7HFV4	Flagellar motor protein OS=Helicobacter cinaedi CCUG 18818 = ATCC BAA-847 OX=537971 GN=motA PE=3 SV=1	dnaA	13.8997	13.4451	5.2472	15.5037	6.62088	13.1358	5.59555
I7HFY6	AsmA_2 domain-containing protein OS=Helicobacter cinaedi CCUG 18818 = ATCC BAA-847 OX=537971 GN=HCBAA847_1809 PE=4 SV=1	pyrC_2	13.8997	20.6847	6.29664	12.4029	18.7591	16.4197	15.9873
I7HGA1	Arginine--tRNA ligase OS=Helicobacter cinaedi CCUG 18818 = ATCC BAA-847 OX=537971 GN=argS PE=3 SV=1	trpF	13.8997	22.7532	25.1866	20.9299	18.7591	24.0822	24.7803
I7GSW8	ANK_REP_REGION domain-containing protein OS=Helicobacter cinaedi CCUG 18818 = ATCC BAA-847 OX=537971 GN=HCBAA847_0199 PE=4 SV=1		12.5097	15.5135	15.7416	11.6277	11.0348	4.37859	8.79301
I7GSZ4	Putative nitrilase/cyanide hydratase OS=Helicobacter cinaedi CCUG 18818 = ATCC BAA-847 OX=537971 GN=HCBAA847_0334 PE=4 SV=1	C7	12.5097	9.30813	10.4944	9.3022	11.0348	8.75718	9.59238
I7GT21	Putative DNA EcoRI methylase OS=Helicobacter cinaedi CCUG 18818 = ATCC BAA-847 OX=537971 GN=HCBAA847_0471 PE=4 SV=1	HCBAA847_0360	12.5097	13.4451	15.7416	8.52702	14.3452	9.85182	10.3917
I7GT32	DUF904 domain-containing protein OS=Helicobacter cinaedi CCUG 18818 = ATCC BAA-847 OX=537971 GN=HCBAA847_0526 PE=4 SV=1	HCBAA847_1003	12.5097	18.6163	14.6922	16.2788	7.72436	7.66253	9.59238
I7GT45	50S ribosomal protein L22 OS=Helicobacter cinaedi CCUG 18818 = ATCC BAA-847 OX=537971 GN=rplV PE=3 SV=1	HCBAA847_1154	12.5097	23.7874	15.7416	44.9606	17.6557	12.0411	11.9905
A0A3Q1LI40,A0A3Q1MP40,MQC_Q29RQ1,Q29RQ1	Complement component C7 OS=Bos taurus OX=9913 GN=C7 PE=3 SV=1	pyrB	12.5097	2.06847	2.09888	0	0	0	1.59873
I7GTB2	Amino acid ABC transporter OS=Helicobacter cinaedi CCUG 18818 = ATCC BAA-847 OX=537971 GN=HCBAA847_0935 PE=3 SV=1	lldP	12.5097	11.3766	16.791	15.5037	17.6557	14.2304	20.7835
I7GU20	Shikimate dehydrogenase (NADP(+)) OS=Helicobacter cinaedi CCUG 18818 = ATCC BAA-847 OX=537971 GN=aroE PE=3 SV=1	ddl	12.5097	9.30813	10.4944	3.10073	8.82783	10.9465	15.1879
I7GZ02	Cache domain-containing protein OS=Helicobacter cinaedi CCUG 18818 = ATCC BAA-847 OX=537971 GN=HCBAA847_0953 PE=4 SV=1	argF	12.5097	15.5135	6.29664	1.55037	8.82783	1.09465	4.79619
I7GZ12	LPP20 lipofamily protein OS=Helicobacter cinaedi CCUG 18818 = ATCC BAA-847 OX=537971 GN=HCBAA847_1003 PE=4 SV=1	frr	12.5097	11.3766	3.14832	20.1548	19.8626	27.3662	18.3854
I7GZ32	Argininosuccinate lyase OS=Helicobacter cinaedi CCUG 18818 = ATCC BAA-847 OX=537971 GN=argH PE=3 SV=1	aroE	12.5097	12.4108	15.7416	7.75183	12.1383	8.75718	9.59238
I7GZ42	DNA recombination protein RmuC OS=Helicobacter cinaedi CCUG 18818 = ATCC BAA-847 OX=537971 GN=HCBAA847_1154 PE=3 SV=1	ygiC	12.5097	13.4451	1.04944	4.6511	11.0348	15.3251	14.3886
I7GZ48	Thioredoxin-like_fold domain-containing protein OS=Helicobacter cinaedi CCUG 18818 = ATCC BAA-847 OX=537971 GN=HCBAA847_1187 PE=4 SV=1	leuB	12.5097	11.3766	11.5438	30.2321	7.72436	8.75718	9.59238
I7GZF1	AAA family ATPase OS=Helicobacter cinaedi CCUG 18818 = ATCC BAA-847 OX=537971 GN=HCBAA847_1706 PE=4 SV=1	HCBAA847_0935	12.5097	17.582	26.236	6.97665	23.1731	9.85182	9.59238
I7GZK2	Putative plasminogen binding protein OS=Helicobacter cinaedi CCUG 18818 = ATCC BAA-847 OX=537971 GN=HCBAA847_1973 PE=4 SV=1	dcd	12.5097	8.27389	9.44496	10.8526	7.72436	6.56788	6.39492
P39873	Brain ribonuclease OS=Bos taurus OX=9913 GN=BRN PE=1 SV=3	BRN	12.5097	3.10271	1.04944	0	1.10348	2.18929	7.19428
I7H4L6	D-alanine--D-alanine ligase OS=Helicobacter cinaedi CCUG 18818 = ATCC BAA-847 OX=537971 GN=ddl PE=3 SV=1	HCBAA847_0372	12.5097	10.3424	8.39552	17.8292	16.5522	16.4197	19.1848
I7H4N2	Elongation factor 4 OS=Helicobacter cinaedi CCUG 18818 = ATCC BAA-847 OX=537971 GN=lepA PE=3 SV=1	HCBAA847_0027	12.5097	16.5478	15.7416	19.3796	15.4487	13.1358	15.1879
I7H512	Molybdopterin molybdenumtransferase OS=Helicobacter cinaedi CCUG 18818 = ATCC BAA-847 OX=537971 GN=moeA_1 PE=3 SV=1	HCBAA847_0334	12.5097	18.6163	26.236	8.52702	4.41392	10.9465	7.99365
I7H599	Ribose-phosphate pyrophosphokinase OS=Helicobacter cinaedi CCUG 18818 = ATCC BAA-847 OX=537971 GN=prsA PE=3 SV=1	prsA	12.5097	27.9244	39.8787	29.457	25.38	28.4608	22.3822
I7H5Q2	ABC transporter ATP-binding protein OS=Helicobacter cinaedi CCUG 18818 = ATCC BAA-847 OX=537971 GN=HCBAA847_1705 PE=4 SV=1	HCBAA847_0471	12.5097	10.3424	3.14832	7.75183	4.41392	4.37859	4.79619
I7H5Q9	Radical SAM domain-containing protein OS=Helicobacter cinaedi CCUG 18818 = ATCC BAA-847 OX=537971 GN=HCBAA847_1715 PE=4 SV=1	lepA	12.5097	15.5135	7.34608	6.20147	5.5174	8.75718	5.59555
I7HBS2	NADP-dependent alcohol dehydrogenase OS=Helicobacter cinaedi CCUG 18818 = ATCC BAA-847 OX=537971 GN=HCBAA847_0027 PE=3 SV=1	HCBAA847_0991	12.5097	12.4108	22.0382	24.8059	18.7591	17.5144	19.1848
I7HBW6	Glycolate oxidase iron-sulfur subunit OS=Helicobacter cinaedi CCUG 18818 = ATCC BAA-847 OX=537971 GN=HCBAA847_0152 PE=4 SV=1	HCBAA847_1706	12.5097	12.4108	12.5933	15.5037	12.1383	7.66253	8.79301
I7HC21	AMIN domain-containing protein OS=Helicobacter cinaedi CCUG 18818 = ATCC BAA-847 OX=537971 GN=HCBAA847_0257 PE=4 SV=1	HCBAA847_0417	12.5097	8.27389	8.39552	10.0774	9.93131	4.37859	6.39492
I7HC40	L-lactate permease OS=Helicobacter cinaedi CCUG 18818 = ATCC BAA-847 OX=537971 GN=lldP PE=3 SV=1	argH	12.5097	7.23966	1.04944	5.42628	4.41392	18.609	6.39492
I7HC61	Putative phosphatidylserine decarboxylase OS=Helicobacter cinaedi CCUG 18818 = ATCC BAA-847 OX=537971 GN=HCBAA847_0360 PE=4 SV=1	HCBAA847_0999	12.5097	8.27389	0	9.3022	18.7591	17.5144	13.5892
I7HCN4	Putative cytolethal distending toxin subunit C OS=Helicobacter cinaedi CCUG 18818 = ATCC BAA-847 OX=537971 GN=HCBAA847_0734 PE=4 SV=1	HCBAA847_1271	12.5097	10.3424	14.6922	17.054	2.20696	4.37859	4.79619
I7HCR0	Glutathionespermidine synthetase OS=Helicobacter cinaedi CCUG 18818 = ATCC BAA-847 OX=537971 GN=ygiC PE=4 SV=1	HCBAA847_2344	12.5097	13.4451	14.6922	6.20147	17.6557	13.1358	14.3886
I7HCX1	Putative cell wall-associated hydrolase OS=Helicobacter cinaedi CCUG 18818 = ATCC BAA-847 OX=537971 GN=HCBAA847_0974 PE=3 SV=1	pyrG	12.5097	11.3766	2.09888	15.5037	6.62088	4.37859	5.59555
I7HCX7	Nitroreductase domain-containing protein OS=Helicobacter cinaedi CCUG 18818 = ATCC BAA-847 OX=537971 GN=HCBAA847_0999 PE=4 SV=1	HCBAA847_0152	12.5097	12.4108	17.8405	11.6277	14.3452	9.85182	9.59238
I7HDA5	ATP synthase subunit b OS=Helicobacter cinaedi CCUG 18818 = ATCC BAA-847 OX=537971 GN=atpF PE=3 SV=1	HCBAA847_0257	12.5097	14.4793	7.34608	28.6818	9.93131	12.0411	11.1911
I7HDB2	Ribosome-recycling factor OS=Helicobacter cinaedi CCUG 18818 = ATCC BAA-847 OX=537971 GN=frr PE=3 SV=1	atpF	12.5097	12.4108	18.8899	17.054	16.5522	27.3662	19.9841
I7HDU3	ATP-dependent CLP protease OS=Helicobacter cinaedi CCUG 18818 = ATCC BAA-847 OX=537971 GN=clpB PE=3 SV=1	HCBAA847_2120	12.5097	25.8559	19.9394	16.2788	11.0348	15.3251	11.1911
I7HE27	Ornithine carbamoyltransferase OS=Helicobacter cinaedi CCUG 18818 = ATCC BAA-847 OX=537971 GN=argF PE=3 SV=1	fliG	12.5097	7.23966	14.6922	20.9299	16.5522	24.0822	17.586
I7HE47	Adenosylhomocysteine nucleosidase OS=Helicobacter cinaedi CCUG 18818 = ATCC BAA-847 OX=537971 GN=HCBAA847_2120 PE=4 SV=1	HCBAA847_1973	12.5097	13.4451	10.4944	15.5037	8.82783	8.75718	9.59238
I7HE95	Flagellar motor switch protein FliG OS=Helicobacter cinaedi CCUG 18818 = ATCC BAA-847 OX=537971 GN=fliG PE=3 SV=1	clpB	12.5097	12.4108	13.6427	6.20147	8.82783	7.66253	6.39492
I7HEA4	Response regulatory domain-containing protein OS=Helicobacter cinaedi CCUG 18818 = ATCC BAA-847 OX=537971 GN=HCBAA847_0372 PE=4 SV=1	HCBAA847_2133	12.5097	10.3424	8.39552	5.42628	9.93131	8.75718	11.9905
I7HEC1	Deacylase OS=Helicobacter cinaedi CCUG 18818 = ATCC BAA-847 OX=537971 GN=HCBAA847_0417 PE=4 SV=1	HCBAA847_1715	12.5097	13.4451	17.8405	24.0307	18.7591	10.9465	15.1879
I7HED7	CTP synthase OS=Helicobacter cinaedi CCUG 18818 = ATCC BAA-847 OX=537971 GN=pyrG PE=3 SV=1	HCBAA847_0841	12.5097	17.582	15.7416	22.4803	15.4487	12.0411	11.1911
I7HEF1	3-isopropylmalate dehydrogenase OS=Helicobacter cinaedi CCUG 18818 = ATCC BAA-847 OX=537971 GN=leuB PE=3 SV=1	HCBAA847_0199	12.5097	17.582	18.8899	21.7051	20.9661	25.1769	21.5829
I7HEU5	DegT/DnrJ/EryC1/StrS family aminotransferase OS=Helicobacter cinaedi CCUG 18818 = ATCC BAA-847 OX=537971 GN=HCBAA847_0841 PE=3 SV=1	rplV	12.5097	20.6847	24.1371	5.42628	11.0348	6.56788	10.3917
I7HEZ5	DUF386 family protein OS=Helicobacter cinaedi CCUG 18818 = ATCC BAA-847 OX=537971 GN=HCBAA847_0991 PE=4 SV=1	HCBAA847_0953	12.5097	11.3766	17.8405	15.5037	15.4487	13.1358	10.3917
I7HFB5	HAD-superfamily hydrolase OS=Helicobacter cinaedi CCUG 18818 = ATCC BAA-847 OX=537971 GN=HCBAA847_1271 PE=4 SV=1	HCBAA847_1705	12.5097	11.3766	13.6427	7.75183	5.5174	8.75718	11.9905
I7HFW9	dCTP deaminase OS=Helicobacter cinaedi CCUG 18818 = ATCC BAA-847 OX=537971 GN=dcd PE=3 SV=1	HCBAA847_0526	12.5097	9.30813	10.4944	6.97665	14.3452	12.0411	9.59238
I7HFZ7	Aspartate carbamoyltransferase OS=Helicobacter cinaedi CCUG 18818 = ATCC BAA-847 OX=537971 GN=pyrB PE=3 SV=1	HCBAA847_0974	12.5097	4.13695	11.5438	14.7285	19.8626	18.609	13.5892
I7HG95	Cytochrome C-type heme-binding periplasmic protein OS=Helicobacter cinaedi CCUG 18818 = ATCC BAA-847 OX=537971 GN=HCBAA847_2133 PE=4 SV=1	HCBAA847_1187	12.5097	7.23966	14.6922	14.7285	14.3452	5.47324	4.79619
I7HGI2	NAD(P)H dehydrogenase OS=Helicobacter cinaedi CCUG 18818 = ATCC BAA-847 OX=537971 GN=HCBAA847_2344 PE=4 SV=1	moeA_1	12.5097	10.3424	13.6427	3.87592	6.62088	7.66253	8.79301
MQC_P35908v2	SWISS-PROT_P35908 Tax_Id=9606 Gene_Symbol=KRT2 Keratin, type II cytoskeletal 2 epidermal	HCBAA847_0734	12.5097	0	8.39552	1.55037	66.2088	60.2056	68.7454
A0A3Q1N541	SPARC OS=Bos taurus OX=9913 GN=SPARC PE=3 SV=1	SPARC	11.1197	3.10271	3.14832	0	0	0	0
E1BJQ9,G8CQA6	Triacylglycerol lipase OS=Bos taurus OX=9913 GN=PNLIP PE=3 SV=3	PNLIP	11.1197	3.10271	1.04944	0	0	0	0
I7GT16	Fructose-1,6-bisphosphatase class 1 OS=Helicobacter cinaedi CCUG 18818 = ATCC BAA-847 OX=537971 GN=fbp PE=3 SV=1	COL1A1	11.1197	11.3766	11.5438	10.8526	8.82783	9.85182	8.79301
P02453	Collagen alpha-1(I) chain OS=Bos taurus OX=9913 GN=COL1A1 PE=1 SV=3	HCBAA847_0160	11.1197	0	0	0	0	0	0
I7GT35	DUF4105 domain-containing protein OS=Helicobacter cinaedi CCUG 18818 = ATCC BAA-847 OX=537971 GN=HCBAA847_0541 PE=4 SV=1	PDLIM5	11.1197	14.4793	3.14832	8.52702	9.93131	9.85182	11.9905
I7GTB4	DNA helicase OS=Helicobacter cinaedi CCUG 18818 = ATCC BAA-847 OX=537971 GN=HCBAA847_0945 PE=3 SV=1	HCBAA847_1066	11.1197	11.3766	9.44496	18.6044	9.93131	15.3251	11.1911
I7GTF1	DUF1104 domain-containing protein OS=Helicobacter cinaedi CCUG 18818 = ATCC BAA-847 OX=537971 GN=HCBAA847_1131 PE=4 SV=1	HCBAA847_1321	11.1197	9.30813	10.4944	6.97665	9.93131	8.75718	8.79301
I7GTG7	4-hydroxy-tetrahydrodipicolinate synthase OS=Helicobacter cinaedi CCUG 18818 = ATCC BAA-847 OX=537971 GN=dapA PE=3 SV=1	HCBAA847_0498	11.1197	18.6163	27.2854	9.3022	23.1731	20.7983	15.9873
A0A3Q1MJ74	PDZ and LIM domain 5 OS=Bos taurus OX=9913 GN=PDLIM5 PE=4 SV=1	fixN	11.1197	5.17118	3.14832	0	0	0	6.39492
I7GTS2	Aminotransferase OS=Helicobacter cinaedi CCUG 18818 = ATCC BAA-847 OX=537971 GN=HCBAA847_1753 PE=4 SV=1	flmA	11.1197	11.3766	13.6427	17.054	8.82783	12.0411	11.1911
I7GTU0	Metal-dependent amidase/aminoacylase/carboxypeptidase OS=Helicobacter cinaedi CCUG 18818 = ATCC BAA-847 OX=537971 GN=HCBAA847_1843 PE=4 SV=1	HCBAA847_1592	11.1197	4.13695	5.2472	17.8292	8.82783	12.0411	11.9905
I7GTU9	Selenocysteine-specific elongation factor OS=Helicobacter cinaedi CCUG 18818 = ATCC BAA-847 OX=537971 GN=selB PE=4 SV=1	argJ	11.1197	15.5135	14.6922	7.75183	9.93131	10.9465	7.99365
I7GTZ3	Arginine biosynthesis bifunctional protein ArgJ OS=Helicobacter cinaedi CCUG 18818 = ATCC BAA-847 OX=537971 GN=argJ PE=3 SV=1	HCBAA847_0145	11.1197	15.5135	17.8405	14.7285	27.587	18.609	13.5892
I7GYN0	1-deoxy-D-xylulose-5-phosphate synthase OS=Helicobacter cinaedi CCUG 18818 = ATCC BAA-847 OX=537971 GN=dxs PE=3 SV=1	surE	11.1197	12.4108	16.791	7.75183	4.41392	7.66253	7.19428
I7GYP4	Pyruvate flavodoxin oxidoreductase subunit delta OS=Helicobacter cinaedi CCUG 18818 = ATCC BAA-847 OX=537971 GN=HCBAA847_0404 PE=4 SV=1	rpiB	11.1197	22.7532	36.7304	12.4029	16.5522	25.1769	27.9778
I7GYT1	50S ribosomal protein L2 OS=Helicobacter cinaedi CCUG 18818 = ATCC BAA-847 OX=537971 GN=rplB PE=3 SV=1	uvrB	11.1197	27.9244	24.1371	44.1854	37.5183	25.1769	25.5797
I7GYT2	50S ribosomal protein L29 OS=Helicobacter cinaedi CCUG 18818 = ATCC BAA-847 OX=537971 GN=rpmC PE=3 SV=1	HCBAA847_1268	11.1197	19.6505	28.3349	22.4803	18.7591	15.3251	17.586
I7GZ27	Peptide chain release factor 1 OS=Helicobacter cinaedi CCUG 18818 = ATCC BAA-847 OX=537971 GN=prfA PE=3 SV=1	dapA	11.1197	12.4108	10.4944	19.3796	9.93131	5.47324	7.99365
I7GZ64	TPR_21 domain-containing protein OS=Helicobacter cinaedi CCUG 18818 = ATCC BAA-847 OX=537971 GN=HCBAA847_1268 PE=4 SV=1	HCBAA847_2114	11.1197	19.6505	10.4944	16.2788	20.9661	15.3251	16.7867
I7GZF6	Bifunctional DNA-directed RNA polymerase subunit beta OS=Helicobacter cinaedi CCUG 18818 = ATCC BAA-847 OX=537971 GN=HCBAA847_1732 PE=4 SV=1	HCBAA847_1843	11.1197	17.582	17.8405	20.1548	16.5522	14.2304	14.3886
I7GZN0	Putative outer membrane efflux protein OS=Helicobacter cinaedi CCUG 18818 = ATCC BAA-847 OX=537971 GN=HCBAA847_2114 PE=4 SV=1	nuoC	11.1197	7.23966	2.09888	22.4803	14.3452	10.9465	12.7898
I7GZQ4	Cytochrome-c oxidase OS=Helicobacter cinaedi CCUG 18818 = ATCC BAA-847 OX=537971 GN=fixN PE=3 SV=1	recN	11.1197	20.6847	3.14832	2.32555	19.8626	9.85182	14.3886
I7H4B0	Glycosyltransferase family 4 protein OS=Helicobacter cinaedi CCUG 18818 = ATCC BAA-847 OX=537971 GN=HCBAA847_0145 PE=4 SV=1	HCBAA847_0541	11.1197	12.4108	11.5438	6.97665	12.1383	14.2304	15.1879
I7H4B3	TPR_REGION domain-containing protein OS=Helicobacter cinaedi CCUG 18818 = ATCC BAA-847 OX=537971 GN=HCBAA847_0160 PE=3 SV=1	HCBAA847_0114	11.1197	7.23966	0	2.32555	11.0348	7.66253	13.5892
I7H4H9	DUF725 domain-containing protein OS=Helicobacter cinaedi CCUG 18818 = ATCC BAA-847 OX=537971 GN=HCBAA847_0498 PE=4 SV=1	HCBAA847_0404	11.1197	10.3424	11.5438	3.10073	12.1383	13.1358	18.3854
I7H4I9	5'-nucleotidase SurE OS=Helicobacter cinaedi CCUG 18818 = ATCC BAA-847 OX=537971 GN=surE PE=3 SV=1	rplB	11.1197	13.4451	19.9394	6.20147	18.7591	10.9465	19.1848
I7H4L3	NADH dehydrogenase subunit C OS=Helicobacter cinaedi CCUG 18818 = ATCC BAA-847 OX=537971 GN=nuoC PE=4 SV=1	HCBAA847_1590	11.1197	12.4108	16.791	10.0774	18.7591	9.85182	14.3886
I7H4M6	Restriction endonuclease OS=Helicobacter cinaedi CCUG 18818 = ATCC BAA-847 OX=537971 GN=HCBAA847_0742 PE=4 SV=1	speA	11.1197	7.23966	4.19776	1.55037	3.31044	8.75718	6.39492
I7H4U3	50S ribosomal protein L31 OS=Helicobacter cinaedi CCUG 18818 = ATCC BAA-847 OX=537971 GN=rpmE PE=3 SV=1	HCBAA847_1335	11.1197	12.4108	13.6427	16.2788	6.62088	4.37859	2.39809
I7H561	Delta-aminolevulinic acid dehydratase OS=Helicobacter cinaedi CCUG 18818 = ATCC BAA-847 OX=537971 GN=hemB PE=3 SV=1	HCBAA847_1365	11.1197	14.4793	17.8405	16.2788	12.1383	10.9465	7.99365
I7H580	Chromosome partitioning ATPase OS=Helicobacter cinaedi CCUG 18818 = ATCC BAA-847 OX=537971 GN=parA PE=4 SV=1	oorD	11.1197	11.3766	10.4944	16.2788	11.0348	5.47324	5.59555
I7H5A1	Glycosyl transferase OS=Helicobacter cinaedi CCUG 18818 = ATCC BAA-847 OX=537971 GN=HCBAA847_1365 PE=4 SV=1	HCBAA847_0742	11.1197	15.5135	3.14832	1.55037	8.82783	10.9465	4.79619
I7H5K1	Lipoprotein OS=Helicobacter cinaedi CCUG 18818 = ATCC BAA-847 OX=537971 GN=HCBAA847_1590 PE=4 SV=1	pflA	11.1197	12.4108	4.19776	8.52702	6.62088	10.9465	11.9905
I7H5U9	3-methyl-2-oxobutanoate hydroxymethyltransferase OS=Helicobacter cinaedi CCUG 18818 = ATCC BAA-847 OX=537971 GN=panB PE=3 SV=1	HCBAA847_1131	11.1197	10.3424	11.5438	10.8526	4.41392	5.47324	6.39492
I7H676	DNA repair protein RecN OS=Helicobacter cinaedi CCUG 18818 = ATCC BAA-847 OX=537971 GN=recN PE=3 SV=1	HCBAA847_0945	11.1197	11.3766	19.9394	20.9299	16.5522	17.5144	19.9841
I7HBT7	Putative ATPase OS=Helicobacter cinaedi CCUG 18818 = ATCC BAA-847 OX=537971 GN=HCBAA847_0062 PE=4 SV=1	HCBAA847_1732	11.1197	15.5135	11.5438	6.97665	11.0348	6.56788	9.59238
I7HCC8	Bifunctional protein HldE OS=Helicobacter cinaedi CCUG 18818 = ATCC BAA-847 OX=537971 GN=hldE PE=3 SV=1	HCBAA847_1699	11.1197	14.4793	25.1866	15.5037	8.82783	14.2304	15.9873
I7HCD3	UvrABC system protein B OS=Helicobacter cinaedi CCUG 18818 = ATCC BAA-847 OX=537971 GN=uvrB PE=3 SV=1	carA	11.1197	14.4793	17.8405	15.5037	14.3452	19.7036	21.5829
I7HCG3	Protein translocase subunit SecY OS=Helicobacter cinaedi CCUG 18818 = ATCC BAA-847 OX=537971 GN=secY PE=3 SV=1	rpmC	11.1197	12.4108	0	3.87592	4.41392	0	1.59873
I7HCJ1	Paralysed flagella protein OS=Helicobacter cinaedi CCUG 18818 = ATCC BAA-847 OX=537971 GN=pflA PE=3 SV=1	HCBAA847_2322	11.1197	14.4793	28.3349	8.52702	14.3452	15.3251	15.9873
I7HD48	Histidine triad nucleotide-binding protein OS=Helicobacter cinaedi CCUG 18818 = ATCC BAA-847 OX=537971 GN=HCBAA847_1170 PE=4 SV=1	fbp	11.1197	13.4451	15.7416	13.1781	3.31044	5.47324	7.99365
I7HD83	Phosphoribosylformylglycinamidine synthase subunit PurQ OS=Helicobacter cinaedi CCUG 18818 = ATCC BAA-847 OX=537971 GN=purQ PE=3 SV=1	HCBAA847_1753	11.1197	17.582	13.6427	13.9533	4.41392	3.28394	3.19746
I7HDB4	Metallophos domain-containing protein OS=Helicobacter cinaedi CCUG 18818 = ATCC BAA-847 OX=537971 GN=HCBAA847_1335 PE=4 SV=1	HCBAA847_0062	11.1197	4.13695	0	8.52702	4.41392	9.85182	4.79619
I7HDJ8	Lipoprotein OS=Helicobacter cinaedi CCUG 18818 = ATCC BAA-847 OX=537971 GN=HCBAA847_1592 PE=4 SV=1	trpS	11.1197	9.30813	5.2472	5.42628	8.82783	10.9465	12.7898
I7HDU1	2-oxoglutarate-acceptor oxidoreductase subunit OS=Helicobacter cinaedi CCUG 18818 = ATCC BAA-847 OX=537971 GN=oorD PE=4 SV=1	HCBAA847_1919	11.1197	14.4793	18.8899	21.7051	25.38	14.2304	11.1911
I7HDX9	Truncated aspartyl/glutamyl-tRNA amidotransferase subunit B OS=Helicobacter cinaedi CCUG 18818 = ATCC BAA-847 OX=537971 GN=HCBAA847_1919 PE=4 SV=1	hldE	11.1197	7.23966	8.39552	6.97665	7.72436	6.56788	5.59555
I7HDZ6	UDP-3-O-acyl-N-acetylglucosamine deacetylase OS=Helicobacter cinaedi CCUG 18818 = ATCC BAA-847 OX=537971 GN=lpxC PE=3 SV=1	selB	11.1197	16.5478	19.9394	13.1781	4.41392	5.47324	6.39492
I7HE11	Carbamoyl-phosphate synthase small chain OS=Helicobacter cinaedi CCUG 18818 = ATCC BAA-847 OX=537971 GN=carA PE=3 SV=1	hemB	11.1197	20.6847	26.236	14.7285	13.2418	21.8929	12.7898
I7HE14	Site-specific DNA-methyltransferase (adenine-specific) OS=Helicobacter cinaedi CCUG 18818 = ATCC BAA-847 OX=537971 GN=HCBAA847_0114 PE=4 SV=1	HCBAA847_2131	11.1197	8.27389	9.44496	9.3022	7.72436	10.9465	13.5892
I7HE50	HP0268 domain-containing protein OS=Helicobacter cinaedi CCUG 18818 = ATCC BAA-847 OX=537971 GN=HCBAA847_2131 PE=4 SV=1	HCBAA847_1709	11.1197	12.4108	16.791	7.75183	7.72436	5.47324	9.59238
I7HE93	Flagellar glycosylation protein OS=Helicobacter cinaedi CCUG 18818 = ATCC BAA-847 OX=537971 GN=flmA PE=3 SV=1	parA	11.1197	6.20542	8.39552	9.3022	13.2418	12.0411	12.7898
I7HEB4	Tryptophan--tRNA ligase OS=Helicobacter cinaedi CCUG 18818 = ATCC BAA-847 OX=537971 GN=trpS PE=3 SV=1	prfA	11.1197	15.5135	22.0382	13.1781	7.72436	14.2304	15.1879
I7HEE2	Fumarylacetoacetate hydrolase family protein OS=Helicobacter cinaedi CCUG 18818 = ATCC BAA-847 OX=537971 GN=HCBAA847_2322 PE=4 SV=1	dxs	11.1197	14.4793	16.791	10.8526	12.1383	8.75718	12.7898
I7HEQ6	Ribose-5-phosphate isomerase B OS=Helicobacter cinaedi CCUG 18818 = ATCC BAA-847 OX=537971 GN=rpiB PE=3 SV=1	panB	11.1197	18.6163	20.9888	14.7285	22.0696	18.609	22.3822
I7HES3	Methyltransf_11 domain-containing protein OS=Helicobacter cinaedi CCUG 18818 = ATCC BAA-847 OX=537971 GN=HCBAA847_0771 PE=4 SV=1	HCBAA847_1170	11.1197	6.20542	5.2472	10.8526	0	5.47324	3.99682
I7HF25	Phosphate transporter OS=Helicobacter cinaedi CCUG 18818 = ATCC BAA-847 OX=537971 GN=HCBAA847_1066 PE=3 SV=1	HCBAA847_0771	11.1197	7.23966	2.09888	4.6511	14.3452	7.66253	11.9905
I7HFD2	Periplasmic protein OS=Helicobacter cinaedi CCUG 18818 = ATCC BAA-847 OX=537971 GN=HCBAA847_1321 PE=4 SV=1	lpxC	11.1197	16.5478	9.44496	16.2788	20.9661	22.9876	22.3822
I7HFT1	3',5'-cyclic-nucleotide phosphodiesterase OS=Helicobacter cinaedi CCUG 18818 = ATCC BAA-847 OX=537971 GN=HCBAA847_1699 PE=4 SV=1	rpmE	11.1197	9.30813	10.4944	5.42628	7.72436	9.85182	6.39492
I7HFU7	Putative polysaccharide biosynthesis protein OS=Helicobacter cinaedi CCUG 18818 = ATCC BAA-847 OX=537971 GN=HCBAA847_1709 PE=4 SV=1	secY	11.1197	8.27389	18.8899	20.9299	7.72436	8.75718	10.3917
I7HGF5	Arginine decarboxylase OS=Helicobacter cinaedi CCUG 18818 = ATCC BAA-847 OX=537971 GN=speA PE=3 SV=1	purQ	11.1197	15.5135	19.9394	11.6277	11.0348	12.0411	23.9809
A0A3Q1MQV3,F1N3A1,MQC_Q28194,Q28178	Thrombospondin-1 OS=Bos taurus OX=9913 GN=THBS1 PE=3 SV=1	THBS1	9.72976	3.10271	1.04944	0	0	0	0
I7GSY9	Lipopolysaccharide core biosynthesis protein OS=Helicobacter cinaedi CCUG 18818 = ATCC BAA-847 OX=537971 GN=lpsA PE=4 SV=1	AGRN	9.72976	9.30813	4.19776	7.75183	14.3452	20.7983	13.5892
I7GT30	ADP-L-glycero-D-manno-heptose-6-epimerase OS=Helicobacter cinaedi CCUG 18818 = ATCC BAA-847 OX=537971 GN=HCBAA847_0516 PE=4 SV=1	lpsA	9.72976	12.4108	13.6427	3.10073	14.3452	18.609	15.1879
I7GT51	Formate dehydrogenase gamma subunit OS=Helicobacter cinaedi CCUG 18818 = ATCC BAA-847 OX=537971 GN=fdhC PE=3 SV=1	SOD1	9.72976	6.20542	0	0	5.5174	4.37859	3.99682
A0A3Q1M5N3	Agrin OS=Bos taurus OX=9913 GN=AGRN PE=1 SV=1	HCBAA847_0410	9.72976	1.03424	0	0	0	0	0.799365
I7GTC2	Putative periplasmic protein OS=Helicobacter cinaedi CCUG 18818 = ATCC BAA-847 OX=537971 GN=HCBAA847_0985 PE=4 SV=1	HCBAA847_0064	9.72976	12.4108	13.6427	24.0307	4.41392	4.37859	5.59555
I7GTH6	Conjugal transfer protein TraF OS=Helicobacter cinaedi CCUG 18818 = ATCC BAA-847 OX=537971 GN=HCBAA847_1260 PE=4 SV=1	rplQ	9.72976	8.27389	12.5933	0	2.20696	1.09465	1.59873
I7GTJ5	GTPase Der OS=Helicobacter cinaedi CCUG 18818 = ATCC BAA-847 OX=537971 GN=engA PE=3 SV=1	HCBAA847_0495	9.72976	12.4108	7.34608	6.20147	5.5174	9.85182	7.99365
P00442	Superoxide dismutase [Cu-Zn] OS=Bos taurus OX=9913 GN=SOD1 PE=1 SV=2	HCBAA847_0516	9.72976	3.10271	3.14832	0	0	0	5.59555
I7GTV1	30S ribosomal protein S21 OS=Helicobacter cinaedi CCUG 18818 = ATCC BAA-847 OX=537971 GN=rpsU PE=3 SV=1	HCBAA847_2192	9.72976	6.20542	2.09888	12.4029	11.0348	5.47324	9.59238
I7GTV3	Cell division protein OS=Helicobacter cinaedi CCUG 18818 = ATCC BAA-847 OX=537971 GN=ftsX PE=4 SV=1	SERPINB1	9.72976	13.4451	4.19776	16.2788	5.5174	9.85182	7.99365
I7GTZ6	Fimbrial assembly protein OS=Helicobacter cinaedi CCUG 18818 = ATCC BAA-847 OX=537971 GN=HCBAA847_2127 PE=4 SV=1	HCBAA847_2128	9.72976	9.30813	3.14832	7.75183	8.82783	8.75718	11.1911
I7GYH5	Flagellar biosynthesis sigma factor OS=Helicobacter cinaedi CCUG 18818 = ATCC BAA-847 OX=537971 GN=fliA PE=4 SV=1	hisB	9.72976	8.27389	9.44496	16.2788	9.93131	10.9465	6.39492
I7GYI5	DNA polymerase III subunit gamma/tau OS=Helicobacter cinaedi CCUG 18818 = ATCC BAA-847 OX=537971 GN=dnaX PE=3 SV=1	HCBAA847_2127	9.72976	12.4108	17.8405	7.75183	11.0348	12.0411	6.39492
Q1JPB0	Leukocyte elastase inhibitor OS=Bos taurus OX=9913 GN=SERPINB1 PE=2 SV=2	HCBAA847_1256	9.72976	4.13695	4.19776	0	2.20696	2.18929	3.99682
I7GYP5	30S ribosomal protein S15 OS=Helicobacter cinaedi CCUG 18818 = ATCC BAA-847 OX=537971 GN=rpsO PE=3 SV=1	HCBAA847_1351	9.72976	7.23966	7.34608	13.9533	9.93131	5.47324	3.19746
I7GYR6	Phosphoheptose isomerase OS=Helicobacter cinaedi CCUG 18818 = ATCC BAA-847 OX=537971 GN=gmhA PE=3 SV=1	HCBAA847_0333	9.72976	13.4451	16.791	15.5037	17.6557	16.4197	16.7867
I7GYT5	30S ribosomal protein S11 OS=Helicobacter cinaedi CCUG 18818 = ATCC BAA-847 OX=537971 GN=rpsK PE=3 SV=1	gmhA	9.72976	12.4108	9.44496	19.3796	16.5522	10.9465	11.9905
I7GYW4	Nucleotidyl transferase OS=Helicobacter cinaedi CCUG 18818 = ATCC BAA-847 OX=537971 GN=HCBAA847_0763 PE=4 SV=1	accD	9.72976	12.4108	14.6922	16.2788	3.31044	12.0411	6.39492
I7GZ05	Homoserine dehydrogenase OS=Helicobacter cinaedi CCUG 18818 = ATCC BAA-847 OX=537971 GN=hom PE=3 SV=1	glyQ	9.72976	14.4793	15.7416	13.9533	12.1383	14.2304	14.3886
I7GZ80	DUF2326 domain-containing protein OS=Helicobacter cinaedi CCUG 18818 = ATCC BAA-847 OX=537971 GN=HCBAA847_1351 PE=4 SV=1	ppx	9.72976	12.4108	10.4944	7.75183	17.6557	7.66253	12.7898
I7GZK0	Acetolactate synthase small subunit OS=Helicobacter cinaedi CCUG 18818 = ATCC BAA-847 OX=537971 GN=ilvH PE=3 SV=1	fdhC	9.72976	6.20542	10.4944	5.42628	6.62088	9.85182	11.1911
I7GZM2	Tetracycline regulation of excision, RteC OS=Helicobacter cinaedi CCUG 18818 = ATCC BAA-847 OX=537971 GN=HCBAA847_2074 PE=4 SV=1	ilvH	9.72976	7.23966	6.29664	3.87592	6.62088	4.37859	7.19428
I7GZN6	Highly acidic protein OS=Helicobacter cinaedi CCUG 18818 = ATCC BAA-847 OX=537971 GN=HCBAA847_2145 PE=4 SV=1	rpsU	9.72976	9.30813	14.6922	23.2555	5.5174	14.2304	15.1879
I7H4A9	Exopolyphosphatase OS=Helicobacter cinaedi CCUG 18818 = ATCC BAA-847 OX=537971 GN=ppx PE=4 SV=1	HCBAA847_0894	9.72976	20.6847	12.5933	6.20147	9.93131	18.609	14.3886
I7H4C2	Protein GrpE OS=Helicobacter cinaedi CCUG 18818 = ATCC BAA-847 OX=537971 GN=grpE PE=3 SV=1	HCBAA847_0550	9.72976	11.3766	13.6427	24.0307	8.82783	13.1358	10.3917
I7H4G3	Glycine--tRNA ligase alpha subunit OS=Helicobacter cinaedi CCUG 18818 = ATCC BAA-847 OX=537971 GN=glyQ PE=3 SV=1	HCBAA847_1364	9.72976	4.13695	6.29664	6.20147	6.62088	10.9465	5.59555
I7H4G8	Glycosyltransferase OS=Helicobacter cinaedi CCUG 18818 = ATCC BAA-847 OX=537971 GN=HCBAA847_0443 PE=4 SV=1	HCBAA847_0254	9.72976	8.27389	8.39552	3.10073	4.41392	5.47324	5.59555
I7H4J7	50S ribosomal protein L23 OS=Helicobacter cinaedi CCUG 18818 = ATCC BAA-847 OX=537971 GN=rplW PE=3 SV=1	rpsK	9.72976	10.3424	10.4944	10.8526	8.82783	6.56788	12.7898
I7H4R6	PRC domain-containing protein OS=Helicobacter cinaedi CCUG 18818 = ATCC BAA-847 OX=537971 GN=HCBAA847_0887 PE=4 SV=1	hom	9.72976	11.3766	16.791	8.52702	6.62088	3.28394	11.9905
I7H4S3	Adenylylsulfate kinase OS=Helicobacter cinaedi CCUG 18818 = ATCC BAA-847 OX=537971 GN=HCBAA847_0907 PE=4 SV=1	HCBAA847_1211	9.72976	8.27389	7.34608	10.0774	11.0348	6.56788	6.39492
I7H518	Glutamate racemase OS=Helicobacter cinaedi CCUG 18818 = ATCC BAA-847 OX=537971 GN=murI PE=3 SV=1	rplX	9.72976	5.17118	6.29664	8.52702	3.31044	4.37859	3.99682
I7H545	OMP_b-brl_2 domain-containing protein OS=Helicobacter cinaedi CCUG 18818 = ATCC BAA-847 OX=537971 GN=HCBAA847_1211 PE=4 SV=1		9.72976	6.20542	1.04944	1.55037	4.41392	5.47324	3.99682
I7H5J3	Lipase_3 domain-containing protein OS=Helicobacter cinaedi CCUG 18818 = ATCC BAA-847 OX=537971 GN=HCBAA847_1570 PE=4 SV=1	rplW	9.72976	9.30813	15.7416	14.7285	4.41392	4.37859	5.59555
A0A3Q1N3I9,G3N0V0	IGHG1 OS=Bos taurus OX=9913 PE=1 SV=1	HCBAA847_0907	9.72976	2.06847	3.14832	0	5.5174	1.09465	4.79619
I7HC51	Ribonucleoside-diphosphate reductase subunit beta OS=Helicobacter cinaedi CCUG 18818 = ATCC BAA-847 OX=537971 GN=HCBAA847_0333 PE=3 SV=1	HCBAA847_2074	9.72976	6.20542	12.5933	3.87592	11.0348	8.75718	10.3917
I7HC81	MMPL domain-containing protein OS=Helicobacter cinaedi CCUG 18818 = ATCC BAA-847 OX=537971 GN=HCBAA847_0410 PE=4 SV=1	engA	9.72976	8.27389	0	0	9.93131	6.56788	7.99365
I7HCB9	Na+/Pi-cotransporter OS=Helicobacter cinaedi CCUG 18818 = ATCC BAA-847 OX=537971 GN=HCBAA847_0495 PE=4 SV=1	rplI	9.72976	18.6163	3.14832	10.0774	14.3452	20.7983	16.7867
I7HCC6	Cytochrome c553 OS=Helicobacter cinaedi CCUG 18818 = ATCC BAA-847 OX=537971 GN=HCBAA847_0510 PE=4 SV=1	fliA	9.72976	12.4108	23.0877	30.2321	17.6557	4.37859	9.59238
I7HCD8	PDZ domain-containing protein OS=Helicobacter cinaedi CCUG 18818 = ATCC BAA-847 OX=537971 GN=HCBAA847_0550 PE=4 SV=1	dnaX	9.72976	7.23966	9.44496	8.52702	12.1383	6.56788	9.59238
I7HCF5	30S ribosomal protein S19 OS=Helicobacter cinaedi CCUG 18818 = ATCC BAA-847 OX=537971 GN=rpsS PE=3 SV=1	HCBAA847_2145	9.72976	8.27389	9.44496	31.7825	5.5174	7.66253	7.19428
I7HCQ1	Putative DinB family protein OS=Helicobacter cinaedi CCUG 18818 = ATCC BAA-847 OX=537971 GN=HCBAA847_0779 PE=3 SV=1	HCBAA847_2177	9.72976	11.3766	6.29664	7.75183	4.41392	5.47324	5.59555
I7HCU5	Polysaccharide deacetylase OS=Helicobacter cinaedi CCUG 18818 = ATCC BAA-847 OX=537971 GN=HCBAA847_0894 PE=4 SV=1	grpE	9.72976	10.3424	7.34608	3.87592	7.72436	6.56788	11.9905
I7HD95	Putative esterase OS=Helicobacter cinaedi CCUG 18818 = ATCC BAA-847 OX=537971 GN=iroE PE=4 SV=1	HCBAA847_2062	9.72976	6.20542	7.34608	6.20147	1.10348	1.09465	0
I7HDZ1	Putative type III restriction enzyme R protein OS=Helicobacter cinaedi CCUG 18818 = ATCC BAA-847 OX=537971 GN=HCBAA847_0064 PE=4 SV=1	ftsX	9.72976	15.5135	7.34608	7.75183	15.4487	18.609	20.7835
P00974	Pancreatic trypsin inhibitor OS=Bos taurus OX=9913 PE=1 SV=2	HCBAA847_0443	9.72976	3.10271	1.04944	0.775183	5.5174	6.56788	3.99682
I7HE70	Putative oxidoreductase OS=Helicobacter cinaedi CCUG 18818 = ATCC BAA-847 OX=537971 GN=HCBAA847_0254 PE=4 SV=1	HCBAA847_0482	9.72976	8.27389	10.4944	9.3022	9.93131	9.85182	9.59238
I7HE73	SH3b domain-containing protein OS=Helicobacter cinaedi CCUG 18818 = ATCC BAA-847 OX=537971 GN=HCBAA847_2177 PE=4 SV=1	HCBAA847_0319	9.72976	12.4108	18.8899	15.5037	14.3452	8.75718	10.3917
I7HE81	Type III restriction-modification enzyme OS=Helicobacter cinaedi CCUG 18818 = ATCC BAA-847 OX=537971 GN=HCBAA847_2192 PE=4 SV=1	rpsO	9.72976	21.719	20.9888	20.1548	25.38	28.4608	34.3727
I7HE92	Sulfatase OS=Helicobacter cinaedi CCUG 18818 = ATCC BAA-847 OX=537971 GN=HCBAA847_0319 PE=4 SV=1	HCBAA847_0887	9.72976	7.23966	2.09888	3.10073	0	5.47324	5.59555
I7HEE9	V-type ATP synthase subunit I OS=Helicobacter cinaedi CCUG 18818 = ATCC BAA-847 OX=537971 GN=HCBAA847_0482 PE=4 SV=1		9.72976	10.3424	11.5438	5.42628	5.5174	7.66253	5.59555
I7HEJ2	50S ribosomal protein L9 OS=Helicobacter cinaedi CCUG 18818 = ATCC BAA-847 OX=537971 GN=rplI PE=3 SV=1	HCBAA847_0779	9.72976	16.5478	23.0877	18.6044	17.6557	12.0411	12.7898
I7HEK0	50S ribosomal protein L24 OS=Helicobacter cinaedi CCUG 18818 = ATCC BAA-847 OX=537971 GN=rplX PE=3 SV=1	HCBAA847_0510	9.72976	21.719	18.8899	24.8059	24.2765	10.9465	16.7867
I7HEK5	Translation initiation factor IF-1 OS=Helicobacter cinaedi CCUG 18818 = ATCC BAA-847 OX=537971 GN=infA PE=3 SV=1	HCBAA847_0763	9.72976	9.30813	11.5438	13.9533	3.31044	3.28394	2.39809
I7HEK7	50S ribosomal protein L17 OS=Helicobacter cinaedi CCUG 18818 = ATCC BAA-847 OX=537971 GN=rplQ PE=3 SV=1	murI	9.72976	13.4451	2.09888	10.0774	20.9661	14.2304	12.7898
I7HFB0	Histidine kinase OS=Helicobacter cinaedi CCUG 18818 = ATCC BAA-847 OX=537971 GN=HCBAA847_1256 PE=4 SV=1	coaBC	9.72976	7.23966	0	7.75183	6.62088	9.85182	7.19428
I7HFE6	Methyltransferase type 11 OS=Helicobacter cinaedi CCUG 18818 = ATCC BAA-847 OX=537971 GN=HCBAA847_1364 PE=4 SV=1	rpsS	9.72976	9.30813	13.6427	11.6277	9.93131	17.5144	7.19428
P63258	Actin, cytoplasmic 2 OS=Bos taurus OX=9913 GN=ACTG1 PE=1 SV=1	HCBAA847_1570	9.72976	0	0	1.55037	11.0348	17.5144	22.3822
I7HG65	DUF4136 domain-containing protein OS=Helicobacter cinaedi CCUG 18818 = ATCC BAA-847 OX=537971 GN=HCBAA847_2062 PE=4 SV=1	HCBAA847_0985	9.72976	5.17118	2.09888	3.87592	4.41392	2.18929	4.79619
I7HG93	Clan AA aspartic protease OS=Helicobacter cinaedi CCUG 18818 = ATCC BAA-847 OX=537971 GN=HCBAA847_2128 PE=4 SV=1	infA	9.72976	8.27389	11.5438	7.75183	15.4487	12.0411	12.7898
I7HGC6	Imidazoleglycerol-phosphate dehydratase OS=Helicobacter cinaedi CCUG 18818 = ATCC BAA-847 OX=537971 GN=hisB PE=3 SV=1	HCBAA847_1260	9.72976	17.582	11.5438	5.42628	15.4487	14.2304	16.7867
I7HGD6	Coenzyme A biosynthesis bifunctional protein CoaBC OS=Helicobacter cinaedi CCUG 18818 = ATCC BAA-847 OX=537971 GN=coaBC PE=3 SV=1	iroE	9.72976	11.3766	0	1.55037	3.31044	2.18929	3.19746
I7HGF3	Acetyl-coenzyme A carboxylase carboxyl transferase subunit beta OS=Helicobacter cinaedi CCUG 18818 = ATCC BAA-847 OX=537971 GN=accD PE=3 SV=1	ACTG1	9.72976	4.13695	9.44496	7.75183	7.72436	8.75718	11.9905
I7GST1	Thioredoxin OS=Helicobacter cinaedi CCUG 18818 = ATCC BAA-847 OX=537971 GN=trxA_1 PE=3 SV=1	TPD52	8.33979	10.3424	10.4944	13.9533	5.5174	5.47324	5.59555
I7GST6	Phospho-N-acetylmuramoyl-pentapeptide-transferase OS=Helicobacter cinaedi CCUG 18818 = ATCC BAA-847 OX=537971 GN=mraY PE=3 SV=1	SERPINA3-1,SERPINA3-2	8.33979	12.4108	2.09888	0.775183	5.5174	4.37859	4.79619
I7GSU3	Aminodeoxyfutalosine synthase OS=Helicobacter cinaedi CCUG 18818 = ATCC BAA-847 OX=537971 GN=mqnE PE=3 SV=1	PLA2G1B	8.33979	14.4793	6.29664	13.9533	7.72436	6.56788	8.79301
A0A3Q1LSL4	Tumor protein D52 OS=Bos taurus OX=9913 GN=TPD52 PE=3 SV=1	PDLIM1	8.33979	2.06847	1.04944	0	0	0	0
I7GSW2	META domain-containing protein OS=Helicobacter cinaedi CCUG 18818 = ATCC BAA-847 OX=537971 GN=HCBAA847_0168 PE=4 SV=1	HCBAA847_1006	8.33979	3.10271	1.04944	3.87592	4.41392	4.37859	5.59555
I7GSY8	HTH lysR-type domain-containing protein OS=Helicobacter cinaedi CCUG 18818 = ATCC BAA-847 OX=537971 GN=modE PE=4 SV=1	ALB	8.33979	6.20542	10.4944	10.8526	4.41392	7.66253	6.39492
A0A452DJK6,A2I7M9,MQC_Q9TTE1,Q9TTE1	Serpin A3-1 OS=Bos taurus OX=9913 GN=SERPINA3-1 PE=3 SV=1	galE	8.33979	2.06847	2.09888	0.775183	0	0	0.799365
P00593	Phospholipase A2 OS=Bos taurus OX=9913 GN=PLA2G1B PE=1 SV=2	HCBAA847_1122	8.33979	0	2.09888	0	0	0	0.799365
I7GT95	GTPase Obg OS=Helicobacter cinaedi CCUG 18818 = ATCC BAA-847 OX=537971 GN=obgE PE=3 SV=1	motB	8.33979	15.5135	9.44496	18.6044	11.0348	16.4197	15.9873
A6H7E3,Q5E9E1	PDZ and LIM domain 1 OS=Bos taurus OX=9913 GN=PDLIM1 PE=1 SV=1	fabD	8.33979	1.03424	0	0	0	0	0.799365
I7GTD2	Quinolinate synthase OS=Helicobacter cinaedi CCUG 18818 = ATCC BAA-847 OX=537971 GN=nadA PE=4 SV=1	flhA	8.33979	9.30813	10.4944	13.1781	6.62088	8.75718	6.39492
I7GTE4	Glutamyl-tRNA reductase OS=Helicobacter cinaedi CCUG 18818 = ATCC BAA-847 OX=537971 GN=hemA PE=3 SV=1	rplO	8.33979	12.4108	11.5438	3.10073	4.41392	6.56788	3.99682
I7GTF8	PDDEXK_1 domain-containing protein OS=Helicobacter cinaedi CCUG 18818 = ATCC BAA-847 OX=537971 GN=HCBAA847_1166 PE=4 SV=1	HCBAA847_0757	8.33979	8.27389	7.34608	1.55037	9.93131	8.75718	4.79619
I7GTH7	ATP phosphoribosyltransferase OS=Helicobacter cinaedi CCUG 18818 = ATCC BAA-847 OX=537971 GN=hisG PE=3 SV=1	HCBAA847_1207	8.33979	7.23966	9.44496	5.42628	8.82783	8.75718	8.79301
I7GTJ1	TPR repeat-containing protein OS=Helicobacter cinaedi CCUG 18818 = ATCC BAA-847 OX=537971 GN=HCBAA847_1336 PE=3 SV=1	cysK	8.33979	6.20542	1.04944	6.97665	6.62088	6.56788	8.79301
I7GTR3	Flagellar biosynthesis protein FlhA OS=Helicobacter cinaedi CCUG 18818 = ATCC BAA-847 OX=537971 GN=flhA PE=3 SV=1	cutA	8.33979	6.20542	2.09888	3.87592	13.2418	2.18929	10.3917
I7GTS8	UDP-glucose 4-epimerase OS=Helicobacter cinaedi CCUG 18818 = ATCC BAA-847 OX=537971 GN=galE PE=3 SV=1	HCBAA847_2126	8.33979	8.27389	10.4944	11.6277	17.6557	17.5144	15.9873
I7GTT5	Putative ATP/GTP-binding protein OS=Helicobacter cinaedi CCUG 18818 = ATCC BAA-847 OX=537971 GN=HCBAA847_1818 PE=4 SV=1	HCBAA847_0943	8.33979	9.30813	8.39552	6.20147	8.82783	12.0411	8.79301
B0JYQ0	ALB protein OS=Bos taurus OX=9913 GN=ALB PE=2 SV=1	ftsY	8.33979	0	2.09888	0	2.20696	0	1.59873
I7GTW6	M23/M37 family peptidase OS=Helicobacter cinaedi CCUG 18818 = ATCC BAA-847 OX=537971 GN=HCBAA847_1975 PE=4 SV=1	C3	8.33979	19.6505	25.1866	18.6044	14.3452	19.7036	17.586
I7GYK2	Flagellar assembly factor FliW OS=Helicobacter cinaedi CCUG 18818 = ATCC BAA-847 OX=537971 GN=fliW PE=3 SV=1	HCBAA847_1336	8.33979	9.30813	12.5933	7.75183	4.41392	5.47324	5.59555
I7GYK5	Rhodanese domain-containing protein OS=Helicobacter cinaedi CCUG 18818 = ATCC BAA-847 OX=537971 GN=HCBAA847_0202 PE=4 SV=1	HCBAA847_2112	8.33979	7.23966	10.4944	6.20147	5.5174	7.66253	5.59555
I7GYN3	Signal recognition particle receptor FtsY OS=Helicobacter cinaedi CCUG 18818 = ATCC BAA-847 OX=537971 GN=ftsY PE=3 SV=1	HCBAA847_1166	8.33979	6.20542	7.34608	12.4029	8.82783	15.3251	11.1911
I7GYQ6	Phosphate ABC transporter OS=Helicobacter cinaedi CCUG 18818 = ATCC BAA-847 OX=537971 GN=HCBAA847_0464 PE=4 SV=1	HCBAA847_1818	8.33979	10.3424	7.34608	0	5.5174	4.37859	3.99682
I7GYR3	DUF4359 domain-containing protein OS=Helicobacter cinaedi CCUG 18818 = ATCC BAA-847 OX=537971 GN=HCBAA847_0499 PE=4 SV=1	prfB	8.33979	6.20542	1.04944	2.32555	6.62088	3.28394	4.79619
I7GYT4	50S ribosomal protein L15 OS=Helicobacter cinaedi CCUG 18818 = ATCC BAA-847 OX=537971 GN=rplO PE=3 SV=1	HCBAA847_0168	8.33979	15.5135	10.4944	10.0774	22.0696	13.1358	16.7867
I7GYV3	Na(+)/H(+) antiporter NhaA OS=Helicobacter cinaedi CCUG 18818 = ATCC BAA-847 OX=537971 GN=nhaA PE=3 SV=1	hisG	8.33979	10.3424	2.09888	1.55037	3.31044	6.56788	6.39492
A0A3Q1M2B2,A0A3Q1MGT0,A0A3Q1MHV6,MQC_Q2UVX4,Q2UVX4	Complement C3 OS=Bos taurus OX=9913 GN=C3 PE=1 SV=1	lpxD	8.33979	1.03424	1.04944	0	2.20696	0	3.19746
I7GZ00	OMP_b-brl domain-containing protein OS=Helicobacter cinaedi CCUG 18818 = ATCC BAA-847 OX=537971 GN=HCBAA847_0943 PE=4 SV=1	obgE	8.33979	3.10271	0	2.32555	3.31044	4.37859	7.19428
I7GZ04	Ribosomal RNA small subunit methyltransferase I OS=Helicobacter cinaedi CCUG 18818 = ATCC BAA-847 OX=537971 GN=rsmI PE=3 SV=1	HCBAA847_0499	8.33979	7.23966	6.29664	11.6277	2.20696	6.56788	3.99682
I7GZ52	Methyl-accepting chemotaxis protein OS=Helicobacter cinaedi CCUG 18818 = ATCC BAA-847 OX=537971 GN=HCBAA847_1207 PE=4 SV=1	CTNNA1	8.33979	6.20542	9.44496	9.3022	12.1383	13.1358	12.7898
I7GZ79	GNAT family acetyltransferase OS=Helicobacter cinaedi CCUG 18818 = ATCC BAA-847 OX=537971 GN=HCBAA847_1346 PE=4 SV=1	HCBAA847_2210	8.33979	10.3424	12.5933	6.97665	4.41392	8.75718	9.59238
I7GZM5	Phosphoserine phosphatase OS=Helicobacter cinaedi CCUG 18818 = ATCC BAA-847 OX=537971 GN=serB PE=3 SV=1	HCBAA847_1088	8.33979	15.5135	12.5933	13.9533	4.41392	16.4197	9.59238
A0A3Q1M9M0,A0A3Q1MLR1,F1MM34	Catenin alpha-1 OS=Bos taurus OX=9913 GN=CTNNA1 PE=3 SV=1	flhG	8.33979	0	0	0	2.20696	0	3.19746
I7H4C0	UDP-N-acetylglucosamine--N-acetylmuramyl-(pentapeptide) pyrophosphoryl-undecaprenol N-acetylglucosamine transferase OS=Helicobacter cinaedi CCUG 18818 = ATCC BAA-847 OX=537971 GN=murG PE=3 SV=1	nhaA	8.33979	8.27389	6.29664	6.97665	7.72436	6.56788	5.59555
I7H4J8	50S ribosomal protein L16 OS=Helicobacter cinaedi CCUG 18818 = ATCC BAA-847 OX=537971 GN=rplP PE=3 SV=1	HCBAA847_1975	8.33979	17.582	12.5933	32.5577	18.7591	7.66253	12.7898
I7H4M9	N-acylneuraminate cytidylyltransferase OS=Helicobacter cinaedi CCUG 18818 = ATCC BAA-847 OX=537971 GN=HCBAA847_0757 PE=4 SV=1	prmA	8.33979	7.23966	5.2472	10.8526	29.7939	1.09465	5.59555
I7H4U8	Cation ABC transporter ATP-binding protein OS=Helicobacter cinaedi CCUG 18818 = ATCC BAA-847 OX=537971 GN=fecE PE=4 SV=1		8.33979	3.10271	2.09888	2.32555	2.20696	1.09465	1.59873
I7H4Z3	Putative selenium metabolism protein OS=Helicobacter cinaedi CCUG 18818 = ATCC BAA-847 OX=537971 GN=HCBAA847_1088 PE=3 SV=1	murG	8.33979	9.30813	12.5933	12.4029	11.0348	10.9465	10.3917
I7H510	6,7-dimethyl-8-ribityllumazine synthase OS=Helicobacter cinaedi CCUG 18818 = ATCC BAA-847 OX=537971 GN=ribH PE=3 SV=1	HCBAA847_0976	8.33979	9.30813	10.4944	19.3796	5.5174	6.56788	6.39492
I7H5J9	Lipase_3 domain-containing protein OS=Helicobacter cinaedi CCUG 18818 = ATCC BAA-847 OX=537971 GN=HCBAA847_1585 PE=4 SV=1	ispD	8.33979	11.3766	26.236	15.5037	12.1383	6.56788	8.79301
I7H5R4	Flagellar motor protein OS=Helicobacter cinaedi CCUG 18818 = ATCC BAA-847 OX=537971 GN=motB PE=3 SV=1	mraY	8.33979	5.17118	4.19776	9.3022	11.0348	13.1358	10.3917
I7H5U0	Bifunctional enzyme IspD/IspF OS=Helicobacter cinaedi CCUG 18818 = ATCC BAA-847 OX=537971 GN=ispD PE=3 SV=1	HCBAA847_0881	8.33979	10.3424	16.791	13.1781	13.2418	7.66253	9.59238
Q5DPW9	Cystatin E/M OS=Bos taurus OX=9913 GN=CST6 PE=4 SV=1		8.33979	1.03424	1.04944	0	3.31044	0	4.79619
I7H637	Threonine dehydratase OS=Helicobacter cinaedi CCUG 18818 = ATCC BAA-847 OX=537971 GN=cysK PE=3 SV=1	serB	8.33979	8.27389	11.5438	13.1781	17.6557	15.3251	13.5892
I7H691	3-deoxy-D-manno-octulosonate 8-phosphate phosphatase KdsC OS=Helicobacter cinaedi CCUG 18818 = ATCC BAA-847 OX=537971 GN=HCBAA847_2210 PE=3 SV=1	HCBAA847_1346	8.33979	7.23966	14.6922	3.10073	5.5174	12.0411	8.79301
I7H6D2	Restriction endonuclease subunit S OS=Helicobacter cinaedi CCUG 18818 = ATCC BAA-847 OX=537971 GN=HCBAA847_2280 PE=3 SV=1	HCBAA847_0387	8.33979	9.30813	13.6427	6.97665	6.62088	5.47324	5.59555
I7H6D6	Divalent cation tolerance protein OS=Helicobacter cinaedi CCUG 18818 = ATCC BAA-847 OX=537971 GN=cutA PE=3 SV=1	HCBAA847_0202	8.33979	7.23966	4.19776	2.32555	6.62088	8.75718	8.79301
I7HBS4	UDP-N-acetylmuramoylalanine--D-glutamate ligase OS=Helicobacter cinaedi CCUG 18818 = ATCC BAA-847 OX=537971 GN=murD PE=3 SV=1	gmk	8.33979	14.4793	22.0382	16.2788	11.0348	8.75718	12.7898
I7HC05	Peptide chain release factor 2 OS=Helicobacter cinaedi CCUG 18818 = ATCC BAA-847 OX=537971 GN=prfB PE=3 SV=1	rplP	8.33979	7.23966	15.7416	16.2788	17.6557	10.9465	13.5892
MQC_ENSEMBL_ENSBTAP00000024466	(Bos taurus) 44 kDa protein	mqnE	8.33979	1.03424	0	0	3.31044	0	4.79619
I7HCF8	30S ribosomal protein S17 OS=Helicobacter cinaedi CCUG 18818 = ATCC BAA-847 OX=537971 GN=rpsQ PE=3 SV=1	rplU	8.33979	11.3766	9.44496	14.7285	6.62088	8.75718	6.39492
I7HCM4	Na(+)/H(+) antiporter NhaA OS=Helicobacter cinaedi CCUG 18818 = ATCC BAA-847 OX=537971 GN=nhaA PE=3 SV=1	HCBAA847_0464	8.33979	5.17118	0	3.10073	1.10348	3.28394	0
I7HDA2	Nickel transport system periplasmic component OS=Helicobacter cinaedi CCUG 18818 = ATCC BAA-847 OX=537971 GN=nikA PE=3 SV=1	murD	8.33979	14.4793	19.9394	11.6277	4.41392	2.18929	12.7898
I7HDB7	Chemotaxis protein methylesterase OS=Helicobacter cinaedi CCUG 18818 = ATCC BAA-847 OX=537971 GN=cheB PE=4 SV=1	nadA	8.33979	14.4793	12.5933	8.52702	4.41392	5.47324	5.59555
I7HDK3	Type IV / VI secretion system protein OS=Helicobacter cinaedi CCUG 18818 = ATCC BAA-847 OX=537971 GN=HCBAA847_1602 PE=4 SV=1	modE	8.33979	9.30813	0	3.87592	5.5174	1.09465	0.799365
I7HDY2	ATP-binding protein-ATPase OS=Helicobacter cinaedi CCUG 18818 = ATCC BAA-847 OX=537971 GN=flhG PE=4 SV=1	hemH	8.33979	3.10271	4.19776	2.32555	3.31044	5.47324	4.79619
I7HDY9	UDP-3-O-acylglucosamine N-acyltransferase OS=Helicobacter cinaedi CCUG 18818 = ATCC BAA-847 OX=537971 GN=lpxD PE=3 SV=1	rpsQ	8.33979	7.23966	11.5438	8.52702	12.1383	13.1358	5.59555
I7HE16	Ferrochelatase OS=Helicobacter cinaedi CCUG 18818 = ATCC BAA-847 OX=537971 GN=hemH PE=3 SV=1	flgH	8.33979	17.582	18.8899	11.6277	6.62088	6.56788	15.1879
I7HE19	Cyclic dehypoxanthine futalosine synthase OS=Helicobacter cinaedi CCUG 18818 = ATCC BAA-847 OX=537971 GN=mqnC PE=3 SV=1	HCBAA847_2280	8.33979	8.27389	11.5438	8.52702	7.72436	5.47324	3.19746
I7HE30	Flagellar L-ring protein OS=Helicobacter cinaedi CCUG 18818 = ATCC BAA-847 OX=537971 GN=flgH PE=3 SV=1	HCBAA847_1585	8.33979	4.13695	8.39552	4.6511	4.41392	3.28394	4.79619
I7HE48	PilO OS=Helicobacter cinaedi CCUG 18818 = ATCC BAA-847 OX=537971 GN=HCBAA847_2126 PE=4 SV=1	mqnC	8.33979	10.3424	0	0	5.5174	7.66253	7.19428
I7HE58	Guanylate kinase OS=Helicobacter cinaedi CCUG 18818 = ATCC BAA-847 OX=537971 GN=gmk PE=3 SV=1	hemA	8.33979	16.5478	19.9394	9.3022	11.0348	8.75718	11.1911
I7HEA1	Ribosomal protein L11 methyltransferase OS=Helicobacter cinaedi CCUG 18818 = ATCC BAA-847 OX=537971 GN=prmA PE=3 SV=1	fliW	8.33979	6.20542	6.29664	0.775183	6.62088	4.37859	3.99682
I7HEA8	RE_BsaWI domain-containing protein OS=Helicobacter cinaedi CCUG 18818 = ATCC BAA-847 OX=537971 GN=HCBAA847_0387 PE=4 SV=1	ribH	8.33979	7.23966	7.34608	6.20147	6.62088	3.28394	7.19428
I7HEU6	50S ribosomal protein L21 OS=Helicobacter cinaedi CCUG 18818 = ATCC BAA-847 OX=537971 GN=rplU PE=3 SV=1	trxA_1	8.33979	8.27389	7.34608	31.0073	11.0348	8.75718	9.59238
I7HEV4	Pyridoxal phosphate homeostasis protein OS=Helicobacter cinaedi CCUG 18818 = ATCC BAA-847 OX=537971 GN=HCBAA847_0881 PE=3 SV=1	rsmI	8.33979	13.4451	9.44496	10.0774	6.62088	10.9465	7.99365
I7HEY9	Protein-tyrosine-phosphatase OS=Helicobacter cinaedi CCUG 18818 = ATCC BAA-847 OX=537971 GN=HCBAA847_0976 PE=3 SV=1	nikA	8.33979	11.3766	12.5933	6.97665	9.93131	8.75718	7.19428
I7HF01	Lipoprotein OS=Helicobacter cinaedi CCUG 18818 = ATCC BAA-847 OX=537971 GN=HCBAA847_1006 PE=4 SV=1	cheB	8.33979	5.17118	0	9.3022	12.1383	10.9465	10.3917
I7HF48	DUF1882 domain-containing protein OS=Helicobacter cinaedi CCUG 18818 = ATCC BAA-847 OX=537971 GN=HCBAA847_1122 PE=4 SV=1	HCBAA847_1602	8.33979	4.13695	6.29664	3.87592	6.62088	12.0411	11.1911
I7HFX2	Flagellar basal body protein OS=Helicobacter cinaedi CCUG 18818 = ATCC BAA-847 OX=537971 GN=flgE PE=3 SV=1	fecE	8.33979	10.3424	6.29664	2.32555	3.31044	3.28394	0.799365
I7HG86	Potassium channel protein OS=Helicobacter cinaedi CCUG 18818 = ATCC BAA-847 OX=537971 GN=HCBAA847_2112 PE=4 SV=1	flgE	8.33979	11.3766	7.34608	1.55037	7.72436	13.1358	5.59555
I7HG91	Malonyl CoA-acyl carrier protein transacylase OS=Helicobacter cinaedi CCUG 18818 = ATCC BAA-847 OX=537971 GN=fabD PE=3 SV=1	nhaA	8.33979	10.3424	24.1371	3.87592	26.4835	18.609	14.3886
O18977	Tenascin-X OS=Bos taurus OX=9913 GN=TN-X PE=2 SV=1	TN-X	6.94983	1.03424	1.04944	0	0	0	0
I7GSU9	ABC-transporter ATP-binding protein OS=Helicobacter cinaedi CCUG 18818 = ATCC BAA-847 OX=537971 GN=yhbG PE=4 SV=1	GP2	6.94983	7.23966	9.44496	5.42628	7.72436	7.66253	5.59555
I7GSW1	Chorismate synthase OS=Helicobacter cinaedi CCUG 18818 = ATCC BAA-847 OX=537971 GN=aroC PE=3 SV=1	KIF12	6.94983	7.23966	10.4944	8.52702	13.2418	18.609	11.1911
I7GSW3	Proline aminopeptidase OS=Helicobacter cinaedi CCUG 18818 = ATCC BAA-847 OX=537971 GN=HCBAA847_0173 PE=3 SV=1	HCBAA847_0229	6.94983	12.4108	7.34608	13.1781	7.72436	21.8929	16.7867
A0A3Q1M193,F1N726,Q0IIA4	Glycoprotein 2 OS=Bos taurus OX=9913 GN=GP2 PE=1 SV=1	HCBAA847_1437	6.94983	0	0	0	0	0	0
I7GT48	Methionine aminopeptidase OS=Helicobacter cinaedi CCUG 18818 = ATCC BAA-847 OX=537971 GN=map PE=3 SV=1	APOH	6.94983	14.4793	18.8899	4.6511	9.93131	9.85182	11.1911
I7GT50	Formate dehydrogenase-specific chaperone OS=Helicobacter cinaedi CCUG 18818 = ATCC BAA-847 OX=537971 GN=HCBAA847_0621 PE=4 SV=1	HCBAA847_0575	6.94983	5.17118	10.4944	8.52702	3.31044	2.18929	1.59873
A0A3Q1MGB8,F1MMK9	Protein AMBP OS=Bos taurus OX=9913 GN=KIF12 PE=3 SV=1	HCBAA847_1586	6.94983	2.06847	2.09888	0	0	0	0.799365
I7GTA8	Putative O-methyltransferase OS=Helicobacter cinaedi CCUG 18818 = ATCC BAA-847 OX=537971 GN=HCBAA847_0915 PE=4 SV=1	aroC	6.94983	12.4108	12.5933	8.52702	11.0348	7.66253	4.79619
I7GTF3	Orotidine 5'-phosphate decarboxylase OS=Helicobacter cinaedi CCUG 18818 = ATCC BAA-847 OX=537971 GN=pyrF PE=3 SV=1	HCBAA847_0174	6.94983	9.30813	12.5933	4.6511	5.5174	5.47324	5.59555
A0A140T843,A0A3Q1LXP4,MQC_P17690,P17690	Beta-2-glycoprotein 1 OS=Bos taurus OX=9913 GN=APOH PE=4 SV=1	dcuA	6.94983	2.06847	0	0	0	0	2.39809
I7GTL0	FHA domain-containing protein OS=Helicobacter cinaedi CCUG 18818 = ATCC BAA-847 OX=537971 GN=HCBAA847_1433 PE=4 SV=1	HCBAA847_1029	6.94983	15.5135	7.34608	6.97665	8.82783	12.0411	7.99365
I7GTS3	DUF3240 domain-containing protein OS=Helicobacter cinaedi CCUG 18818 = ATCC BAA-847 OX=537971 GN=HCBAA847_1758 PE=4 SV=1	HCBAA847_1760	6.94983	4.13695	5.2472	0	3.31044	1.09465	0.799365
I7GTU6	Prophage protein OS=Helicobacter cinaedi CCUG 18818 = ATCC BAA-847 OX=537971 GN=HCBAA847_1873 PE=4 SV=1	HCBAA847_0173	6.94983	10.3424	9.44496	6.97665	4.41392	4.37859	3.99682
I7GTZ5	Truncated 5'-methylthioadenosine/S-adenosylhomocysteine nucleosidase OS=Helicobacter cinaedi CCUG 18818 = ATCC BAA-847 OX=537971 GN=HCBAA847_2121 PE=4 SV=1	HCBAA847_2357	6.94983	7.23966	9.44496	6.20147	4.41392	6.56788	3.19746
I7GYG7	Short-chain dehydrogenase/reductase OS=Helicobacter cinaedi CCUG 18818 = ATCC BAA-847 OX=537971 GN=HCBAA847_0005 PE=3 SV=1	HCBAA847_1160	6.94983	5.17118	0	2.32555	7.72436	5.47324	2.39809
I7GYJ4	Glyco_trans_2-like domain-containing protein OS=Helicobacter cinaedi CCUG 18818 = ATCC BAA-847 OX=537971 GN=HCBAA847_0146 PE=4 SV=1	corA	6.94983	6.20542	2.09888	4.6511	4.41392	0	3.99682
I7GYK1	Signal recognition particle protein OS=Helicobacter cinaedi CCUG 18818 = ATCC BAA-847 OX=537971 GN=ffh PE=3 SV=1	HCBAA847_0005	6.94983	13.4451	12.5933	37.2088	18.7591	10.9465	17.586
I7GYL5	Shikimate kinase OS=Helicobacter cinaedi CCUG 18818 = ATCC BAA-847 OX=537971 GN=aroK PE=3 SV=1	HCBAA847_1107	6.94983	2.06847	3.14832	6.20147	5.5174	7.66253	4.79619
I7GYN4	Beta-lactamase OS=Helicobacter cinaedi CCUG 18818 = ATCC BAA-847 OX=537971 GN=HCBAA847_0354 PE=3 SV=1	HCBAA847_1530	6.94983	7.23966	8.39552	4.6511	12.1383	5.47324	8.79301
I7GYR4	Alpha/beta hydrolase fold protein OS=Helicobacter cinaedi CCUG 18818 = ATCC BAA-847 OX=537971 GN=HCBAA847_0504 PE=4 SV=1	aroK	6.94983	8.27389	6.29664	2.32555	4.41392	6.56788	6.39492
I7GYS7	Hydrogenase expression/formation protein OS=Helicobacter cinaedi CCUG 18818 = ATCC BAA-847 OX=537971 GN=hypE PE=3 SV=1	HCBAA847_0354	6.94983	8.27389	9.44496	10.8526	14.3452	9.85182	9.59238
I7GYW6	dTDP-6-deoxy-D-xylo-hex-3-ulose aminase OS=Helicobacter cinaedi CCUG 18818 = ATCC BAA-847 OX=537971 GN=HCBAA847_0773 PE=3 SV=1	HCBAA847_0844	6.94983	8.27389	7.34608	4.6511	8.82783	5.47324	7.99365
I7GYY7	Magnesium transport protein CorA OS=Helicobacter cinaedi CCUG 18818 = ATCC BAA-847 OX=537971 GN=corA PE=3 SV=1	HCBAA847_0918	6.94983	11.3766	2.09888	6.97665	6.62088	14.2304	9.59238
I7GYZ1	Diaminopimelate epimerase OS=Helicobacter cinaedi CCUG 18818 = ATCC BAA-847 OX=537971 GN=dapF PE=3 SV=1	hypE	6.94983	8.27389	11.5438	7.75183	11.0348	4.37859	9.59238
I7GYZ5	Truncated putative oxidoreductase OS=Helicobacter cinaedi CCUG 18818 = ATCC BAA-847 OX=537971 GN=HCBAA847_0918 PE=4 SV=1	HCBAA847_0817	6.94983	2.06847	1.04944	3.87592	3.31044	4.37859	5.59555
I7GZ06	Cation ABC transporter OS=Helicobacter cinaedi CCUG 18818 = ATCC BAA-847 OX=537971 GN=HCBAA847_0973 PE=4 SV=1	corC	6.94983	14.4793	17.8405	3.10073	7.72436	7.66253	8.79301
I7GZ30	Porphobilinogen deaminase OS=Helicobacter cinaedi CCUG 18818 = ATCC BAA-847 OX=537971 GN=hemC PE=3 SV=1	HCBAA847_1911	6.94983	10.3424	22.0382	10.8526	11.0348	12.0411	11.1911
I7GZ31	DUF2018 family protein OS=Helicobacter cinaedi CCUG 18818 = ATCC BAA-847 OX=537971 GN=HCBAA847_1099 PE=4 SV=1	HCBAA847_1569	6.94983	7.23966	8.39552	9.3022	4.41392	3.28394	2.39809
I7GZ46	DUF115 domain-containing protein OS=Helicobacter cinaedi CCUG 18818 = ATCC BAA-847 OX=537971 GN=HCBAA847_1174 PE=4 SV=1	nifS	6.94983	11.3766	10.4944	0	3.31044	0	0
I7GZC7	Membrane spanning protein OS=Helicobacter cinaedi CCUG 18818 = ATCC BAA-847 OX=537971 GN=HCBAA847_1586 PE=4 SV=1	infC	6.94983	1.03424	0	3.10073	4.41392	4.37859	5.59555
I7GZH2	Oxidoreductase OS=Helicobacter cinaedi CCUG 18818 = ATCC BAA-847 OX=537971 GN=HCBAA847_1821 PE=3 SV=1	rpsI	6.94983	9.30813	8.39552	6.20147	4.41392	5.47324	5.59555
I7GZM6	50S ribosomal protein L32 OS=Helicobacter cinaedi CCUG 18818 = ATCC BAA-847 OX=537971 GN=rpmF PE=3 SV=1	HCBAA847_0773	6.94983	18.6163	14.6922	6.20147	14.3452	3.28394	7.19428
I7H4G6	Metal-sensitive transcriptional repressor family protein OS=Helicobacter cinaedi CCUG 18818 = ATCC BAA-847 OX=537971 GN=HCBAA847_0433 PE=3 SV=1	HCBAA847_1433	6.94983	4.13695	9.44496	3.10073	1.10348	3.28394	3.99682
I7H4L7	Ankyrin repeat domain-containing protein OS=Helicobacter cinaedi CCUG 18818 = ATCC BAA-847 OX=537971 GN=HCBAA847_0697 PE=4 SV=1	HCBAA847_0517	6.94983	12.4108	20.9888	10.8526	9.93131	9.85182	11.9905
I7H4P2	Methyltransferase type 11 OS=Helicobacter cinaedi CCUG 18818 = ATCC BAA-847 OX=537971 GN=HCBAA847_0817 PE=4 SV=1	HCBAA847_0504	6.94983	3.10271	3.14832	2.32555	4.41392	6.56788	3.19746
I7H4Q7	OMP_b-brl domain-containing protein OS=Helicobacter cinaedi CCUG 18818 = ATCC BAA-847 OX=537971 GN=HCBAA847_0862 PE=4 SV=1	rpsL	6.94983	2.06847	0	0	1.10348	1.09465	2.39809
I7H4V5	Succinyl-diaminopimelate desuccinylase OS=Helicobacter cinaedi CCUG 18818 = ATCC BAA-847 OX=537971 GN=dapE PE=3 SV=1	dapF	6.94983	11.3766	13.6427	13.9533	6.62088	4.37859	5.59555
I7H4Y6	Magnesium and cobalt efflux protein OS=Helicobacter cinaedi CCUG 18818 = ATCC BAA-847 OX=537971 GN=corC PE=4 SV=1	yhbG	6.94983	8.27389	2.09888	3.10073	5.5174	6.56788	6.39492
I7H514	Cyclic pyranopterin monophosphate synthase OS=Helicobacter cinaedi CCUG 18818 = ATCC BAA-847 OX=537971 GN=moaC PE=3 SV=1	map	6.94983	14.4793	14.6922	17.054	12.1383	8.75718	9.59238
I7H5H2	Peptidase C51 domain-containing protein OS=Helicobacter cinaedi CCUG 18818 = ATCC BAA-847 OX=537971 GN=HCBAA847_1530 PE=4 SV=1	argB	6.94983	8.27389	6.29664	3.87592	12.1383	6.56788	7.19428
I7H5R6	30S ribosomal protein S12 OS=Helicobacter cinaedi CCUG 18818 = ATCC BAA-847 OX=537971 GN=rpsL PE=3 SV=1	hemC	6.94983	14.4793	7.34608	14.7285	13.2418	8.75718	9.59238
I7H5S2	DUF4230 domain-containing protein OS=Helicobacter cinaedi CCUG 18818 = ATCC BAA-847 OX=537971 GN=HCBAA847_1755 PE=4 SV=1	ffh	6.94983	8.27389	2.09888	7.75183	3.31044	6.56788	4.79619
I7H5S4	Aminotransferase OS=Helicobacter cinaedi CCUG 18818 = ATCC BAA-847 OX=537971 GN=HCBAA847_1760 PE=3 SV=1	HCBAA847_2230	6.94983	8.27389	11.5438	5.42628	14.3452	13.1358	10.3917
I7H5T7	Acetylglutamate kinase OS=Helicobacter cinaedi CCUG 18818 = ATCC BAA-847 OX=537971 GN=argB PE=3 SV=1	HCBAA847_1387	6.94983	6.20542	12.5933	13.1781	12.1383	6.56788	7.99365
I7H6B1	DUF1616 domain-containing protein OS=Helicobacter cinaedi CCUG 18818 = ATCC BAA-847 OX=537971 GN=HCBAA847_2230 PE=4 SV=1	HCBAA847_0547	6.94983	10.3424	4.19776	10.8526	6.62088	8.75718	6.39492
I7HCE5	RNP-1 like RNA-binding protein OS=Helicobacter cinaedi CCUG 18818 = ATCC BAA-847 OX=537971 GN=HCBAA847_0575 PE=4 SV=1	HCBAA847_0697	6.94983	10.3424	5.2472	2.32555	8.82783	14.2304	9.59238
I7HCJ7	Putative NADH dehydrogenase subunit F OS=Helicobacter cinaedi CCUG 18818 = ATCC BAA-847 OX=537971 GN=HCBAA847_0673 PE=4 SV=1	HCBAA847_1547	6.94983	10.3424	15.7416	3.87592	3.31044	3.28394	4.79619
I7HCM2	Replication-associated recombination protein A OS=Helicobacter cinaedi CCUG 18818 = ATCC BAA-847 OX=537971 GN=rarA PE=4 SV=1	HCBAA847_1755	6.94983	8.27389	7.34608	0.775183	2.20696	1.09465	0.799365
I7HCS6	NAD-dependent epimerase/dehydratase OS=Helicobacter cinaedi CCUG 18818 = ATCC BAA-847 OX=537971 GN=HCBAA847_0844 PE=4 SV=1	HCBAA847_0915	6.94983	6.20542	9.44496	11.6277	11.0348	10.9465	11.1911
I7HCY8	Plasmid stabilization system OS=Helicobacter cinaedi CCUG 18818 = ATCC BAA-847 OX=537971 GN=HCBAA847_1029 PE=4 SV=1	moaC	6.94983	3.10271	3.14832	0.775183	5.5174	5.47324	5.59555
I7HD43	Histidine kinase OS=Helicobacter cinaedi CCUG 18818 = ATCC BAA-847 OX=537971 GN=HCBAA847_1160 PE=4 SV=1	HCBAA847_0973	6.94983	5.17118	0	5.42628	6.62088	5.47324	7.99365
I7HDD1	GGDEF domain-containing protein OS=Helicobacter cinaedi CCUG 18818 = ATCC BAA-847 OX=537971 GN=HCBAA847_1387 PE=4 SV=1	rpmF	6.94983	8.27389	8.39552	0	6.62088	3.28394	5.59555
I7HDE8	DUF1995 domain-containing protein OS=Helicobacter cinaedi CCUG 18818 = ATCC BAA-847 OX=537971 GN=HCBAA847_1437 PE=4 SV=1	HCBAA847_0862	6.94983	4.13695	5.2472	3.87592	15.4487	9.85182	11.1911
I7HDI4	CRISPR-associated endonuclease Cas9 OS=Helicobacter cinaedi CCUG 18818 = ATCC BAA-847 OX=537971 GN=HCBAA847_1547 PE=4 SV=1	HCBAA847_1821	6.94983	7.23966	7.34608	7.75183	5.5174	6.56788	5.59555
I7HDR1	30S ribosomal protein S9 OS=Helicobacter cinaedi CCUG 18818 = ATCC BAA-847 OX=537971 GN=rpsI PE=3 SV=1	pyrF	6.94983	12.4108	11.5438	17.054	16.5522	13.1358	9.59238
I7HDT0	Anaerobic C4-dicarboxylate transporter OS=Helicobacter cinaedi CCUG 18818 = ATCC BAA-847 OX=537971 GN=dcuA PE=3 SV=1	HCBAA847_0652	6.94983	0	0	0.775183	6.62088	1.09465	1.59873
I7HDZ8	OMP_b-brl domain-containing protein OS=Helicobacter cinaedi CCUG 18818 = ATCC BAA-847 OX=537971 GN=HCBAA847_0079 PE=4 SV=1	HCBAA847_1082	6.94983	6.20542	0	3.87592	1.10348	0	0
I7HE38	DUF115 domain-containing protein OS=Helicobacter cinaedi CCUG 18818 = ATCC BAA-847 OX=537971 GN=HCBAA847_0174 PE=4 SV=1	HCBAA847_2121	6.94983	7.23966	7.34608	6.20147	13.2418	8.75718	11.9905
I7HE45	KH domain-containing protein OS=Helicobacter cinaedi CCUG 18818 = ATCC BAA-847 OX=537971 GN=HCBAA847_0179 PE=4 SV=1	HCBAA847_0146	6.94983	5.17118	6.29664	9.3022	3.31044	4.37859	1.59873
I7HE62	TonB-dependent receptor OS=Helicobacter cinaedi CCUG 18818 = ATCC BAA-847 OX=537971 GN=HCBAA847_0229 PE=3 SV=1	HCBAA847_1819	6.94983	3.10271	0	0.775183	19.8626	0	4.79619
I7HE75	Homoserine O-acetyltransferase OS=Helicobacter cinaedi CCUG 18818 = ATCC BAA-847 OX=537971 GN=metAA PE=3 SV=1	RPS3	6.94983	14.4793	17.8405	10.0774	2.20696	4.37859	6.39492
Q3T169	40S ribosomal protein S3 OS=Bos taurus OX=9913 GN=RPS3 PE=2 SV=1	HCBAA847_1873	6.94983	3.10271	3.14832	0	5.5174	2.18929	8.79301
I7HEF5	ABC transporter substrate binding protein OS=Helicobacter cinaedi CCUG 18818 = ATCC BAA-847 OX=537971 GN=HCBAA847_2357 PE=4 SV=1	dapE	6.94983	6.20542	1.04944	10.8526	9.93131	7.66253	11.1911
I7HEG5	D,D-heptose 1,7-bisphosphate phosphatase OS=Helicobacter cinaedi CCUG 18818 = ATCC BAA-847 OX=537971 GN=HCBAA847_0517 PE=3 SV=1	HCBAA847_0433	6.94983	8.27389	11.5438	6.97665	6.62088	6.56788	12.7898
I7HEH9	Molybdopterin biosynthesis protein OS=Helicobacter cinaedi CCUG 18818 = ATCC BAA-847 OX=537971 GN=HCBAA847_0547 PE=4 SV=1	HCBAA847_0179	6.94983	7.23966	7.34608	11.6277	3.31044	8.75718	8.79301
I7HEM2	Glycosyl transferase OS=Helicobacter cinaedi CCUG 18818 = ATCC BAA-847 OX=537971 GN=HCBAA847_0652 PE=4 SV=1	HCBAA847_1758	6.94983	7.23966	11.5438	1.55037	9.93131	3.28394	0
I7HF31	Protein-S-isoprenylcysteine methyltransferase OS=Helicobacter cinaedi CCUG 18818 = ATCC BAA-847 OX=537971 GN=HCBAA847_1082 PE=4 SV=1	HCBAA847_1099	6.94983	6.20542	1.04944	3.87592	2.20696	3.28394	3.19746
I7HF42	META domain-containing protein OS=Helicobacter cinaedi CCUG 18818 = ATCC BAA-847 OX=537971 GN=HCBAA847_1107 PE=4 SV=1	HCBAA847_0673	6.94983	4.13695	3.14832	6.20147	7.72436	6.56788	7.19428
I7HFD5	Translation initiation factor IF-3 OS=Helicobacter cinaedi CCUG 18818 = ATCC BAA-847 OX=537971 GN=infC PE=3 SV=1	metAA	6.94983	14.4793	17.8405	30.2321	20.9661	17.5144	19.9841
I7HFM1	Lipase family protein OS=Helicobacter cinaedi CCUG 18818 = ATCC BAA-847 OX=537971 GN=HCBAA847_1569 PE=4 SV=1	HCBAA847_0621	6.94983	11.3766	17.8405	14.7285	17.6557	9.85182	16.7867
I7HFZ0	DUF305 domain-containing protein OS=Helicobacter cinaedi CCUG 18818 = ATCC BAA-847 OX=537971 GN=HCBAA847_1819 PE=4 SV=1	rarA	6.94983	6.20542	7.34608	20.1548	4.41392	7.66253	4.79619
I7HG14	Putative cysteine desulfurase OS=Helicobacter cinaedi CCUG 18818 = ATCC BAA-847 OX=537971 GN=nifS PE=4 SV=1	HCBAA847_1174	6.94983	9.30813	9.44496	4.6511	8.82783	8.75718	8.79301
I7HG20	Putative metallopeptidase OS=Helicobacter cinaedi CCUG 18818 = ATCC BAA-847 OX=537971 GN=HCBAA847_1911 PE=4 SV=1	HCBAA847_0079	6.94983	9.30813	14.6922	19.3796	14.3452	14.2304	16.7867
I7GSU1	L-serine transporter OS=Helicobacter cinaedi CCUG 18818 = ATCC BAA-847 OX=537971 GN=sdaC PE=4 SV=1	STX8	5.55986	4.13695	0	1.55037	1.10348	3.28394	2.39809
I7GSV8	Lipoprotein OS=Helicobacter cinaedi CCUG 18818 = ATCC BAA-847 OX=537971 GN=HCBAA847_0148 PE=4 SV=1	COL1A2	5.55986	5.17118	0	3.87592	2.20696	0	3.99682
A0A3Q1NFE3	Syntaxin-8 OS=Bos taurus OX=9913 GN=STX8 PE=4 SV=1	C6	5.55986	2.06847	0	0	0	0	0
A0A3Q1LZN8	Collagen alpha-2(I) chain OS=Bos taurus OX=9913 GN=COL1A2 PE=1 SV=1	HCBAA847_0805	5.55986	0	1.04944	0	0	0	0
F1MM86	Complement component C6 OS=Bos taurus OX=9913 GN=C6 PE=3 SV=2	HCBAA847_1984	5.55986	1.03424	0	0	0	0	0
I7GT41	FtsX domain-containing protein OS=Helicobacter cinaedi CCUG 18818 = ATCC BAA-847 OX=537971 GN=HCBAA847_0576 PE=3 SV=1	SERBP1	5.55986	7.23966	1.04944	8.52702	12.1383	8.75718	7.19428
I7GT46	50S ribosomal protein L14 OS=Helicobacter cinaedi CCUG 18818 = ATCC BAA-847 OX=537971 GN=rplN PE=3 SV=1	SERPINA3-7	5.55986	7.23966	8.39552	22.4803	6.62088	6.56788	7.99365
I7GT62	L-serine dehydratase OS=Helicobacter cinaedi CCUG 18818 = ATCC BAA-847 OX=537971 GN=HCBAA847_0685 PE=3 SV=1	BGN	5.55986	10.3424	14.6922	2.32555	6.62088	5.47324	5.59555
I7GT76	Short-chain dehydrogenase OS=Helicobacter cinaedi CCUG 18818 = ATCC BAA-847 OX=537971 GN=HCBAA847_0755 PE=4 SV=1	HCBAA847_2324	5.55986	8.27389	5.2472	6.20147	11.0348	2.18929	3.19746
I7GT86	Putative lipoprotein OS=Helicobacter cinaedi CCUG 18818 = ATCC BAA-847 OX=537971 GN=HCBAA847_0805 PE=4 SV=1	HCBAA847_1511	5.55986	4.13695	1.04944	6.20147	11.0348	18.609	19.9841
I7GT89	Methionyl-tRNA formyltransferase OS=Helicobacter cinaedi CCUG 18818 = ATCC BAA-847 OX=537971 GN=HCBAA847_0820 PE=4 SV=1	PRSS2	5.55986	6.20542	13.6427	9.3022	2.20696	6.56788	3.99682
A1L5B7	SERPINE1 mRNA binding protein 1 OS=Bos taurus OX=9913 GN=SERBP1 PE=1 SV=1	HCBAA847_1008	5.55986	3.10271	4.19776	0	0	0	1.59873
A0A0A0MP92,Q27984,Q3SZQ8,Q5J801	Serpin A3-7 OS=Bos taurus OX=9913 GN=SERPINA3-7 PE=1 SV=1	BAG3	5.55986	2.06847	1.04944	0	1.10348	0	0
P21809	Biglycan OS=Bos taurus OX=9913 GN=BGN PE=1 SV=3	rpmB	5.55986	0	0	0	0	0	0.799365
I7GTB7	Porin OS=Helicobacter cinaedi CCUG 18818 = ATCC BAA-847 OX=537971 GN=HCBAA847_0960 PE=4 SV=1	HCBAA847_0694	5.55986	3.10271	0	0	1.10348	2.18929	0.799365
I7GTC9	Tyrosine recombinase XerH OS=Helicobacter cinaedi CCUG 18818 = ATCC BAA-847 OX=537971 GN=xerD PE=3 SV=1	HCBAA847_1117	5.55986	6.20542	5.2472	1.55037	2.20696	3.28394	3.19746
I7GTD1	Antitoxin OS=Helicobacter cinaedi CCUG 18818 = ATCC BAA-847 OX=537971 GN=HCBAA847_1030 PE=4 SV=1	HCBAA847_1989	5.55986	2.06847	6.29664	2.32555	3.31044	3.28394	4.79619
A5PJB4,A7YWU9,Q29463,Q547S4	PRSS2 protein OS=Bos taurus OX=9913 GN=PRSS2 PE=2 SV=1	HCBAA847_1119	5.55986	2.06847	1.04944	0	1.10348	0	0.799365
I7GTF6	Lipoprotein OS=Helicobacter cinaedi CCUG 18818 = ATCC BAA-847 OX=537971 GN=HCBAA847_1156 PE=4 SV=1	HCBAA847_0576	5.55986	5.17118	2.09888	3.10073	5.5174	6.56788	4.79619
I7GTF7	Two-component system response regulator OS=Helicobacter cinaedi CCUG 18818 = ATCC BAA-847 OX=537971 GN=HCBAA847_1161 PE=4 SV=1	rpsE	5.55986	11.3766	10.4944	6.20147	8.82783	8.75718	5.59555
I7GTG4	OmpA-like domain-containing protein OS=Helicobacter cinaedi CCUG 18818 = ATCC BAA-847 OX=537971 GN=HCBAA847_1199 PE=4 SV=1	mrsA	5.55986	9.30813	1.04944	4.6511	4.41392	8.75718	10.3917
I7GTH3	Phosphoribosylformylglycinamidine synthase subunit PurS OS=Helicobacter cinaedi CCUG 18818 = ATCC BAA-847 OX=537971 GN=purS PE=3 SV=1	HCBAA847_1935	5.55986	7.23966	8.39552	11.6277	6.62088	4.37859	7.19428
I7GTH4	Major facilitator superfamily transporter OS=Helicobacter cinaedi CCUG 18818 = ATCC BAA-847 OX=537971 GN=HCBAA847_1250 PE=4 SV=1	HCBAA847_1218	5.55986	6.20542	1.04944	0.775183	5.5174	1.09465	3.19746
I7GTH8	Transcription elongation factor GreA OS=Helicobacter cinaedi CCUG 18818 = ATCC BAA-847 OX=537971 GN=greA PE=3 SV=1	HCBAA847_1199	5.55986	8.27389	6.29664	13.9533	9.93131	4.37859	7.19428
A2VE51,F1MIU2	BAG3 protein OS=Bos taurus OX=9913 GN=BAG3 PE=2 SV=1	HCBAA847_2174	5.55986	1.03424	2.09888	0	1.10348	0	1.59873
I7GTP6	Growth inhibitor protein OS=Helicobacter cinaedi CCUG 18818 = ATCC BAA-847 OX=537971 GN=pemK PE=4 SV=1	HCBAA847_2097	5.55986	0	0	1.55037	3.31044	1.09465	2.39809
I7GTR8	Metallo-beta-lactamase family protein OS=Helicobacter cinaedi CCUG 18818 = ATCC BAA-847 OX=537971 GN=ycbL PE=4 SV=1	tatA	5.55986	5.17118	8.39552	6.20147	4.41392	3.28394	5.59555
I7GTV8	Glycosyltransferase OS=Helicobacter cinaedi CCUG 18818 = ATCC BAA-847 OX=537971 GN=HCBAA847_1935 PE=4 SV=1	pabC	5.55986	5.17118	4.19776	2.32555	7.72436	8.75718	3.99682
I7GTW8	3-dehydroquinate synthase OS=Helicobacter cinaedi CCUG 18818 = ATCC BAA-847 OX=537971 GN=aroB PE=3 SV=1	HCBAA847_1156	5.55986	9.30813	13.6427	10.8526	4.41392	7.66253	10.3917
I7GTY4	Sialic acid synthase OS=Helicobacter cinaedi CCUG 18818 = ATCC BAA-847 OX=537971 GN=HCBAA847_2066 PE=4 SV=1	HCBAA847_1033	5.55986	6.20542	2.09888	2.32555	3.31044	5.47324	3.19746
I7GTZ8	ATP phosphoribosyltransferase OS=Helicobacter cinaedi CCUG 18818 = ATCC BAA-847 OX=537971 GN=HCBAA847_2137 PE=4 SV=1	pemK	5.55986	6.20542	8.39552	15.5037	12.1383	7.66253	7.99365
I7GU00	Sec-independent protein translocase protein TatA OS=Helicobacter cinaedi CCUG 18818 = ATCC BAA-847 OX=537971 GN=tatA PE=3 SV=1	HCBAA847_2164	5.55986	15.5135	4.19776	5.42628	11.0348	9.85182	12.7898
I7GU42	ABC_trans_aux domain-containing protein OS=Helicobacter cinaedi CCUG 18818 = ATCC BAA-847 OX=537971 GN=HCBAA847_2358 PE=4 SV=1	lpxK	5.55986	7.23966	3.14832	3.10073	3.31044	2.18929	1.59873
I7GYI1	Homoserine kinase OS=Helicobacter cinaedi CCUG 18818 = ATCC BAA-847 OX=537971 GN=thrB PE=3 SV=1	SORBS2	5.55986	7.23966	6.29664	10.0774	4.41392	6.56788	8.79301
I7GYI2	Tetraacyldisaccharide 4'-kinase OS=Helicobacter cinaedi CCUG 18818 = ATCC BAA-847 OX=537971 GN=lpxK PE=3 SV=1	HCBAA847_1150	5.55986	9.30813	9.44496	11.6277	9.93131	12.0411	11.9905
I7GYN2	Pribosyltran domain-containing protein OS=Helicobacter cinaedi CCUG 18818 = ATCC BAA-847 OX=537971 GN=HCBAA847_0342 PE=4 SV=1	icfA	5.55986	5.17118	4.19776	1.55037	2.20696	1.09465	0
I7GYN9	Flagellar assembly factor FliW OS=Helicobacter cinaedi CCUG 18818 = ATCC BAA-847 OX=537971 GN=fliW PE=3 SV=1	bioB	5.55986	5.17118	8.39552	0.775183	2.20696	3.28394	2.39809
I7GYU7	NADH-quinone oxidoreductase subunit B OS=Helicobacter cinaedi CCUG 18818 = ATCC BAA-847 OX=537971 GN=nuoB PE=3 SV=1	secF	5.55986	6.20542	4.19776	6.97665	5.5174	2.18929	6.39492
I7GYX5	Truncated methyltransferase type 11 OS=Helicobacter cinaedi CCUG 18818 = ATCC BAA-847 OX=537971 GN=HCBAA847_0818 PE=4 SV=1	yebC	5.55986	4.13695	4.19776	4.6511	5.5174	2.18929	2.39809
I7GYZ7	Tryptophan synthase alpha chain OS=Helicobacter cinaedi CCUG 18818 = ATCC BAA-847 OX=537971 GN=trpA PE=3 SV=1	HCBAA847_1425	5.55986	7.23966	2.09888	0.775183	4.41392	2.18929	2.39809
I7GZ13	RND family efflux transporter MFP subunit OS=Helicobacter cinaedi CCUG 18818 = ATCC BAA-847 OX=537971 GN=HCBAA847_1008 PE=3 SV=1	rsfS	5.55986	7.23966	2.09888	9.3022	12.1383	14.2304	11.9905
I7GZ18	Agmatine deiminase OS=Helicobacter cinaedi CCUG 18818 = ATCC BAA-847 OX=537971 GN=HCBAA847_1033 PE=4 SV=1	HCBAA847_2137	5.55986	2.06847	4.19776	2.32555	4.41392	5.47324	3.99682
I7GZ35	Putative colicin V production protein OS=Helicobacter cinaedi CCUG 18818 = ATCC BAA-847 OX=537971 GN=HCBAA847_1119 PE=4 SV=1	HCBAA847_1155	5.55986	12.4108	1.04944	18.6044	13.2418	17.5144	16.7867
A0A3Q1M2E5,A0A3Q1M7N6,A0A3Q1MRI6,A0A3Q1MUK3,A0A3Q1NL10	Sorbin and SH3 domain containing 2 OS=Bos taurus OX=9913 GN=SORBS2 PE=4 SV=1	HCBAA847_2066	5.55986	1.03424	1.04944	0	1.10348	0	3.19746
I7GZB2	Piwi domain-containing protein OS=Helicobacter cinaedi CCUG 18818 = ATCC BAA-847 OX=537971 GN=HCBAA847_1511 PE=4 SV=1	gpsA	5.55986	3.10271	3.14832	5.42628	6.62088	12.0411	15.1879
I7GZF9	Endonuclease MutS2 OS=Helicobacter cinaedi CCUG 18818 = ATCC BAA-847 OX=537971 GN=mutS2 PE=3 SV=1	HCBAA847_1250	5.55986	5.17118	3.14832	2.32555	1.10348	0	0
I7GZI5	Peptide methionine sulfoxide reductase MsrA OS=Helicobacter cinaedi CCUG 18818 = ATCC BAA-847 OX=537971 GN=mrsA PE=3 SV=1	HCBAA847_0724	5.55986	4.13695	7.34608	0.775183	6.62088	9.85182	5.59555
I7GZN1	Putative phosphohistidine phosphatase OS=Helicobacter cinaedi CCUG 18818 = ATCC BAA-847 OX=537971 GN=sixA PE=4 SV=1	HCBAA847_0473	5.55986	8.27389	5.2472	7.75183	7.72436	5.47324	5.59555
I7H4F5	Pyrroline-5-carboxylate reductase OS=Helicobacter cinaedi CCUG 18818 = ATCC BAA-847 OX=537971 GN=proC PE=3 SV=1	HCBAA847_2272	5.55986	7.23966	7.34608	6.20147	6.62088	4.37859	3.19746
I7H4H4	Type II restriction endonuclease OS=Helicobacter cinaedi CCUG 18818 = ATCC BAA-847 OX=537971 GN=HCBAA847_0473 PE=4 SV=1	HCBAA847_1030	5.55986	8.27389	8.39552	4.6511	6.62088	5.47324	7.19428
I7H4K0	30S ribosomal protein S5 OS=Helicobacter cinaedi CCUG 18818 = ATCC BAA-847 OX=537971 GN=rpsE PE=3 SV=1	sixA	5.55986	21.719	23.0877	23.2555	32.0009	25.1769	35.1721
I7H4L9	DNA helicase OS=Helicobacter cinaedi CCUG 18818 = ATCC BAA-847 OX=537971 GN=HCBAA847_0707 PE=4 SV=1	HCBAA847_1161	5.55986	4.13695	8.39552	2.32555	6.62088	2.18929	4.79619
I7H4M0	Protein-export membrane protein SecF OS=Helicobacter cinaedi CCUG 18818 = ATCC BAA-847 OX=537971 GN=secF PE=3 SV=1	dxr	5.55986	1.03424	2.09888	5.42628	2.20696	7.66253	1.59873
I7H4Q0	Radical SAM domain-containing protein OS=Helicobacter cinaedi CCUG 18818 = ATCC BAA-847 OX=537971 GN=HCBAA847_0842 PE=4 SV=1	coaE	5.55986	13.4451	23.0877	20.9299	12.1383	8.75718	11.9905
I7H4R9	Dephospho-CoA kinase OS=Helicobacter cinaedi CCUG 18818 = ATCC BAA-847 OX=537971 GN=coaE PE=3 SV=1	thrB	5.55986	6.20542	7.34608	8.52702	4.41392	8.75718	5.59555
I7H4Y3	Nitrogen-fixing NifU-like protein OS=Helicobacter cinaedi CCUG 18818 = ATCC BAA-847 OX=537971 GN=HCBAA847_1062 PE=4 SV=1	HCBAA847_0707	5.55986	7.23966	7.34608	5.42628	0	1.09465	0
I7H559	Putative PP-loop family ATPase OS=Helicobacter cinaedi CCUG 18818 = ATCC BAA-847 OX=537971 GN=HCBAA847_1252 PE=4 SV=1	fur	5.55986	2.06847	3.14832	9.3022	4.41392	2.18929	4.79619
I7H5C5	Virulence-associated protein 2 OS=Helicobacter cinaedi CCUG 18818 = ATCC BAA-847 OX=537971 GN=HCBAA847_1425 PE=4 SV=1	HCBAA847_0755	5.55986	2.06847	2.09888	3.10073	3.31044	2.18929	4.79619
I7H5U4	Endolytic murein transglycosylase OS=Helicobacter cinaedi CCUG 18818 = ATCC BAA-847 OX=537971 GN=pabC PE=3 SV=1	HCBAA847_0944	5.55986	7.23966	2.09888	16.2788	12.1383	12.0411	9.59238
I7H5Y4	Glycerol-3-phosphate dehydrogenase [NAD(P)+] OS=Helicobacter cinaedi CCUG 18818 = ATCC BAA-847 OX=537971 GN=gpsA PE=3 SV=1	greA	5.55986	12.4108	9.44496	4.6511	9.93131	6.56788	7.19428
I7H621	ParA family protein OS=Helicobacter cinaedi CCUG 18818 = ATCC BAA-847 OX=537971 GN=HCBAA847_2017 PE=4 SV=1	nuoB	5.55986	3.10271	4.19776	3.87592	1.10348	0	0
I7H644	L-fuculose-1-phosphate aldolase OS=Helicobacter cinaedi CCUG 18818 = ATCC BAA-847 OX=537971 GN=HCBAA847_2078 PE=4 SV=1	sdaC	5.55986	6.20542	8.39552	0	0	2.18929	2.39809
I7H659	50S ribosomal protein L28 OS=Helicobacter cinaedi CCUG 18818 = ATCC BAA-847 OX=537971 GN=rpmB PE=3 SV=1	trpA	5.55986	1.03424	1.04944	5.42628	8.82783	2.18929	7.99365
I7H666	MgtE_N domain-containing protein OS=Helicobacter cinaedi CCUG 18818 = ATCC BAA-847 OX=537971 GN=HCBAA847_2134 PE=4 SV=1	aroB	5.55986	6.20542	9.44496	6.97665	3.31044	1.09465	2.39809
I7H673	ATP synthase protein I OS=Helicobacter cinaedi CCUG 18818 = ATCC BAA-847 OX=537971 GN=HCBAA847_2164 PE=4 SV=1	HCBAA847_1252	5.55986	5.17118	2.09888	1.55037	6.62088	2.18929	4.79619
I7HBZ0	Ferric uptake regulation protein OS=Helicobacter cinaedi CCUG 18818 = ATCC BAA-847 OX=537971 GN=fur PE=3 SV=1	hrcA	5.55986	6.20542	12.5933	6.20147	3.31044	9.85182	7.19428
I7HCI0	Polysaccharide deacetylase OS=Helicobacter cinaedi CCUG 18818 = ATCC BAA-847 OX=537971 GN=HCBAA847_0640 PE=4 SV=1	fliS	5.55986	5.17118	4.19776	4.6511	1.10348	4.37859	1.59873
I7HCK8	Acylphosphatase OS=Helicobacter cinaedi CCUG 18818 = ATCC BAA-847 OX=537971 GN=HCBAA847_0694 PE=3 SV=1	HCBAA847_1542	5.55986	4.13695	5.2472	1.55037	7.72436	7.66253	7.99365
I7HCN1	DedA family integral membrane protein OS=Helicobacter cinaedi CCUG 18818 = ATCC BAA-847 OX=537971 GN=HCBAA847_0724 PE=4 SV=1	purS	5.55986	0	0	2.32555	0	3.28394	2.39809
I7HCW4	DUF2147 domain-containing protein OS=Helicobacter cinaedi CCUG 18818 = ATCC BAA-847 OX=537971 GN=HCBAA847_0944 PE=4 SV=1	HCBAA847_0818	5.55986	10.3424	8.39552	14.7285	8.82783	8.75718	7.19428
I7HD00	Pyridoxamine 5'-phosphate oxidase OS=Helicobacter cinaedi CCUG 18818 = ATCC BAA-847 OX=537971 GN=HCBAA847_1059 PE=4 SV=1	proC	5.55986	3.10271	7.34608	14.7285	4.41392	4.37859	3.99682
I7HD37	Carbonic anhydrase OS=Helicobacter cinaedi CCUG 18818 = ATCC BAA-847 OX=537971 GN=icfA PE=3 SV=1	HCBAA847_0685	5.55986	9.30813	14.6922	7.75183	8.82783	9.85182	13.5892
I7HD39	Molybdopterin synthase catalytic subunit OS=Helicobacter cinaedi CCUG 18818 = ATCC BAA-847 OX=537971 GN=HCBAA847_1150 PE=3 SV=1	HCBAA847_2077	5.55986	4.13695	9.44496	4.6511	6.62088	6.56788	8.79301
I7HD41	L-aspartate oxidase OS=Helicobacter cinaedi CCUG 18818 = ATCC BAA-847 OX=537971 GN=HCBAA847_1155 PE=3 SV=1	tou1	5.55986	10.3424	10.4944	6.20147	7.72436	6.56788	10.3917
I7HD74	TIGR04372 family glycosyltransferase OS=Helicobacter cinaedi CCUG 18818 = ATCC BAA-847 OX=537971 GN=HCBAA847_1218 PE=4 SV=1	HCBAA847_1720	5.55986	14.4793	1.04944	3.87592	7.72436	10.9465	10.3917
I7HD89	Probable transcriptional regulatory protein HCBAA847_1259 OS=Helicobacter cinaedi CCUG 18818 = ATCC BAA-847 OX=537971 GN=yebC PE=3 SV=1	ycbL	5.55986	7.23966	9.44496	19.3796	15.4487	7.66253	10.3917
I7HDI3	DUF115 domain-containing protein OS=Helicobacter cinaedi CCUG 18818 = ATCC BAA-847 OX=537971 GN=HCBAA847_1542 PE=4 SV=1	HCBAA847_0842	5.55986	4.13695	7.34608	3.10073	6.62088	2.18929	2.39809
I7HDK8	Fic family protein OS=Helicobacter cinaedi CCUG 18818 = ATCC BAA-847 OX=537971 GN=HCBAA847_1612 PE=4 SV=1	HCBAA847_0741	5.55986	9.30813	7.34608	4.6511	3.31044	2.18929	4.79619
I7HDV2	1-deoxy-D-xylulose 5-phosphate reductoisomerase OS=Helicobacter cinaedi CCUG 18818 = ATCC BAA-847 OX=537971 GN=dxr PE=3 SV=1	rplN	5.55986	5.17118	6.29664	3.87592	3.31044	5.47324	5.59555
I7HDX7	Flagellar secretion chaperone FliS OS=Helicobacter cinaedi CCUG 18818 = ATCC BAA-847 OX=537971 GN=fliS PE=3 SV=1	HCBAA847_0856	5.55986	6.20542	7.34608	9.3022	4.41392	4.37859	7.19428
I7HE03	Mechanosensitive ion channel membrane protein OS=Helicobacter cinaedi CCUG 18818 = ATCC BAA-847 OX=537971 GN=HCBAA847_1984 PE=4 SV=1	HCBAA847_0960	5.55986	8.27389	1.04944	4.6511	15.4487	14.2304	14.3886
I7HE05	4HBT domain-containing protein OS=Helicobacter cinaedi CCUG 18818 = ATCC BAA-847 OX=537971 GN=HCBAA847_1989 PE=3 SV=1	xerD	5.55986	4.13695	5.2472	5.42628	7.72436	12.0411	6.39492
I7HE55	Heat-inducible transcription repressor OS=Helicobacter cinaedi CCUG 18818 = ATCC BAA-847 OX=537971 GN=hrcA PE=4 SV=1	HCBAA847_0148	5.55986	7.23966	7.34608	0	2.20696	4.37859	4.79619
I7HE66	Beta-lactamase OS=Helicobacter cinaedi CCUG 18818 = ATCC BAA-847 OX=537971 GN=HCBAA847_2161 PE=3 SV=1	HCBAA847_1059	5.55986	4.13695	7.34608	2.32555	2.20696	3.28394	1.59873
I7HEB5	Aspartyl/glutamyl-tRNA(Asn/Gln) amidotransferase subunit C OS=Helicobacter cinaedi CCUG 18818 = ATCC BAA-847 OX=537971 GN=gatC PE=3 SV=1	HCBAA847_1261	5.55986	7.23966	9.44496	6.97665	0	0	0
I7HEC4	Putative type II restriction endonuclease OS=Helicobacter cinaedi CCUG 18818 = ATCC BAA-847 OX=537971 GN=HCBAA847_2272 PE=4 SV=1	fliW	5.55986	4.13695	10.4944	5.42628	4.41392	6.56788	7.19428
I7HEH2	Ribosomal silencing factor RsfS OS=Helicobacter cinaedi CCUG 18818 = ATCC BAA-847 OX=537971 GN=rsfS PE=3 SV=1	HCBAA847_1612	5.55986	5.17118	6.29664	3.10073	6.62088	5.47324	3.99682
I7HER4	Methyltransferase OS=Helicobacter cinaedi CCUG 18818 = ATCC BAA-847 OX=537971 GN=HCBAA847_0741 PE=3 SV=1	HCBAA847_2358	5.55986	4.13695	4.19776	3.87592	3.31044	1.09465	4.79619
I7HEU8	Hemerythrin family non-heme iron protein OS=Helicobacter cinaedi CCUG 18818 = ATCC BAA-847 OX=537971 GN=HCBAA847_0856 PE=3 SV=1	HCBAA847_0820	5.55986	9.30813	17.8405	2.32555	6.62088	5.47324	4.79619
I7HF36	Biotin synthase OS=Helicobacter cinaedi CCUG 18818 = ATCC BAA-847 OX=537971 GN=bioB PE=3 SV=1	HCBAA847_2161	5.55986	7.23966	12.5933	3.87592	11.0348	5.47324	8.79301
I7HF46	PilZ domain-containing protein OS=Helicobacter cinaedi CCUG 18818 = ATCC BAA-847 OX=537971 GN=HCBAA847_1117 PE=4 SV=1	HCBAA847_0640	5.55986	4.13695	3.14832	2.32555	8.82783	4.37859	7.99365
I7HF55	Transcription antitermination protein NusB OS=Helicobacter cinaedi CCUG 18818 = ATCC BAA-847 OX=537971 GN=nusB PE=3 SV=1	nusB	5.55986	3.10271	7.34608	8.52702	4.41392	2.18929	0.799365
I7HFB2	Beta-lactamase OS=Helicobacter cinaedi CCUG 18818 = ATCC BAA-847 OX=537971 GN=HCBAA847_1261 PE=3 SV=1	HCBAA847_2134	5.55986	5.17118	8.39552	2.32555	5.5174	0	3.19746
Q5E9A3	Poly(rC)-binding protein 1 OS=Bos taurus OX=9913 GN=PCBP1 PE=2 SV=1	HCBAA847_2078	5.55986	1.03424	0	0	6.62088	2.18929	8.79301
I7HFV1	OMP_b-brl domain-containing protein OS=Helicobacter cinaedi CCUG 18818 = ATCC BAA-847 OX=537971 GN=HCBAA847_1720 PE=4 SV=1	HCBAA847_0342	5.55986	4.13695	1.04944	1.55037	2.20696	1.09465	3.19746
I7HG54	Cell division protein OS=Helicobacter cinaedi CCUG 18818 = ATCC BAA-847 OX=537971 GN=tou1 PE=4 SV=1	mutS2	5.55986	10.3424	15.7416	1.55037	7.72436	4.37859	5.59555
I7HG71	Restriction endonuclease OS=Helicobacter cinaedi CCUG 18818 = ATCC BAA-847 OX=537971 GN=HCBAA847_2077 PE=4 SV=1	HCBAA847_2017	5.55986	6.20542	11.5438	7.75183	4.41392	6.56788	5.59555
I7HG80	Copper-translocating P-type ATPase OS=Helicobacter cinaedi CCUG 18818 = ATCC BAA-847 OX=537971 GN=HCBAA847_2097 PE=3 SV=1	HCBAA847_1062	5.55986	9.30813	0	3.87592	6.62088	7.66253	6.39492
I7HGB1	Fibronectin/fibrinogen-binding protein OS=Helicobacter cinaedi CCUG 18818 = ATCC BAA-847 OX=537971 GN=HCBAA847_2174 PE=4 SV=1	gatC	5.55986	7.23966	2.09888	3.10073	8.82783	4.37859	7.19428
I7HGH6	TIR domain-containing protein OS=Helicobacter cinaedi CCUG 18818 = ATCC BAA-847 OX=537971 GN=HCBAA847_2324 PE=4 SV=1	PCBP1	5.55986	5.17118	7.34608	4.6511	24.2765	10.9465	14.3886
I7GSU2	DNA binding protein OS=Helicobacter cinaedi CCUG 18818 = ATCC BAA-847 OX=537971 GN=HCBAA847_0063 PE=4 SV=1	PTBP1	4.1699	6.20542	5.2472	3.10073	11.0348	7.66253	12.7898
I7GSW4	Ribosome maturation factor RimM OS=Helicobacter cinaedi CCUG 18818 = ATCC BAA-847 OX=537971 GN=rimM PE=3 SV=1	POSTN	4.1699	3.10271	4.19776	3.87592	1.10348	2.18929	0.799365
A8YXY5,Q8WN55,Q8WN55-2	Polypyrimidine tract-binding protein 1 OS=Bos taurus OX=9913 GN=PTBP1 PE=1 SV=1	CC2D1A	4.1699	2.06847	0	0	0	0	0
A0A3Q1N5X2,D1Z308,J9QD97	Periostin OS=Bos taurus OX=9913 GN=POSTN PE=1 SV=1		4.1699	1.03424	0	0	0	0	0
A5PKI6	CC2D1A protein OS=Bos taurus OX=9913 GN=CC2D1A PE=2 SV=1	PPA2	4.1699	1.03424	0	0	0	0	0
I7GT17	Zinc-metallo protease OS=Helicobacter cinaedi CCUG 18818 = ATCC BAA-847 OX=537971 GN=HCBAA847_0451 PE=3 SV=1	CTRB1	4.1699	7.23966	2.09888	6.20147	5.5174	5.47324	2.39809
A0A3Q1LXA8	Inorganic diphosphatase OS=Bos taurus OX=9913 GN=PPA2 PE=1 SV=1	TTR	4.1699	0	0	0	0	0	0
A5PJB8	CTRB1 protein OS=Bos taurus OX=9913 GN=CTRB1 PE=2 SV=1	MANF	4.1699	0	0	0	0	0	0
O46375	Transthyretin OS=Bos taurus OX=9913 GN=TTR PE=1 SV=1		4.1699	0	0	0	0	0	0
P80513	Mesencephalic astrocyte-derived neurotrophic factor OS=Bos taurus OX=9913 GN=MANF PE=1 SV=2	HCBAA847_1466	4.1699	0	0	0	0	0	0
Q28194	Thrombospondin-1 (Fragment) OS=Bos taurus OX=9913 PE=2 SV=1	HCBAA847_0522	4.1699	0	0	0	0	0	0
I7GT29	Recombination protein RecR OS=Helicobacter cinaedi CCUG 18818 = ATCC BAA-847 OX=537971 GN=recR PE=3 SV=1	HCBAA847_2182	4.1699	4.13695	5.2472	2.32555	2.20696	1.09465	1.59873
I7GT40	Lipooligosaccharide 5G8 epitope biosynthesis-protein OS=Helicobacter cinaedi CCUG 18818 = ATCC BAA-847 OX=537971 GN=HCBAA847_0571 PE=4 SV=1	tatB	4.1699	4.13695	0	0.775183	2.20696	0	0
I7GT66	Heat shock transcriptional regulator OS=Helicobacter cinaedi CCUG 18818 = ATCC BAA-847 OX=537971 GN=hspR PE=4 SV=1	HCBAA847_1356	4.1699	5.17118	10.4944	6.20147	3.31044	3.28394	5.59555
I7GT79	Peptidase M20 OS=Helicobacter cinaedi CCUG 18818 = ATCC BAA-847 OX=537971 GN=HCBAA847_0770 PE=4 SV=1	HCBAA847_0867	4.1699	3.10271	2.09888	4.6511	1.10348	4.37859	6.39492
I7GTA1	Zinc metalloprotease OS=Helicobacter cinaedi CCUG 18818 = ATCC BAA-847 OX=537971 GN=HCBAA847_0880 PE=3 SV=1		4.1699	4.13695	0	0	1.10348	1.09465	1.59873
I7GTD3	dITP/XTP pyrophosphatase OS=Helicobacter cinaedi CCUG 18818 = ATCC BAA-847 OX=537971 GN=HCBAA847_1040 PE=3 SV=1	HCBAA847_0063	4.1699	4.13695	6.29664	5.42628	3.31044	4.37859	7.99365
I7GTF5	Molybdenum cofactor biosynthesis enzyme OS=Helicobacter cinaedi CCUG 18818 = ATCC BAA-847 OX=537971 GN=HCBAA847_1151 PE=4 SV=1	aroQ	4.1699	4.13695	3.14832	8.52702	2.20696	3.28394	3.99682
G5E5V1	Ig-like domain-containing protein OS=Bos taurus OX=9913 PE=4 SV=2	HCBAA847_0477	4.1699	1.03424	0	0.775183	0	0	1.59873
I7GTI5	Methionyl-tRNA formyltransferase OS=Helicobacter cinaedi CCUG 18818 = ATCC BAA-847 OX=537971 GN=fmt PE=3 SV=1	HCBAA847_1557	4.1699	1.03424	5.2472	0	4.41392	1.09465	3.19746
I7GTL1	DUF1311 domain-containing protein OS=Helicobacter cinaedi CCUG 18818 = ATCC BAA-847 OX=537971 GN=HCBAA847_1438 PE=4 SV=1	HCBAA847_1747	4.1699	7.23966	8.39552	4.6511	13.2418	6.56788	11.1911
I7GTL2	Phage_base_V domain-containing protein OS=Helicobacter cinaedi CCUG 18818 = ATCC BAA-847 OX=537971 GN=HCBAA847_1443 PE=4 SV=1	HCBAA847_1587	4.1699	4.13695	4.19776	0.775183	5.5174	5.47324	4.79619
I7GTL9	PH domain-containing protein OS=Helicobacter cinaedi CCUG 18818 = ATCC BAA-847 OX=537971 GN=HCBAA847_1478 PE=4 SV=1	HCBAA847_2283	4.1699	4.13695	0	0	3.31044	0	2.39809
I7GTP0	DUF3108 domain-containing protein OS=Helicobacter cinaedi CCUG 18818 = ATCC BAA-847 OX=537971 GN=HCBAA847_1583 PE=4 SV=1	CFB	4.1699	9.30813	11.5438	3.87592	3.31044	2.18929	3.19746
I7GTT3	FeoA domain-containing protein OS=Helicobacter cinaedi CCUG 18818 = ATCC BAA-847 OX=537971 GN=HCBAA847_1808 PE=3 SV=1	HCBAA847_0937	4.1699	3.10271	4.19776	6.97665	3.31044	3.28394	2.39809
A0A3Q1LRP5,MQC_Q3KUS7,P81187	Complement factor B OS=Bos taurus OX=9913 GN=CFB PE=1 SV=1	cysE	4.1699	0	0	0	0	0	1.59873
I7GTY7	Metallophos domain-containing protein OS=Helicobacter cinaedi CCUG 18818 = ATCC BAA-847 OX=537971 GN=HCBAA847_2081 PE=4 SV=1	HCBAA847_1446	4.1699	3.10271	1.04944	0.775183	3.31044	4.37859	1.59873
I7GU23	Serine acetyltransferase OS=Helicobacter cinaedi CCUG 18818 = ATCC BAA-847 OX=537971 GN=cysE PE=3 SV=1	tmk	4.1699	7.23966	6.29664	3.87592	6.62088	9.85182	11.9905
I7GU27	HNH endonuclease OS=Helicobacter cinaedi CCUG 18818 = ATCC BAA-847 OX=537971 GN=HCBAA847_2283 PE=4 SV=1	HCBAA847_1438	4.1699	3.10271	2.09888	2.32555	5.5174	3.28394	7.99365
I7GYH3	DUF1450 domain-containing protein OS=Helicobacter cinaedi CCUG 18818 = ATCC BAA-847 OX=537971 GN=HCBAA847_0036 PE=4 SV=1	rnhA	4.1699	2.06847	3.14832	6.20147	1.10348	2.18929	1.59873
I7GYJ7	Ribonuclease H OS=Helicobacter cinaedi CCUG 18818 = ATCC BAA-847 OX=537971 GN=rnhA PE=3 SV=1	HCBAA847_1767	4.1699	2.06847	1.04944	1.55037	3.31044	2.18929	5.59555
I7GYK0	50S ribosomal protein L19 OS=Helicobacter cinaedi CCUG 18818 = ATCC BAA-847 OX=537971 GN=rplS PE=3 SV=1	HCBAA847_0428	4.1699	3.10271	5.2472	19.3796	14.3452	6.56788	9.59238
I7GYM7	Glycosyltransferase OS=Helicobacter cinaedi CCUG 18818 = ATCC BAA-847 OX=537971 GN=HCBAA847_0316 PE=4 SV=1	HCBAA847_1443	4.1699	6.20542	2.09888	3.10073	0	0	0.799365
I7GYP7	ARMT1-like_dom domain-containing protein OS=Helicobacter cinaedi CCUG 18818 = ATCC BAA-847 OX=537971 GN=HCBAA847_0419 PE=4 SV=1	htpX	4.1699	7.23966	5.2472	4.6511	8.82783	2.18929	2.39809
I7GYQ8	Cytosine-specific methyltransferase OS=Helicobacter cinaedi CCUG 18818 = ATCC BAA-847 OX=537971 GN=HCBAA847_0474 PE=3 SV=1	napG	4.1699	6.20542	3.14832	3.10073	2.20696	5.47324	7.19428
I7GYT3	30S ribosomal protein S14 type Z OS=Helicobacter cinaedi CCUG 18818 = ATCC BAA-847 OX=537971 GN=rpsZ PE=3 SV=1	HCBAA847_2221	4.1699	15.5135	10.4944	7.75183	14.3452	5.47324	8.79301
I7GYX1	Hydrogenase formation/expression protease OS=Helicobacter cinaedi CCUG 18818 = ATCC BAA-847 OX=537971 GN=hyaD PE=3 SV=1	HCBAA847_1357	4.1699	8.27389	7.34608	6.20147	1.10348	1.09465	1.59873
I7GYY2	Polar amino acid ABC transporter OS=Helicobacter cinaedi CCUG 18818 = ATCC BAA-847 OX=537971 GN=HCBAA847_0853 PE=3 SV=1	HCBAA847_2081	4.1699	5.17118	0	1.55037	1.10348	2.18929	2.39809
I7GZ38	GTP cyclohydrolase 1 OS=Helicobacter cinaedi CCUG 18818 = ATCC BAA-847 OX=537971 GN=folE PE=3 SV=1	hyaC	4.1699	7.23966	9.44496	15.5037	7.72436	12.0411	8.79301
I7GZ39	Outer membrane insertion signal domain protein OS=Helicobacter cinaedi CCUG 18818 = ATCC BAA-847 OX=537971 GN=HCBAA847_1139 PE=4 SV=1	HCBAA847_0505	4.1699	4.13695	0	0	0	1.09465	0
I7GZ43	Ankyrin repeat-containing protein OS=Helicobacter cinaedi CCUG 18818 = ATCC BAA-847 OX=537971 GN=HCBAA847_1159 PE=4 SV=1	selA	4.1699	7.23966	5.2472	1.55037	3.31044	1.09465	0.799365
I7GZ65	NapG/MauM family ferredoxin-type protein OS=Helicobacter cinaedi CCUG 18818 = ATCC BAA-847 OX=537971 GN=napG PE=4 SV=1	glnQ_1	4.1699	4.13695	10.4944	20.1548	12.1383	18.609	12.7898
I7GZ71	GDP-L-fucose synthase OS=Helicobacter cinaedi CCUG 18818 = ATCC BAA-847 OX=537971 GN=fcl PE=3 SV=1	rplS	4.1699	6.20542	10.4944	3.10073	6.62088	5.47324	5.59555
I7GZ81	DUF2393 domain-containing protein OS=Helicobacter cinaedi CCUG 18818 = ATCC BAA-847 OX=537971 GN=HCBAA847_1356 PE=4 SV=1	nuoI	4.1699	3.10271	0	0.775183	5.5174	8.75718	5.59555
I7GZ99	Type VI secretion system tip protein VgrG OS=Helicobacter cinaedi CCUG 18818 = ATCC BAA-847 OX=537971 GN=HCBAA847_1446 PE=4 SV=1	HCBAA847_0324	4.1699	6.20542	16.791	1.55037	15.4487	9.85182	11.9905
I7GZA3	WD_REPEATS_REGION domain-containing protein OS=Helicobacter cinaedi CCUG 18818 = ATCC BAA-847 OX=537971 GN=HCBAA847_1466 PE=4 SV=1	HCBAA847_0474	4.1699	2.06847	0	3.10073	12.1383	6.56788	8.79301
I7GZF8	Transcriptional regulator OS=Helicobacter cinaedi CCUG 18818 = ATCC BAA-847 OX=537971 GN=HCBAA847_1747 PE=4 SV=1	HCBAA847_1728	4.1699	2.06847	1.04944	0	5.5174	3.28394	2.39809
I7GZN3	tRNA-2-methylthio-N(6)-dimethylallyladenosine synthase OS=Helicobacter cinaedi CCUG 18818 = ATCC BAA-847 OX=537971 GN=miaB PE=3 SV=1	proB	4.1699	15.5135	22.0382	16.2788	19.8626	8.75718	15.9873
I7GZP4	Ribosomal protein S12 methylthiotransferase RimO OS=Helicobacter cinaedi CCUG 18818 = ATCC BAA-847 OX=537971 GN=rimO PE=3 SV=1	HCBAA847_2206	4.1699	2.06847	7.34608	3.87592	6.62088	3.28394	0.799365
I7GZP8	TatD family hydrolase OS=Helicobacter cinaedi CCUG 18818 = ATCC BAA-847 OX=537971 GN=HCBAA847_2206 PE=3 SV=1	hypD	4.1699	9.30813	12.5933	8.52702	12.1383	10.9465	7.19428
I7GZQ1	Putative D-lactate dehydrogenase OS=Helicobacter cinaedi CCUG 18818 = ATCC BAA-847 OX=537971 GN=HCBAA847_2221 PE=4 SV=1	HCBAA847_0770	4.1699	11.3766	16.791	11.6277	24.2765	14.2304	9.59238
I7H4B7	30S ribosomal protein S16 OS=Helicobacter cinaedi CCUG 18818 = ATCC BAA-847 OX=537971 GN=rpsP PE=3 SV=1	fmt	4.1699	5.17118	4.19776	8.52702	0	0	0
I7H4D4	Nif3-like dinuclear metal center hexameric protein OS=Helicobacter cinaedi CCUG 18818 = ATCC BAA-847 OX=537971 GN=HCBAA847_0270 PE=3 SV=1	phnA	4.1699	6.20542	7.34608	0	7.72436	2.18929	4.79619
I7H4G5	Soluble lytic murein transglycosylase OS=Helicobacter cinaedi CCUG 18818 = ATCC BAA-847 OX=537971 GN=HCBAA847_0428 PE=4 SV=1	HCBAA847_0270	4.1699	6.20542	4.19776	17.054	17.6557	7.66253	13.5892
I7H4G9	Ribulose-phosphate 3-epimerase OS=Helicobacter cinaedi CCUG 18818 = ATCC BAA-847 OX=537971 GN=rpe PE=3 SV=1	HCBAA847_0726	4.1699	5.17118	9.44496	3.87592	5.5174	1.09465	1.59873
I7H4H3	Phosphate uptake regulator OS=Helicobacter cinaedi CCUG 18818 = ATCC BAA-847 OX=537971 GN=phoU PE=3 SV=1	HCBAA847_0977	4.1699	4.13695	7.34608	1.55037	2.20696	1.09465	1.59873
I7H4I7	Glutamine ABC transporter ATP-binding protein OS=Helicobacter cinaedi CCUG 18818 = ATCC BAA-847 OX=537971 GN=glnQ_1 PE=3 SV=1	HCBAA847_1102	4.1699	4.13695	9.44496	0.775183	6.62088	3.28394	7.99365
I7H4J3	AAA family ATPase OS=Helicobacter cinaedi CCUG 18818 = ATCC BAA-847 OX=537971 GN=HCBAA847_0573 PE=4 SV=1	folE	4.1699	3.10271	1.04944	1.55037	1.10348	1.09465	0
I7H4L1	NADH dehydrogenase subunit M OS=Helicobacter cinaedi CCUG 18818 = ATCC BAA-847 OX=537971 GN=nuoM PE=3 SV=1	HCBAA847_1040	4.1699	5.17118	0	0.775183	4.41392	1.09465	2.39809
I7H4M2	Inner membrane protein OS=Helicobacter cinaedi CCUG 18818 = ATCC BAA-847 OX=537971 GN=HCBAA847_0722 PE=4 SV=1	nuoM	4.1699	3.10271	2.09888	9.3022	1.10348	1.09465	1.59873
I7H4Q2	50S ribosomal protein L27 OS=Helicobacter cinaedi CCUG 18818 = ATCC BAA-847 OX=537971 GN=rpmA PE=3 SV=1	HCBAA847_0029	4.1699	7.23966	6.29664	9.3022	2.20696	1.09465	1.59873
I7H4Q5	Hemerythrin family non-heme iron protein OS=Helicobacter cinaedi CCUG 18818 = ATCC BAA-847 OX=537971 GN=HCBAA847_0857 PE=3 SV=1	miaB	4.1699	2.06847	4.19776	2.32555	4.41392	2.18929	2.39809
I7H4Q9	Oligopeptide ABC transporter OS=Helicobacter cinaedi CCUG 18818 = ATCC BAA-847 OX=537971 GN=HCBAA847_0867 PE=4 SV=1	murB	4.1699	6.20542	7.34608	7.75183	15.4487	14.2304	13.5892
I7H4T4	Amino acid ABC transporter permease protein OS=Helicobacter cinaedi CCUG 18818 = ATCC BAA-847 OX=537971 GN=HCBAA847_0937 PE=3 SV=1	HCBAA847_1103	4.1699	1.03424	0	0.775183	3.31044	2.18929	2.39809
I7H4V0	Amidohydrolase family protein OS=Helicobacter cinaedi CCUG 18818 = ATCC BAA-847 OX=537971 GN=HCBAA847_0977 PE=4 SV=1	rpsZ	4.1699	7.23966	13.6427	7.75183	11.0348	8.75718	6.39492
I7H4Z9	Ubiquinone/menaquinone biosynthesis methyltransferase OS=Helicobacter cinaedi CCUG 18818 = ATCC BAA-847 OX=537971 GN=HCBAA847_1103 PE=4 SV=1		4.1699	4.13695	5.2472	0	4.41392	1.09465	4.79619
I7H591	Sec-independent protein translocase protein TatB OS=Helicobacter cinaedi CCUG 18818 = ATCC BAA-847 OX=537971 GN=tatB PE=3 SV=1	fcl	4.1699	8.27389	3.14832	0.775183	14.3452	12.0411	15.1879
I7H593	Glycerol-3-phosphate responsive antiterminator OS=Helicobacter cinaedi CCUG 18818 = ATCC BAA-847 OX=537971 GN=HCBAA847_1343 PE=4 SV=1	HCBAA847_0857	4.1699	3.10271	1.04944	1.55037	2.20696	0	3.99682
I7H5K3	VC_A0110 family type VI secretion protein OS=Helicobacter cinaedi CCUG 18818 = ATCC BAA-847 OX=537971 GN=HCBAA847_1595 PE=4 SV=1	HCBAA847_1478	4.1699	11.3766	7.34608	2.32555	6.62088	2.18929	3.19746
I7H5U2	Flagellar motor switch protein FliN OS=Helicobacter cinaedi CCUG 18818 = ATCC BAA-847 OX=537971 GN=fliN PE=3 SV=1	HCBAA847_0451	4.1699	3.10271	8.39552	4.6511	1.10348	1.09465	2.39809
I7H5U8	S1 motif domain-containing protein OS=Helicobacter cinaedi CCUG 18818 = ATCC BAA-847 OX=537971 GN=HCBAA847_1820 PE=4 SV=1	HCBAA847_1409	4.1699	7.23966	3.14832	2.32555	1.10348	1.09465	3.19746
I7H5Y2	Flagellar protein OS=Helicobacter cinaedi CCUG 18818 = ATCC BAA-847 OX=537971 GN=flaG PE=4 SV=1	HCBAA847_0037	4.1699	10.3424	10.4944	6.20147	3.31044	3.28394	2.39809
I7HBS6	Putative addiction module toxin OS=Helicobacter cinaedi CCUG 18818 = ATCC BAA-847 OX=537971 GN=HCBAA847_0037 PE=4 SV=1	dut	4.1699	4.13695	5.2472	4.6511	2.20696	3.28394	6.39492
I7HBX6	3-dehydroquinate dehydratase OS=Helicobacter cinaedi CCUG 18818 = ATCC BAA-847 OX=537971 GN=aroQ PE=3 SV=1	HCBAA847_0502	4.1699	3.10271	4.19776	0	8.82783	4.37859	5.59555
I7HC44	Putative beta-1,3-galactosyltransferase OS=Helicobacter cinaedi CCUG 18818 = ATCC BAA-847 OX=537971 GN=HCBAA847_0317 PE=4 SV=1	mnmG	4.1699	7.23966	1.04944	1.55037	3.31044	2.18929	0.799365
I7HCC4	DUF455 domain-containing protein OS=Helicobacter cinaedi CCUG 18818 = ATCC BAA-847 OX=537971 GN=HCBAA847_0505 PE=4 SV=1	HCBAA847_0419	4.1699	5.17118	4.19776	4.6511	6.62088	5.47324	5.59555
I7HCK5	Periplasmic protein OS=Helicobacter cinaedi CCUG 18818 = ATCC BAA-847 OX=537971 GN=HCBAA847_0689 PE=4 SV=1	HCBAA847_1343	4.1699	2.06847	1.04944	2.32555	0	0	2.39809
A0A452DIQ5	GLOBIN domain-containing protein OS=Bos taurus OX=9913 GN=HBA1 PE=3 SV=1	tgt	4.1699	1.03424	0	0.775183	1.10348	1.09465	3.19746
I7HCQ9	Ni/Fe hydrogenase cytochrome b subunit OS=Helicobacter cinaedi CCUG 18818 = ATCC BAA-847 OX=537971 GN=hyaC PE=3 SV=1	rimO	4.1699	1.03424	0	1.55037	2.20696	2.18929	2.39809
I7HCW5	Thymidylate kinase OS=Helicobacter cinaedi CCUG 18818 = ATCC BAA-847 OX=537971 GN=tmk PE=3 SV=1	HBA1	4.1699	3.10271	4.19776	3.10073	4.41392	7.66253	6.39492
I7HD14	DNA_pol3_gamma3 domain-containing protein OS=Helicobacter cinaedi CCUG 18818 = ATCC BAA-847 OX=537971 GN=HCBAA847_1090 PE=4 SV=1	HCBAA847_0853	4.1699	7.23966	7.34608	3.10073	2.20696	1.09465	2.39809
I7HD33	Heat shock protein OS=Helicobacter cinaedi CCUG 18818 = ATCC BAA-847 OX=537971 GN=htpX PE=3 SV=1	HCBAA847_1808	4.1699	5.17118	0	3.87592	4.41392	6.56788	3.99682
I7HD92	Deoxyuridine 5'-triphosphate nucleotidohydrolase OS=Helicobacter cinaedi CCUG 18818 = ATCC BAA-847 OX=537971 GN=dut PE=3 SV=1	HCBAA847_1595	4.1699	11.3766	10.4944	8.52702	6.62088	5.47324	10.3917
I7HDA4	Glutamate 5-kinase OS=Helicobacter cinaedi CCUG 18818 = ATCC BAA-847 OX=537971 GN=proB PE=3 SV=1	HCBAA847_1151	4.1699	6.20542	11.5438	6.20147	11.0348	6.56788	7.19428
I7HDB1	UDP-N-acetylenolpyruvoylglucosamine reductase OS=Helicobacter cinaedi CCUG 18818 = ATCC BAA-847 OX=537971 GN=murB PE=3 SV=1	hspR	4.1699	4.13695	7.34608	8.52702	5.5174	6.56788	6.39492
I7HDC1	General glycosylation pathway protein OS=Helicobacter cinaedi CCUG 18818 = ATCC BAA-847 OX=537971 GN=HCBAA847_1357 PE=4 SV=1	HCBAA847_0880	4.1699	2.06847	0	0.775183	2.20696	2.18929	3.19746
I7HDI6	Gln_deamidase_2 domain-containing protein OS=Helicobacter cinaedi CCUG 18818 = ATCC BAA-847 OX=537971 GN=HCBAA847_1557 PE=4 SV=1	HCBAA847_2249	4.1699	2.06847	7.34608	7.75183	14.3452	9.85182	10.3917
I7HDJ6	Phage protein OS=Helicobacter cinaedi CCUG 18818 = ATCC BAA-847 OX=537971 GN=HCBAA847_1587 PE=4 SV=1	HCBAA847_0317	4.1699	3.10271	1.04944	1.55037	3.31044	6.56788	4.79619
I7HDR4	Internalin OS=Helicobacter cinaedi CCUG 18818 = ATCC BAA-847 OX=537971 GN=HCBAA847_1728 PE=4 SV=1	HCBAA847_0527	4.1699	3.10271	3.14832	1.55037	3.31044	3.28394	3.99682
I7HDS5	Flg_hook domain-containing protein OS=Helicobacter cinaedi CCUG 18818 = ATCC BAA-847 OX=537971 GN=HCBAA847_1767 PE=4 SV=1	ruvA	4.1699	8.27389	10.4944	7.75183	9.93131	13.1358	15.1879
I7HDU8	Holliday junction ATP-dependent DNA helicase RuvA OS=Helicobacter cinaedi CCUG 18818 = ATCC BAA-847 OX=537971 GN=ruvA PE=3 SV=1	HCBAA847_0966	4.1699	6.20542	6.29664	1.55037	3.31044	2.18929	2.39809
I7HDW8	L-seryl-tRNA(Sec) selenium transferase OS=Helicobacter cinaedi CCUG 18818 = ATCC BAA-847 OX=537971 GN=selA PE=3 SV=1	argC	4.1699	11.3766	20.9888	10.0774	13.2418	17.5144	14.3886
I7HDX6	Site-specific DNA-methyltransferase (adenine-specific) OS=Helicobacter cinaedi CCUG 18818 = ATCC BAA-847 OX=537971 GN=HCBAA847_0029 PE=3 SV=1	HCBAA847_1599	4.1699	18.6163	7.34608	10.0774	9.93131	13.1358	7.99365
I7HE37	N-acetyl-gamma-glutamyl-phosphate reductase OS=Helicobacter cinaedi CCUG 18818 = ATCC BAA-847 OX=537971 GN=argC PE=3 SV=1	STX7	4.1699	8.27389	12.5933	6.97665	3.31044	6.56788	3.19746
I7HE76	Isochorismatase hydrolase OS=Helicobacter cinaedi CCUG 18818 = ATCC BAA-847 OX=537971 GN=HCBAA847_2182 PE=4 SV=1	rpe	4.1699	4.13695	4.19776	3.87592	15.4487	12.0411	14.3886
I7HE94	Glyco_trans_2-like domain-containing protein OS=Helicobacter cinaedi CCUG 18818 = ATCC BAA-847 OX=537971 GN=HCBAA847_0324 PE=4 SV=1	HCBAA847_1820	4.1699	4.13695	2.09888	2.32555	4.41392	3.28394	3.99682
I7HEA5	Queuine tRNA-ribosyltransferase OS=Helicobacter cinaedi CCUG 18818 = ATCC BAA-847 OX=537971 GN=tgt PE=3 SV=1	HCBAA847_0036	4.1699	4.13695	8.39552	6.97665	5.5174	4.37859	4.79619
Q3ZBT5	Syntaxin-7 OS=Bos taurus OX=9913 GN=STX7 PE=2 SV=1	recR	4.1699	2.06847	0	0	3.31044	0	4.79619
I7HEE0	Alkylphosphonate utilization operon protein OS=Helicobacter cinaedi CCUG 18818 = ATCC BAA-847 OX=537971 GN=phnA PE=4 SV=1	HCBAA847_1583	4.1699	6.20542	7.34608	14.7285	14.3452	5.47324	7.19428
I7HEE7	Carbon-nitrogen hydrolase OS=Helicobacter cinaedi CCUG 18818 = ATCC BAA-847 OX=537971 GN=HCBAA847_0477 PE=4 SV=1	flaG	4.1699	6.20542	6.29664	1.55037	7.72436	9.85182	11.9905
I7HEF9	LPG_synthase_C domain-containing protein OS=Helicobacter cinaedi CCUG 18818 = ATCC BAA-847 OX=537971 GN=HCBAA847_0502 PE=4 SV=1	HCBAA847_1159	4.1699	5.17118	3.14832	4.6511	3.31044	4.37859	3.19746
I7HEG8	DUF485 domain-containing protein OS=Helicobacter cinaedi CCUG 18818 = ATCC BAA-847 OX=537971 GN=HCBAA847_0522 PE=4 SV=1	phoU	4.1699	2.06847	1.04944	3.10073	6.62088	10.9465	9.59238
I7HEH0	Cell division protein ZapA OS=Helicobacter cinaedi CCUG 18818 = ATCC BAA-847 OX=537971 GN=HCBAA847_0527 PE=4 SV=1	rimM	4.1699	2.06847	1.04944	4.6511	1.10348	3.28394	0.799365
I7HEI7	Hydrogenase maturation factor OS=Helicobacter cinaedi CCUG 18818 = ATCC BAA-847 OX=537971 GN=hypD PE=3 SV=1	VIM	4.1699	10.3424	12.5933	5.42628	13.2418	6.56788	7.99365
I7HEM8	NADH-quinone oxidoreductase subunit I OS=Helicobacter cinaedi CCUG 18818 = ATCC BAA-847 OX=537971 GN=nuoI PE=3 SV=1	HCBAA847_1090	4.1699	9.30813	8.39552	3.10073	5.5174	7.66253	10.3917
I7HEQ8	Leucyl aminopeptidase OS=Helicobacter cinaedi CCUG 18818 = ATCC BAA-847 OX=537971 GN=HCBAA847_0726 PE=3 SV=1	HCBAA847_1534	4.1699	6.20542	7.34608	3.10073	6.62088	5.47324	4.79619
I7HET5	tRNA uridine 5-carboxymethylaminomethyl modification enzyme MnmG OS=Helicobacter cinaedi CCUG 18818 = ATCC BAA-847 OX=537971 GN=mnmG PE=3 SV=1	HCBAA847_0689	4.1699	9.30813	11.5438	17.8292	8.82783	8.75718	9.59238
I7HEY5	Periplasmic protein OS=Helicobacter cinaedi CCUG 18818 = ATCC BAA-847 OX=537971 GN=HCBAA847_0966 PE=4 SV=1	HCBAA847_0571	4.1699	5.17118	3.14832	2.32555	5.5174	0	0.799365
P48616	Vimentin OS=Bos taurus OX=9913 GN=VIM PE=1 SV=3	fliN	4.1699	0	0	0	1.10348	2.18929	3.99682
I7HF40	Ubiquinone/menaquinone biosynthesis methyltransferase OS=Helicobacter cinaedi CCUG 18818 = ATCC BAA-847 OX=537971 GN=HCBAA847_1102 PE=4 SV=1	HCBAA847_0573	4.1699	5.17118	3.14832	1.55037	4.41392	4.37859	2.39809
I7HFG1	Virulence associated protein D OS=Helicobacter cinaedi CCUG 18818 = ATCC BAA-847 OX=537971 GN=HCBAA847_1409 PE=4 SV=1	HCBAA847_0722	4.1699	7.23966	13.6427	3.87592	8.82783	4.37859	6.39492
I7HFK4	CBS domain-containing protein OS=Helicobacter cinaedi CCUG 18818 = ATCC BAA-847 OX=537971 GN=HCBAA847_1534 PE=4 SV=1	rpmA	4.1699	7.23966	7.34608	4.6511	2.20696	2.18929	1.59873
I7HFN4	Nucleobase:cation symporter OS=Helicobacter cinaedi CCUG 18818 = ATCC BAA-847 OX=537971 GN=HCBAA847_1599 PE=4 SV=1	hyaD	4.1699	5.17118	6.29664	2.32555	2.20696	3.28394	1.59873
I7HGE9	SH3b domain-containing protein OS=Helicobacter cinaedi CCUG 18818 = ATCC BAA-847 OX=537971 GN=HCBAA847_2249 PE=4 SV=1	HCBAA847_1139	4.1699	6.20542	0	18.6044	3.31044	6.56788	3.19746
I7HGF7	Divergent polysaccharide deacetylase family protein OS=Helicobacter cinaedi CCUG 18818 = ATCC BAA-847 OX=537971 GN=HCBAA847_2269 PE=4 SV=1	HCBAA847_2269	4.1699	8.27389	12.5933	6.97665	2.20696	0	0.799365
MQC_P02538	SWISS-PROT_P02538 Tax_Id=9606 Gene_Symbol=KRT6A Keratin, type II cytoskeletal 6A	HCBAA847_0316	4.1699	0	1.04944	0	17.6557	5.47324	15.9873
MQC_P02768-1	SWISS-PROT_P02768-1 Tax_Id=9606 Gene_Symbol=ALB Isoform 1 of Serum albumin precursor	rpsP	4.1699	0	0	2.32555	0	0	4.79619
I7GST7	DUF2281 domain-containing protein OS=Helicobacter cinaedi CCUG 18818 = ATCC BAA-847 OX=537971 GN=HCBAA847_0038 PE=4 SV=1	COL8A1	2.77993	7.23966	6.29664	0	2.20696	1.09465	2.39809
I7GSU4	Septum formation inhibitor OS=Helicobacter cinaedi CCUG 18818 = ATCC BAA-847 OX=537971 GN=minC PE=3 SV=1		2.77993	4.13695	7.34608	5.42628	5.5174	5.47324	3.19746
A7E303,Q1JPC3	COL8A1 protein OS=Bos taurus OX=9913 GN=COL8A1 PE=2 SV=1	MMP2	2.77993	2.06847	2.09888	0	0	0	0
E1B871	60S ribosomal protein L17 OS=Bos taurus OX=9913 PE=3 SV=3		2.77993	1.03424	1.04944	0	0	0	0
I7GSW6	Putative ATP dependent nuclease OS=Helicobacter cinaedi CCUG 18818 = ATCC BAA-847 OX=537971 GN=HCBAA847_0188 PE=4 SV=1		2.77993	3.10271	6.29664	2.32555	5.5174	1.09465	6.39492
I7GSW9	CinA domain-containing protein OS=Helicobacter cinaedi CCUG 18818 = ATCC BAA-847 OX=537971 GN=HCBAA847_0204 PE=4 SV=1	ORM1,agp	2.77993	8.27389	8.39552	2.32555	5.5174	3.28394	6.39492
A6QPN5,F1MKH8,Q9GLE5	72 kDa type IV collagenase OS=Bos taurus OX=9913 GN=MMP2 PE=2 SV=1	COL15A1	2.77993	1.03424	0	0	0	0	0
Q9TQX9	Deoxyribonuclease F (Fragment) OS=Bos taurus OX=9913 PE=1 SV=1	VTA1	2.77993	1.03424	0	0	0	0	0
I7GSZ1	Truncated sulfatase OS=Helicobacter cinaedi CCUG 18818 = ATCC BAA-847 OX=537971 GN=HCBAA847_0318 PE=4 SV=1	LIMA1	2.77993	2.06847	0	0	0	0	0.799365
I7GT00	N-acetylmuramoyl-L-alanine amidase OS=Helicobacter cinaedi CCUG 18818 = ATCC BAA-847 OX=537971 GN=amiA PE=4 SV=1	FUBP1	2.77993	8.27389	12.5933	9.3022	15.4487	4.37859	11.1911
I7GT02	Ribosome-binding factor A OS=Helicobacter cinaedi CCUG 18818 = ATCC BAA-847 OX=537971 GN=rbfA PE=3 SV=1	AFP	2.77993	1.03424	5.2472	0	3.31044	1.09465	2.39809
A0A3Q1LS55,MQC_Q3SZR3,Q3SZR3,Q5GN72	Alpha-1-acid glycoprotein OS=Bos taurus OX=9913 GN=ORM1 PE=3 SV=1	A1BG	2.77993	0	0	0	0	0	0
A0A3Q1LXM2,A0A3Q1M0N0,A0A3Q1M4P8,A0A3Q1MUA3,F1MUC5	Collagen type XV alpha 1 chain OS=Bos taurus OX=9913 GN=COL15A1 PE=4 SV=1	TLN2	2.77993	0	0	0	0	0	0
A0A3Q1M0D7,F1N318,Q32L63	Vacuolar protein sorting-associated protein VTA1 homolog OS=Bos taurus OX=9913 GN=VTA1 PE=3 SV=1	COL6A1	2.77993	0	0	0	0	0	0
A0A3Q1M208,E1BDU8	LIM domain and actin binding 1 OS=Bos taurus OX=9913 GN=LIMA1 PE=1 SV=1	VTN	2.77993	0	0	0	0	0	0
A0A3Q1M6S0	Far upstream element binding protein 1 OS=Bos taurus OX=9913 GN=FUBP1 PE=1 SV=1	NUDC	2.77993	0	0	0	0	0	0
A0A3Q1MIW0,MQC_Q3SZ57,Q3SZ57	Alpha-fetoprotein OS=Bos taurus OX=9913 GN=AFP PE=1 SV=1	DPY30	2.77993	0	0	0	0	0	0
A0A3Q1MJT2,MQC_Q2KJF1,Q2KJF1	Alpha-1B-glycoprotein OS=Bos taurus OX=9913 GN=A1BG PE=1 SV=1	RPS6	2.77993	0	0	0	0	0	0
A0A3Q1MU54,F1MQI1	Talin 2 OS=Bos taurus OX=9913 GN=TLN2 PE=4 SV=1	HCBAA847_2143	2.77993	0	0	0	0	0	0
E1BI98	Collagen type VI alpha 1 chain OS=Bos taurus OX=9913 GN=COL6A1 PE=1 SV=1	HCBAA847_1479	2.77993	0	0	0	0	0	0
MQC_Q3ZBS7,Q3ZBS7	TREMBL_Q3ZBS7 (Bos taurus) Vitronectin	HCBAA847_1896	2.77993	0	0	0	0	0	0
Q17QG2	Nuclear migration protein nudC OS=Bos taurus OX=9913 GN=NUDC PE=2 SV=1	HCBAA847_0978	2.77993	0	0	0	0	0	0
Q2NKU6	Protein dpy-30 homolog OS=Bos taurus OX=9913 GN=DPY30 PE=3 SV=1	mqnA	2.77993	0	0	0	0	0	0
Q5E995	40S ribosomal protein S6 OS=Bos taurus OX=9913 GN=RPS6 PE=2 SV=1	HCBAA847_2030	2.77993	0	0	0	0	0	0
I7GT58	Paralysed flagella protein OS=Helicobacter cinaedi CCUG 18818 = ATCC BAA-847 OX=537971 GN=pflA PE=4 SV=1	dagA	2.77993	2.06847	3.14832	0	0	0	0
I7GT60	Putative NADH dehydrogenase subunit E OS=Helicobacter cinaedi CCUG 18818 = ATCC BAA-847 OX=537971 GN=HCBAA847_0674 PE=4 SV=1	HCBAA847_1178	2.77993	4.13695	4.19776	3.87592	4.41392	1.09465	3.19746
I7GT94	M23/M37 family peptidase OS=Helicobacter cinaedi CCUG 18818 = ATCC BAA-847 OX=537971 GN=HCBAA847_0845 PE=4 SV=1	HCBAA847_2163	2.77993	4.13695	15.7416	3.87592	7.72436	3.28394	4.79619
I7GTB3	Methyltransferase OS=Helicobacter cinaedi CCUG 18818 = ATCC BAA-847 OX=537971 GN=HCBAA847_0940 PE=3 SV=1	hopA	2.77993	1.03424	1.04944	0	3.31044	0	1.59873
I7GTD4	Membrane-bound lytic murein transglycosylase C OS=Helicobacter cinaedi CCUG 18818 = ATCC BAA-847 OX=537971 GN=HCBAA847_1045 PE=3 SV=1	HCBAA847_1188	2.77993	6.20542	1.04944	4.6511	8.82783	2.18929	9.59238
I7GTD6	NLP/P60 family lipoprotein OS=Helicobacter cinaedi CCUG 18818 = ATCC BAA-847 OX=537971 GN=HCBAA847_1055 PE=3 SV=1	HCBAA847_2231	2.77993	1.03424	1.04944	2.32555	5.5174	0	3.19746
I7GTE2	Aminotransferase OS=Helicobacter cinaedi CCUG 18818 = ATCC BAA-847 OX=537971 GN=nifS_2 PE=4 SV=1	HCBAA847_0693	2.77993	12.4108	8.39552	1.55037	5.5174	7.66253	6.39492
I7GTE3	Exodeoxyribonuclease 7 large subunit OS=Helicobacter cinaedi CCUG 18818 = ATCC BAA-847 OX=537971 GN=xseA PE=3 SV=1	LOC107131172	2.77993	2.06847	0	0	1.10348	0	0
I7GTG5	4-diphosphocytidyl-2-C-methyl-D-erythritol kinase OS=Helicobacter cinaedi CCUG 18818 = ATCC BAA-847 OX=537971 GN=HCBAA847_1204 PE=3 SV=1	JPT2,HN1L	2.77993	3.10271	5.2472	1.55037	4.41392	1.09465	3.99682
I7GTG6	Amino-acid transporter OS=Helicobacter cinaedi CCUG 18818 = ATCC BAA-847 OX=537971 GN=dagA PE=3 SV=1	SRN	2.77993	6.20542	0	1.55037	4.41392	9.85182	9.59238
G3N1Y3,MQC_Q3SX09,P02081	GLOBIN domain-containing protein OS=Bos taurus OX=9913 GN=LOC107131172 PE=3 SV=2	cydB	2.77993	1.03424	0	0	0	1.09465	0
A0A3Q1LWD5,A0A8J8XE70,G3N151,Q05B85	Jupiter microtubule associated homolog 2 OS=Bos taurus OX=9913 GN=JPT2 PE=1 SV=1	folP	2.77993	0	0	0	0	0	0.799365
P00669,W0UV03	Seminal ribonuclease OS=Bos taurus OX=9913 GN=SRN PE=1 SV=2	secE	2.77993	1.03424	2.09888	2.32555	0	0	2.39809
I7GTS1	Protein translocase subunit SecE OS=Helicobacter cinaedi CCUG 18818 = ATCC BAA-847 OX=537971 GN=secE PE=3 SV=1	HCBAA847_1044	2.77993	1.03424	0	3.87592	3.31044	3.28394	4.79619
I7GTS5	Basal-body rod modification protein FlgD OS=Helicobacter cinaedi CCUG 18818 = ATCC BAA-847 OX=537971 GN=flgD PE=3 SV=1	HCBAA847_1045	2.77993	3.10271	4.19776	0	3.31044	2.18929	2.39809
I7GTW1	Nodulation efficiency protein NfeD OS=Helicobacter cinaedi CCUG 18818 = ATCC BAA-847 OX=537971 GN=HCBAA847_1950 PE=4 SV=1	HCBAA847_0424	2.77993	1.03424	0	0	1.10348	2.18929	0.799365
I7GTX4	CopG family transcriptional regulator OS=Helicobacter cinaedi CCUG 18818 = ATCC BAA-847 OX=537971 GN=HCBAA847_2015 PE=4 SV=1	HCBAA847_0852	2.77993	1.03424	1.04944	3.10073	5.5174	3.28394	1.59873
I7GTX7	DUF1640 domain-containing protein OS=Helicobacter cinaedi CCUG 18818 = ATCC BAA-847 OX=537971 GN=HCBAA847_2030 PE=4 SV=1	HCBAA847_2181	2.77993	5.17118	0	0.775183	9.93131	4.37859	5.59555
I7GTY6	DNA (cytosine-5-)-methyltransferase OS=Helicobacter cinaedi CCUG 18818 = ATCC BAA-847 OX=537971 GN=HCBAA847_2076 PE=3 SV=1	HCBAA847_2242	2.77993	5.17118	3.14832	4.6511	2.20696	5.47324	6.39492
A0A3Q1MJK1,O02739	Serpin B6 OS=Bos taurus OX=9913 GN=SERPINB6 PE=3 SV=1	HCBAA847_1424	2.77993	1.03424	1.04944	0	1.10348	0	0.799365
I7GU06	Lipoprotein YiaD OS=Helicobacter cinaedi CCUG 18818 = ATCC BAA-847 OX=537971 GN=HCBAA847_2178 PE=4 SV=1	SERPINB6	2.77993	4.13695	0	14.7285	5.5174	13.1358	8.79301
I7GU11	Putative ABC transporter permease protein OS=Helicobacter cinaedi CCUG 18818 = ATCC BAA-847 OX=537971 GN=HCBAA847_2203 PE=4 SV=1	HCBAA847_2277	2.77993	5.17118	0	3.10073	1.10348	2.18929	5.59555
I7GU37	Imidazole glycerol phosphate synthase subunit HisF OS=Helicobacter cinaedi CCUG 18818 = ATCC BAA-847 OX=537971 GN=hisF PE=3 SV=1	HCBAA847_2015	2.77993	5.17118	4.19776	3.87592	6.62088	7.66253	3.19746
I7GYN8	Riboflavin biosynthesis protein OS=Helicobacter cinaedi CCUG 18818 = ATCC BAA-847 OX=537971 GN=ribD PE=4 SV=1	HCBAA847_1125	2.77993	4.13695	8.39552	0.775183	1.10348	1.09465	0.799365
I7GYP8	Toxin-antitoxin system YwqK family antitoxin OS=Helicobacter cinaedi CCUG 18818 = ATCC BAA-847 OX=537971 GN=HCBAA847_0424 PE=4 SV=1	HCBAA847_1056	2.77993	3.10271	3.14832	5.42628	9.93131	2.18929	7.99365
I7GYQ1	Flagellum-specific ATP synthase OS=Helicobacter cinaedi CCUG 18818 = ATCC BAA-847 OX=537971 GN=fliI PE=4 SV=1	HCBAA847_2178	2.77993	9.30813	10.4944	0	0	1.09465	0.799365
I7GYS0	Putative nickel-responsive regulator OS=Helicobacter cinaedi CCUG 18818 = ATCC BAA-847 OX=537971 GN=HCBAA847_0534 PE=3 SV=1	HCBAA847_2180	2.77993	1.03424	4.19776	3.87592	0	1.09465	0.799365
I7GYS3	Geranyltranstransferase OS=Helicobacter cinaedi CCUG 18818 = ATCC BAA-847 OX=537971 GN=ispA PE=3 SV=1	tatC	2.77993	4.13695	5.2472	4.6511	5.5174	6.56788	5.59555
I7GYS4	ClbS/DfsB family four-helix bundle protein OS=Helicobacter cinaedi CCUG 18818 = ATCC BAA-847 OX=537971 GN=HCBAA847_0559 PE=4 SV=1	HCBAA847_1055	2.77993	3.10271	2.09888	0.775183	2.20696	4.37859	1.59873
I7GYU5	NADH dehydrogenase subunit L OS=Helicobacter cinaedi CCUG 18818 = ATCC BAA-847 OX=537971 GN=nuoL PE=4 SV=1	gap_1	2.77993	1.03424	0	0	1.10348	0	0.799365
I7GYV0	2-hydroxy-6-oxohepta-2,4-dienoate hydrolase OS=Helicobacter cinaedi CCUG 18818 = ATCC BAA-847 OX=537971 GN=HCBAA847_0693 PE=4 SV=1	hisF	2.77993	4.13695	3.14832	1.55037	7.72436	3.28394	7.99365
I7GYX2	Type III effector OS=Helicobacter cinaedi CCUG 18818 = ATCC BAA-847 OX=537971 GN=hopA PE=4 SV=1	HCBAA847_0843	2.77993	2.06847	0	0	1.10348	3.28394	3.99682
I7GYY0	Phosphoenolpyruvate carboxykinase OS=Helicobacter cinaedi CCUG 18818 = ATCC BAA-847 OX=537971 GN=HCBAA847_0843 PE=4 SV=1	HCBAA847_1064	2.77993	4.13695	4.19776	6.97665	8.82783	4.37859	6.39492
I7GYY3	Putative capsule biosynthesis protein OS=Helicobacter cinaedi CCUG 18818 = ATCC BAA-847 OX=537971 GN=capA PE=3 SV=1	HCBAA847_1950	2.77993	7.23966	7.34608	3.87592	5.5174	5.47324	7.19428
I7GYY9	Translation initiation inhibitor OS=Helicobacter cinaedi CCUG 18818 = ATCC BAA-847 OX=537971 GN=HCBAA847_0888 PE=3 SV=1	ispA	2.77993	2.06847	3.14832	2.32555	1.10348	0	0.799365
I7GZ01	Phosphopantetheine adenylyltransferase OS=Helicobacter cinaedi CCUG 18818 = ATCC BAA-847 OX=537971 GN=coaD PE=3 SV=1	HCBAA847_0807	2.77993	4.13695	8.39552	5.42628	3.31044	1.09465	3.19746
I7GZ07	Small-conductance mechanosensitive channel OS=Helicobacter cinaedi CCUG 18818 = ATCC BAA-847 OX=537971 GN=HCBAA847_0978 PE=3 SV=1	HCBAA847_1958	2.77993	1.03424	0	0	2.20696	4.37859	2.39809
I7GZ37	Histidine kinase OS=Helicobacter cinaedi CCUG 18818 = ATCC BAA-847 OX=537971 GN=HCBAA847_1129 PE=4 SV=1	HCBAA847_0940	2.77993	8.27389	1.04944	0.775183	2.20696	4.37859	4.79619
I7GZ61	TPR_REGION domain-containing protein OS=Helicobacter cinaedi CCUG 18818 = ATCC BAA-847 OX=537971 GN=HCBAA847_1253 PE=4 SV=1	HCBAA847_0914	2.77993	5.17118	9.44496	2.32555	1.10348	3.28394	1.59873
I7GZ66	Permuted papain-like amidase enzyme, YaeF/YiiX, C92 family OS=Helicobacter cinaedi CCUG 18818 = ATCC BAA-847 OX=537971 GN=HCBAA847_1278 PE=4 SV=1	amiA	2.77993	7.23966	9.44496	6.20147	3.31044	3.28394	7.19428
I7GZ78	Sec-independent protein translocase protein TatC OS=Helicobacter cinaedi CCUG 18818 = ATCC BAA-847 OX=537971 GN=tatC PE=3 SV=1	fixQ	2.77993	3.10271	0	3.10073	5.5174	2.18929	3.19746
I7GZ98	DUF4163 domain-containing protein OS=Helicobacter cinaedi CCUG 18818 = ATCC BAA-847 OX=537971 GN=HCBAA847_1441 PE=4 SV=1	HCBAA847_0559	2.77993	5.17118	9.44496	3.87592	5.5174	8.75718	4.79619
A7MAZ5	Histone H1.3 OS=Bos taurus OX=9913 GN=H1-3 PE=1 SV=1	HCBAA847_0927	2.77993	0	0	0	0	0	1.59873
C3V9V8,Q3SZ19	26S proteasome non-ATPase regulatory subunit 9 OS=Bos taurus OX=9913 GN=PSMD9 PE=3 SV=1	H1-3	2.77993	0	0	0	0	0	1.59873
Q3T0Q6	CCHC-type zinc finger nucleic acid binding protein OS=Bos taurus OX=9913 GN=CNBP PE=2 SV=1	PSMD9	2.77993	0	0	0	0	0	1.59873
I7GZH1	ATP-dependent Clp protease adapter protein ClpS OS=Helicobacter cinaedi CCUG 18818 = ATCC BAA-847 OX=537971 GN=clpS PE=3 SV=1	CNBP	2.77993	2.06847	2.09888	2.32555	0	0	0.799365
I7GZI7	Sulfatase domain-containing protein OS=Helicobacter cinaedi CCUG 18818 = ATCC BAA-847 OX=537971 GN=HCBAA847_1896 PE=4 SV=1	HCBAA847_0952	2.77993	5.17118	0	0	3.31044	8.75718	8.79301
I7GZJ9	Methyltransferase OS=Helicobacter cinaedi CCUG 18818 = ATCC BAA-847 OX=537971 GN=HCBAA847_1958 PE=3 SV=1	HCBAA847_0188	2.77993	4.13695	5.2472	5.42628	3.31044	4.37859	10.3917
I7GZK4	MiaB-like tRNA modifying enzyme OS=Helicobacter cinaedi CCUG 18818 = ATCC BAA-847 OX=537971 GN=HCBAA847_1983 PE=4 SV=1	HCBAA847_1441	2.77993	2.06847	7.34608	1.55037	4.41392	1.09465	0.799365
I7GZM3	Aminoacyl-histidine dipeptidase OS=Helicobacter cinaedi CCUG 18818 = ATCC BAA-847 OX=537971 GN=HCBAA847_2079 PE=4 SV=1	HCBAA847_2076	2.77993	13.4451	12.5933	4.6511	1.10348	9.85182	3.99682
I7GZN8	Methyl-accepting chemotaxis protein OS=Helicobacter cinaedi CCUG 18818 = ATCC BAA-847 OX=537971 GN=HCBAA847_2155 PE=4 SV=1	HCBAA847_1129	2.77993	5.17118	5.2472	12.4029	1.10348	5.47324	3.19746
I7GZP2	NAD kinase OS=Helicobacter cinaedi CCUG 18818 = ATCC BAA-847 OX=537971 GN=nadK PE=3 SV=1	HCBAA847_1384	2.77993	4.13695	1.04944	2.32555	3.31044	0	2.39809
I7GZP3	J domain-containing protein OS=Helicobacter cinaedi CCUG 18818 = ATCC BAA-847 OX=537971 GN=HCBAA847_2181 PE=4 SV=1	fdxA	2.77993	5.17118	4.19776	0.775183	8.82783	6.56788	2.39809
I7GZP7	Flavodoxin-like fold domain-containing protein OS=Helicobacter cinaedi CCUG 18818 = ATCC BAA-847 OX=537971 GN=HCBAA847_2201 PE=4 SV=1	HCBAA847_2279	2.77993	2.06847	3.14832	2.32555	2.20696	2.18929	0.799365
I7GZP9	LPS export ABC transporter periplasmic protein LptC OS=Helicobacter cinaedi CCUG 18818 = ATCC BAA-847 OX=537971 GN=HCBAA847_2211 PE=4 SV=1	capA	2.77993	2.06847	1.04944	0.775183	1.10348	1.09465	0.799365
I7GZQ3	Inner membrane protein OS=Helicobacter cinaedi CCUG 18818 = ATCC BAA-847 OX=537971 GN=HCBAA847_2231 PE=4 SV=1	mfd	2.77993	2.06847	0	3.87592	3.31044	5.47324	5.59555
I7GZS6	3-isopropylmalate dehydratase small subunit OS=Helicobacter cinaedi CCUG 18818 = ATCC BAA-847 OX=537971 GN=leuD PE=3 SV=1	HCBAA847_1550	2.77993	6.20542	6.29664	10.8526	5.5174	3.28394	7.19428
I7H483	Glyceraldehyde-3-phosphate dehydrogenase OS=Helicobacter cinaedi CCUG 18818 = ATCC BAA-847 OX=537971 GN=gap_1 PE=3 SV=1	HCBAA847_2203	2.77993	4.13695	4.19776	3.87592	4.41392	6.56788	5.59555
I7H4A3	Putative ABC transporter permease protein OS=Helicobacter cinaedi CCUG 18818 = ATCC BAA-847 OX=537971 GN=HCBAA847_0105 PE=4 SV=1	flgD	2.77993	1.03424	0	1.55037	1.10348	1.09465	1.59873
I7H4B5	DNA-directed DNA polymerase OS=Helicobacter cinaedi CCUG 18818 = ATCC BAA-847 OX=537971 GN=dnaE PE=4 SV=1	queA	2.77993	9.30813	7.34608	6.97665	5.5174	1.09465	1.59873
I7H4B9	Periplasmic protein OS=Helicobacter cinaedi CCUG 18818 = ATCC BAA-847 OX=537971 GN=HCBAA847_0190 PE=4 SV=1	nifS_2	2.77993	5.17118	8.39552	10.0774	2.20696	1.09465	0
I7H4D6	Dihydropteroate synthase OS=Helicobacter cinaedi CCUG 18818 = ATCC BAA-847 OX=537971 GN=folP PE=4 SV=1	AHNAK	2.77993	9.30813	6.29664	4.6511	13.2418	10.9465	11.1911
I7H4E3	Glycos_transf_1 domain-containing protein OS=Helicobacter cinaedi CCUG 18818 = ATCC BAA-847 OX=537971 GN=HCBAA847_0315 PE=4 SV=1	rbfA	2.77993	3.10271	0	1.55037	0	0	3.99682
I7H4E9	DNA repair protein RadA OS=Helicobacter cinaedi CCUG 18818 = ATCC BAA-847 OX=537971 GN=radA PE=3 SV=1	HCBAA847_1204	2.77993	6.20542	3.14832	3.10073	3.31044	2.18929	3.99682
I7H4H0	Single-stranded-DNA-specific exonuclease RecJ OS=Helicobacter cinaedi CCUG 18818 = ATCC BAA-847 OX=537971 GN=recJ PE=3 SV=1	HCBAA847_1080	2.77993	3.10271	4.19776	2.32555	2.20696	1.09465	0.799365
I7H4I2	DUF261 family protein OS=Helicobacter cinaedi CCUG 18818 = ATCC BAA-847 OX=537971 GN=HCBAA847_0513 PE=4 SV=1		2.77993	1.03424	2.09888	0	0	0	1.59873
I7H4L2	NADH-quinone oxidoreductase subunit H OS=Helicobacter cinaedi CCUG 18818 = ATCC BAA-847 OX=537971 GN=nuoH PE=3 SV=1	minC	2.77993	2.06847	1.04944	0	0	0	0
I7H4L4	Flagellar P-ring protein OS=Helicobacter cinaedi CCUG 18818 = ATCC BAA-847 OX=537971 GN=flgI PE=3 SV=1	ruvB	2.77993	4.13695	14.6922	1.55037	0	0	0.799365
A0A3Q1MHT0,A0A3Q1NE82	AHNAK nucleoprotein OS=Bos taurus OX=9913 GN=AHNAK PE=1 SV=1	HCBAA847_0105	2.77993	0	0	0	1.10348	0	0.799365
I7H4N9	Transcription regulator OS=Helicobacter cinaedi CCUG 18818 = ATCC BAA-847 OX=537971 GN=HCBAA847_0807 PE=4 SV=1	HCBAA847_0204	2.77993	2.06847	5.2472	1.55037	2.20696	4.37859	5.59555
I7H4Q4	Amino acid ABC transporter ATP-binding protein OS=Helicobacter cinaedi CCUG 18818 = ATCC BAA-847 OX=537971 GN=HCBAA847_0852 PE=3 SV=1	HCBAA847_2129	2.77993	6.20542	2.09888	4.6511	7.72436	7.66253	6.39492
I7H4T0	Peptide-methionine (R)-S-oxide reductase OS=Helicobacter cinaedi CCUG 18818 = ATCC BAA-847 OX=537971 GN=HCBAA847_0927 PE=4 SV=1	HCBAA847_0696	2.77993	6.20542	11.5438	0.775183	4.41392	6.56788	8.79301
I7H4U0	HTH_17 domain-containing protein OS=Helicobacter cinaedi CCUG 18818 = ATCC BAA-847 OX=537971 GN=HCBAA847_0952 PE=4 SV=1	HSPE1	2.77993	5.17118	4.19776	3.10073	5.5174	4.37859	3.99682
MQC_ENSEMBL_ENSBTAP00000014147	(Bos taurus) 12 kDa protein	HCBAA847_0272	2.77993	1.03424	1.04944	0	1.10348	0	2.39809
I7H502	Prenyltransferase OS=Helicobacter cinaedi CCUG 18818 = ATCC BAA-847 OX=537971 GN=ubiA PE=4 SV=1	hypC	2.77993	1.03424	0	0	0	0	0
I7H525	Sugar-1-phosphate nucleotidyltransferase OS=Helicobacter cinaedi CCUG 18818 = ATCC BAA-847 OX=537971 GN=HCBAA847_1178 PE=4 SV=1	HCBAA847_1254	2.77993	0	0	9.3022	0	5.47324	19.1848
I7H563	Beta-lactamase OS=Helicobacter cinaedi CCUG 18818 = ATCC BAA-847 OX=537971 GN=HCBAA847_1262 PE=3 SV=1	hisI	2.77993	1.03424	6.29664	0	2.20696	0	0.799365
I7H597	Histidine biosynthesis bifunctional protein HisIE OS=Helicobacter cinaedi CCUG 18818 = ATCC BAA-847 OX=537971 GN=hisI PE=3 SV=1	bioD	2.77993	2.06847	2.09888	3.10073	2.20696	1.09465	3.19746
I7H5I3	Uncharacterized protein OS=Helicobacter cinaedi CCUG 18818 = ATCC BAA-847 OX=537971 GN=HCBAA847_1550 PE=4 SV=1	radA	2.77993	1.03424	2.09888	2.32555	2.20696	2.18929	2.39809
A0A3Q1N8Q5	10 kDa heat shock protein, mitochondrial OS=Bos taurus OX=9913 GN=HSPE1 PE=1 SV=1	ARHGDIA	2.77993	0	1.04944	0	0	2.18929	0.799365
I7H610	Chorismate dehydratase OS=Helicobacter cinaedi CCUG 18818 = ATCC BAA-847 OX=537971 GN=mqnA PE=3 SV=1	leuD	2.77993	2.06847	1.04944	0	2.20696	3.28394	7.99365
I7H665	DUF374 domain-containing protein OS=Helicobacter cinaedi CCUG 18818 = ATCC BAA-847 OX=537971 GN=HCBAA847_2129 PE=4 SV=1	HCBAA847_2214	2.77993	4.13695	1.04944	1.55037	2.20696	1.09465	3.19746
I7H678	TM2 domain-containing protein OS=Helicobacter cinaedi CCUG 18818 = ATCC BAA-847 OX=537971 GN=HCBAA847_2180 PE=4 SV=1	HCBAA847_0845	2.77993	3.10271	0	1.55037	3.31044	4.37859	1.59873
I7H6C8	Cell division topological specificity factor OS=Helicobacter cinaedi CCUG 18818 = ATCC BAA-847 OX=537971 GN=minE PE=3 SV=1	SYCN	2.77993	3.10271	2.09888	4.6511	1.10348	2.18929	2.39809
I7HBT5	Cytochrome bd quinol oxidase subunit II OS=Helicobacter cinaedi CCUG 18818 = ATCC BAA-847 OX=537971 GN=cydB PE=3 SV=1	HCBAA847_0674	2.77993	0	0	1.55037	3.31044	1.09465	2.39809
I7HBV6	Prephenate dehydrogenase OS=Helicobacter cinaedi CCUG 18818 = ATCC BAA-847 OX=537971 GN=tyrA PE=4 SV=1	HCBAA847_1549	2.77993	8.27389	8.39552	6.20147	1.10348	5.47324	3.19746
I7HC27	3-deoxy-D-manno-octulosonic acid transferase OS=Helicobacter cinaedi CCUG 18818 = ATCC BAA-847 OX=537971 GN=HCBAA847_0272 PE=3 SV=1	TUFM	2.77993	1.03424	0	2.32555	1.10348	2.18929	0.799365
A0A452DJ82,P19803	Rho GDP-dissociation inhibitor 1 OS=Bos taurus OX=9913 GN=ARHGDIA PE=3 SV=1	nadK	2.77993	0	0	0	0	0	2.39809
I7HCE3	Hydrogenase isoenzyme formation protein OS=Helicobacter cinaedi CCUG 18818 = ATCC BAA-847 OX=537971 GN=hypC PE=3 SV=1	HCBAA847_0315	2.77993	2.06847	4.19776	0	2.20696	2.18929	1.59873
G3MWH7	Syncollin OS=Bos taurus OX=9913 GN=SYCN PE=4 SV=2	HCBAA847_1278	2.77993	0	1.04944	0.775183	3.31044	0	0.799365
I7HCR2	LmbE family protein OS=Helicobacter cinaedi CCUG 18818 = ATCC BAA-847 OX=537971 GN=HCBAA847_0809 PE=4 SV=1	HCBAA847_2201	2.77993	8.27389	10.4944	4.6511	3.31044	0	0.799365
P49410	Elongation factor Tu, mitochondrial OS=Bos taurus OX=9913 GN=TUFM PE=1 SV=1	nuoL	2.77993	7.23966	3.14832	0.775183	5.5174	3.28394	3.99682
I7HCV2	PglD_N domain-containing protein OS=Helicobacter cinaedi CCUG 18818 = ATCC BAA-847 OX=537971 GN=HCBAA847_0914 PE=4 SV=1	HCBAA847_0129	2.77993	2.06847	2.09888	0.775183	5.5174	1.09465	0.799365
I7HCZ4	Radical SAM domain-containing protein OS=Helicobacter cinaedi CCUG 18818 = ATCC BAA-847 OX=537971 GN=HCBAA847_1044 PE=4 SV=1	HCBAA847_1983	2.77993	3.10271	4.19776	3.10073	9.93131	4.37859	4.79619
I7HD02	Transcriptional regulator OS=Helicobacter cinaedi CCUG 18818 = ATCC BAA-847 OX=537971 GN=HCBAA847_1064 PE=4 SV=1	minE	2.77993	4.13695	1.04944	4.6511	5.5174	3.28394	4.79619
I7HD09	Alpha-1,3-fucosyltransferase OS=Helicobacter cinaedi CCUG 18818 = ATCC BAA-847 OX=537971 GN=HCBAA847_1080 PE=3 SV=1	HCBAA847_2211	2.77993	4.13695	2.09888	0	4.41392	2.18929	0
I7HD29	Hexapeptide transferase family protein OS=Helicobacter cinaedi CCUG 18818 = ATCC BAA-847 OX=537971 GN=HCBAA847_1125 PE=4 SV=1	HCBAA847_2079	2.77993	2.06847	2.09888	0	5.5174	1.09465	2.39809
I7HD54	Penicillin-binding protein OS=Helicobacter cinaedi CCUG 18818 = ATCC BAA-847 OX=537971 GN=HCBAA847_1188 PE=4 SV=1	HCBAA847_2332	2.77993	2.06847	0	5.42628	5.5174	5.47324	6.39492
I7HD87	Cobalamin biosynthesis protein CbiX OS=Helicobacter cinaedi CCUG 18818 = ATCC BAA-847 OX=537971 GN=HCBAA847_1254 PE=4 SV=1	HCBAA847_0926	2.77993	4.13695	4.19776	2.32555	0	3.28394	5.59555
I7HDB6	S-adenosylmethionine:tRNA ribosyltransferase-isomerase OS=Helicobacter cinaedi CCUG 18818 = ATCC BAA-847 OX=537971 GN=queA PE=3 SV=1		2.77993	3.10271	3.14832	3.87592	3.31044	4.37859	2.39809
I7HDC9	Transcription-repair-coupling factor OS=Helicobacter cinaedi CCUG 18818 = ATCC BAA-847 OX=537971 GN=mfd PE=3 SV=1	HCBAA847_1281	2.77993	13.4451	6.29664	2.32555	8.82783	5.47324	6.39492
I7HDZ7	Toxin-antitoxin system YwqK family antitoxin OS=Helicobacter cinaedi CCUG 18818 = ATCC BAA-847 OX=537971 GN=HCBAA847_1969 PE=4 SV=1	HCBAA847_2359	2.77993	1.03424	2.09888	9.3022	5.5174	0	0
I7HE04	Flagellar basal-body rod protein FlgG OS=Helicobacter cinaedi CCUG 18818 = ATCC BAA-847 OX=537971 GN=flgG PE=3 SV=1	HCBAA847_2155	2.77993	1.03424	1.04944	0	0	0	0.799365
I7HE21	Lipoprotein OS=Helicobacter cinaedi CCUG 18818 = ATCC BAA-847 OX=537971 GN=HCBAA847_0129 PE=4 SV=1	tyrA	2.77993	4.13695	1.04944	2.32555	1.10348	2.18929	1.59873
I7HE96	Protein-L-isoaspartate O-methyltransferase OS=Helicobacter cinaedi CCUG 18818 = ATCC BAA-847 OX=537971 GN=pcm PE=3 SV=1	PCBP2	2.77993	5.17118	4.19776	4.6511	0	2.18929	1.59873
I7HEB3	DUF2470 domain-containing protein OS=Helicobacter cinaedi CCUG 18818 = ATCC BAA-847 OX=537971 GN=HCBAA847_2242 PE=4 SV=1	coaD	2.77993	5.17118	8.39552	1.55037	9.93131	6.56788	7.99365
I7HEC6	Cation diffusion facilitator family transporter OS=Helicobacter cinaedi CCUG 18818 = ATCC BAA-847 OX=537971 GN=HCBAA847_2277 PE=4 SV=1	HCBAA847_1969	2.77993	4.13695	0	0.775183	3.31044	4.37859	2.39809
I7HEC7	Putative MarR family transcriptional regulator OS=Helicobacter cinaedi CCUG 18818 = ATCC BAA-847 OX=537971 GN=HCBAA847_0432 PE=4 SV=1	KRT8	2.77993	2.06847	7.34608	2.32555	1.10348	1.09465	1.59873
I7HEE6	Purine nucleoside phosphorylase OS=Helicobacter cinaedi CCUG 18818 = ATCC BAA-847 OX=537971 GN=HCBAA847_2332 PE=4 SV=1	CALD1	2.77993	6.20542	5.2472	4.6511	1.10348	3.28394	3.99682
A0A3Q1LPY4,A0A3Q1LX34,A0A3Q1M0T4,A0A3Q1MDS1,Q3SYT9	Poly(rC) binding protein 2 OS=Bos taurus OX=9913 GN=PCBP2 PE=1 SV=1	HCBAA847_0038	2.77993	0	0	0	1.10348	1.09465	1.59873
F1MU12,P05786	Keratin, type II cytoskeletal 8 OS=Bos taurus OX=9913 GN=KRT8 PE=3 SV=2	recJ	2.77993	0	0	0	2.20696	0	1.59873
A0A3Q1LTX4,F1MLW0,Q8HYY3	Non-muscle caldesmon OS=Bos taurus OX=9913 GN=CALD1 PE=1 SV=1	dnaE	2.77993	1.03424	1.04944	0	1.10348	0	5.59555
I7HEP5	Histidine triad family protein OS=Helicobacter cinaedi CCUG 18818 = ATCC BAA-847 OX=537971 GN=HCBAA847_0696 PE=4 SV=1	HCBAA847_1253	2.77993	2.06847	5.2472	3.10073	2.20696	4.37859	2.39809
I7HEX0	OMP_b-brl domain-containing protein OS=Helicobacter cinaedi CCUG 18818 = ATCC BAA-847 OX=537971 GN=HCBAA847_0926 PE=4 SV=1	HCBAA847_1262	2.77993	4.13695	0	0	1.10348	1.09465	0.799365
A0A3Q1LMG1	Fructose-bisphosphate aldolase OS=Bos taurus OX=9913 GN=ALDOA PE=1 SV=1	ALDOA	2.77993	0	0	0	0	2.18929	2.39809
I7HF21	OMP_b-brl_2 domain-containing protein OS=Helicobacter cinaedi CCUG 18818 = ATCC BAA-847 OX=537971 GN=HCBAA847_1056 PE=4 SV=1	HCBAA847_0513	2.77993	1.03424	0	0	1.10348	2.18929	1.59873
I7HFB8	Copper resistance protein CopD OS=Helicobacter cinaedi CCUG 18818 = ATCC BAA-847 OX=537971 GN=HCBAA847_1281 PE=4 SV=1	HCBAA847_0432	2.77993	0	0	0	0	1.09465	0
I7HFF3	ToxR-activated protein OS=Helicobacter cinaedi CCUG 18818 = ATCC BAA-847 OX=537971 GN=HCBAA847_1384 PE=4 SV=1	xseA	2.77993	4.13695	0	5.42628	3.31044	4.37859	3.19746
I7HFG6	DUF5664 domain-containing protein OS=Helicobacter cinaedi CCUG 18818 = ATCC BAA-847 OX=537971 GN=HCBAA847_1424 PE=4 SV=1	pcm	2.77993	2.06847	3.14832	0	4.41392	3.28394	3.19746
I7HFI0	TcdA/TcdB catalytic glycosyltransferase domain-containing protein OS=Helicobacter cinaedi CCUG 18818 = ATCC BAA-847 OX=537971 GN=HCBAA847_1479 PE=3 SV=1	ribD	2.77993	1.03424	0	3.10073	7.72436	2.18929	9.59238
I7HFL0	Transcriptional regulator OS=Helicobacter cinaedi CCUG 18818 = ATCC BAA-847 OX=537971 GN=HCBAA847_1549 PE=4 SV=1	HCBAA847_0888	2.77993	3.10271	3.14832	0.775183	1.10348	2.18929	2.39809
MQC_P02662,P02662	SWISS-PROT_P02662 Alpha-S1-casein - Bos taurus (Bovine).	HCBAA847_0318	2.77993	1.03424	1.04944	0	11.0348	1.09465	1.59873
I7HFZ2	Holliday junction ATP-dependent DNA helicase RuvB OS=Helicobacter cinaedi CCUG 18818 = ATCC BAA-847 OX=537971 GN=ruvB PE=3 SV=1	flgG	2.77993	5.17118	5.2472	4.6511	4.41392	4.37859	3.99682
I7HG39	Ferredoxin OS=Helicobacter cinaedi CCUG 18818 = ATCC BAA-847 OX=537971 GN=fdxA PE=4 SV=1	HCBAA847_0534	2.77993	3.10271	9.44496	1.55037	6.62088	6.56788	1.59873
Q0VCX2	Endoplasmic reticulum chaperone BiP OS=Bos taurus OX=9913 GN=HSPA5 PE=2 SV=1	HCBAA847_0809	2.77993	0	0	0	1.10348	5.47324	16.7867
I7HG99	Lipoprotein OS=Helicobacter cinaedi CCUG 18818 = ATCC BAA-847 OX=537971 GN=HCBAA847_2143 PE=4 SV=1	HCBAA847_0190	2.77993	0	0	0.775183	3.31044	4.37859	2.39809
I7HGA7	Integron gene cassette protein OS=Helicobacter cinaedi CCUG 18818 = ATCC BAA-847 OX=537971 GN=HCBAA847_2163 PE=4 SV=1	clpS	2.77993	0	1.04944	0	2.20696	2.18929	3.19746
I7HGC8	Acetyltransferase OS=Helicobacter cinaedi CCUG 18818 = ATCC BAA-847 OX=537971 GN=HCBAA847_2214 PE=4 SV=1	fliI	2.77993	4.13695	3.14832	9.3022	5.5174	2.18929	3.99682
I7HGE3	Cb-type cytochrome C oxidase subunit IV OS=Helicobacter cinaedi CCUG 18818 = ATCC BAA-847 OX=537971 GN=fixQ PE=4 SV=1	flgI	2.77993	2.06847	0	1.55037	2.20696	2.18929	1.59873
I7HGG0	PIN_8 domain-containing protein OS=Helicobacter cinaedi CCUG 18818 = ATCC BAA-847 OX=537971 GN=HCBAA847_2279 PE=4 SV=1	CSN1S1	2.77993	2.06847	5.2472	6.97665	4.41392	5.47324	4.79619
I7HGG5	ATP-dependent dethiobiotin synthetase BioD OS=Helicobacter cinaedi CCUG 18818 = ATCC BAA-847 OX=537971 GN=bioD PE=3 SV=1	HSPA5	2.77993	5.17118	7.34608	3.87592	3.31044	5.47324	3.19746
I7HGI8	DUF2157 domain-containing protein OS=Helicobacter cinaedi CCUG 18818 = ATCC BAA-847 OX=537971 GN=HCBAA847_2359 PE=4 SV=1	ubiA	2.77993	2.06847	0	0	0	1.09465	0.799365
MQC_P02533	SWISS-PROT_P02533 Tax_Id=9606 Gene_Symbol=KRT14 Keratin, type I cytoskeletal 14	pflA	2.77993	0	1.04944	0	13.2418	12.0411	18.3854
MQC_P07477	SWISS-PROT_P07477 Tax_Id=9606 Gene_Symbol=PRSS1 Trypsin-1 precursor	nuoH	2.77993	2.06847	0	6.20147	1.10348	1.09465	2.39809
I7GST9	Flagellar motor switch protein FliN OS=Helicobacter cinaedi CCUG 18818 = ATCC BAA-847 OX=537971 GN=fliY PE=3 SV=1	RRN3	1.38997	1.03424	5.2472	0.775183	0	0	0
E1B883	RRN3 homolog, RNA polymerase I transcription factor OS=Bos taurus OX=9913 GN=RRN3 PE=3 SV=3	SLC4A7	1.38997	1.03424	1.04944	0.775183	0	0	0
I7GSU7	Integral membrane protein OS=Helicobacter cinaedi CCUG 18818 = ATCC BAA-847 OX=537971 GN=HCBAA847_0088 PE=4 SV=1	ZEB2	1.38997	1.03424	0	0	0	0	0
I7GSV2	Acetyltransferase OS=Helicobacter cinaedi CCUG 18818 = ATCC BAA-847 OX=537971 GN=HCBAA847_0113 PE=4 SV=1	APOA1	1.38997	1.03424	2.09888	1.55037	2.20696	0	1.59873
I7GSV6	Indole-3-glycerol-phosphate synthase OS=Helicobacter cinaedi CCUG 18818 = ATCC BAA-847 OX=537971 GN=HCBAA847_0133 PE=4 SV=1	ZCCHC3	1.38997	2.06847	3.14832	3.87592	2.20696	1.09465	1.59873
A0A3Q1M8G7,G3MWI1	Anion exchange protein OS=Bos taurus OX=9913 GN=SLC4A7 PE=3 SV=1	CRP	1.38997	1.03424	1.04944	0	0	0	0
E1BE33	Zinc finger E-box binding homeobox 2 OS=Bos taurus OX=9913 GN=ZEB2 PE=3 SV=3	SORBS3	1.38997	1.03424	1.04944	0	0	0	0
I7GSX4	Type II toxin-antitoxin system RelE/ParE family toxin OS=Helicobacter cinaedi CCUG 18818 = ATCC BAA-847 OX=537971 GN=HCBAA847_0233 PE=4 SV=1	ARHGEF12	1.38997	2.06847	4.19776	0	1.10348	1.09465	0
MQC_P15497,P15497,V6F9A2	SWISS-PROT_P15497 (Bos taurus) Apolipoprotein A-I precursor	EFHC2	1.38997	2.06847	0	0	0	0	0
A1A4J3	Zinc finger CCHC-type containing 3 OS=Bos taurus OX=9913 GN=ZCCHC3 PE=2 SV=1		1.38997	0	1.04944	0	0	0	0
C4T8B4	Pentaxin OS=Bos taurus OX=9913 GN=CRP PE=2 SV=1	fabZ	1.38997	0	1.04944	0	0	0	0
A0A3Q1M0U3	Sorbin and SH3 domain containing 3 OS=Bos taurus OX=9913 GN=SORBS3 PE=1 SV=1	GC	1.38997	1.03424	0	0	0	0	0
A0A3Q1MN47,A0A3Q1NJB4,F1MZA2	Rho guanine nucleotide exchange factor 12 OS=Bos taurus OX=9913 GN=ARHGEF12 PE=4 SV=1	HMGB1	1.38997	1.03424	0	0	0	0	0
A0A3Q1N1R0	EF-hand domain-containing family member C2 OS=Bos taurus OX=9913 GN=EFHC2 PE=1 SV=1	TBCB	1.38997	1.03424	0	0	0	0	0
I7GSZ8	Transcriptional regulator OS=Helicobacter cinaedi CCUG 18818 = ATCC BAA-847 OX=537971 GN=HCBAA847_0356 PE=4 SV=1		1.38997	8.27389	7.34608	3.87592	4.41392	2.18929	4.79619
MQC_Q3MHN5,Q3MHN5	SWISS-PROT_Q3MHN5 (Bos taurus) Vitamin D-binding protein precursor	nuoA	1.38997	1.03424	0	0	0	0	0
P10103	High mobility group protein B1 OS=Bos taurus OX=9913 GN=HMGB1 PE=1 SV=3	HCBAA847_1328	1.38997	1.03424	0	0	0	0	0
Q5E951	Tubulin-folding cofactor B OS=Bos taurus OX=9913 GN=TBCB PE=2 SV=1	HCBAA847_1201	1.38997	1.03424	0	0	0	0	0
I7GT10	Metallophos domain-containing protein OS=Helicobacter cinaedi CCUG 18818 = ATCC BAA-847 OX=537971 GN=HCBAA847_0416 PE=4 SV=1	FABP3,H-FABP	1.38997	1.03424	1.04944	0.775183	2.20696	1.09465	0.799365
I7GT13	Dot/Icm secretion system substrate OS=Helicobacter cinaedi CCUG 18818 = ATCC BAA-847 OX=537971 GN=HCBAA847_0431 PE=4 SV=1	SERPINE1	1.38997	2.06847	2.09888	3.87592	3.31044	4.37859	3.99682
I7GT15	4HBT domain-containing protein OS=Helicobacter cinaedi CCUG 18818 = ATCC BAA-847 OX=537971 GN=HCBAA847_0441 PE=4 SV=1	APEX1	1.38997	1.03424	2.09888	0	2.20696	3.28394	1.59873
I7GT26	Auxin efflux carrier (AEC) family protein OS=Helicobacter cinaedi CCUG 18818 = ATCC BAA-847 OX=537971 GN=HCBAA847_0496 PE=3 SV=1	HECTD1	1.38997	1.03424	0	0	0	0	0
I7GT33	Holo-[acyl-carrier-protein] synthase OS=Helicobacter cinaedi CCUG 18818 = ATCC BAA-847 OX=537971 GN=acpS PE=3 SV=1		1.38997	3.10271	1.04944	1.55037	2.20696	1.09465	1.59873
I7GT37	Nucleoid-associated protein HCBAA847_0551 OS=Helicobacter cinaedi CCUG 18818 = ATCC BAA-847 OX=537971 GN=ybaB PE=3 SV=1	NUCKS1	1.38997	4.13695	8.39552	3.87592	0	0	0
A0A0A0YT41,C0LSL0,P10790,Q6VTH7	Heart-type fatty acid binding protein (Fragment) OS=Bos taurus OX=9913 GN=FABP3 PE=4 SV=1	CLIP1	1.38997	0	0	0	0	0	0
A0A0M5L1T6,A0A452DIJ9,P13909	Clade E serpine peptidase inhibitor OS=Bos taurus OX=9913 GN=SERPINE1 PE=2 SV=1	CAPZB	1.38997	0	0	0	0	0	0
A0A140T846,P23196	DNA-(apurinic or apyrimidinic site) endonuclease OS=Bos taurus OX=9913 GN=APEX1 PE=3 SV=1	C8A	1.38997	0	0	0	0	0	0
A0A3Q1LHC1,E1BLD1	E3 ubiquitin-protein ligase OS=Bos taurus OX=9913 GN=HECTD1 PE=3 SV=1	FNDC3A	1.38997	0	0	0	0	0	0
A0A3Q1LLT0,G3MWT1	Ig-like domain-containing protein OS=Bos taurus OX=9913 PE=4 SV=1	RBMS1,RBMS3	1.38997	0	0	0	0	0	0
A0A3Q1LNZ3,Q29S11	Nuclear ubiquitous casein and cyclin-dependent kinase substrate 1 OS=Bos taurus OX=9913 GN=NUCKS1 PE=4 SV=1	SPAST	1.38997	0	0	0	0	0	0
A0A3Q1LQZ3,A0A3Q1LUW3,A0A3Q1M8N0,A0A3Q1MMB2,A0A3Q1MQQ6,A0A3Q1NN83,E3W9A2	CAP-Gly domain containing linker protein 1 OS=Bos taurus OX=9913 GN=CLIP1 PE=1 SV=1	PDLIM3	1.38997	0	0	0	0	0	0
A0A3Q1LR88	F-actin-capping protein subunit beta OS=Bos taurus OX=9913 GN=CAPZB PE=3 SV=1	ITIH4	1.38997	0	0	0	0	0	0
A0A3Q1LSP4,F1MX87	Complement C8 alpha chain OS=Bos taurus OX=9913 GN=C8A PE=3 SV=1	IFI30	1.38997	0	0	0	0	0	0
A0A3Q1LW57,A0A3Q1M2M6,E1B8X1	Fibronectin type III domain containing 3A OS=Bos taurus OX=9913 GN=FNDC3A PE=4 SV=1	SRRM2	1.38997	0	0	0	0	0	0
A0A3Q1LWH8,A0A3Q1M7Y6,A0A3Q1MH35,A0A3Q1MQ64,A0A3Q1MTT7,A0A452DI22,E1BPT6,Q3ZBP3	RNA binding motif single stranded interacting protein 3 OS=Bos taurus OX=9913 GN=RBMS3 PE=4 SV=1	IGFBP4	1.38997	0	0	0	0	0	0
A0A3Q1LWY3,A2VDN5	Spastin OS=Bos taurus OX=9913 GN=SPAST PE=3 SV=1	PTPRF	1.38997	0	0	0	0	0	0
A0A3Q1LYV9,A0A3Q1MQS4,Q3SYZ8	PDZ and LIM domain protein 3 OS=Bos taurus OX=9913 GN=PDLIM3 PE=1 SV=1	RPS14	1.38997	0	0	0	0	0	0
A0A3Q1LZ09,A0A3Q1MA31,A0A3Q1MGQ6,F1MMD7,MQC_Q3T052,Q3T052,Q5EA67	Inter-alpha-trypsin inhibitor heavy chain H4 OS=Bos taurus OX=9913 GN=ITIH4 PE=3 SV=1	SHTN1	1.38997	0	0	0	0	0	0
A0A3Q1LZQ5,A6QPN6	Gamma-interferon-inducible lysosomal thiol reductase OS=Bos taurus OX=9913 GN=IFI30 PE=3 SV=1	SELENBP1	1.38997	0	0	0	0	0	0
A0A3Q1M0D6	Serine/arginine repetitive matrix 2 OS=Bos taurus OX=9913 GN=SRRM2 PE=4 SV=1	FGB	1.38997	0	0	0	0	0	0
A0A3Q1M0K0,Q05716,Q8WN14	Insulin-like growth factor-binding protein 4 OS=Bos taurus OX=9913 GN=IGFBP4 PE=4 SV=1	EPRS1	1.38997	0	0	0	0	0	0
A0A3Q1M5Q9,A0A3Q1MJ50,A0A452DIT8,A7MBJ4	Protein-tyrosine-phosphatase OS=Bos taurus OX=9913 GN=PTPRF PE=3 SV=1	TPD52L2	1.38997	0	0	0	0	0	0
A0A3Q1MCJ7	RS14 protein OS=Bos taurus OX=9913 GN=RPS14 PE=1 SV=1	ACTN4	1.38997	0	0	0	0	0	0
A0A3Q1MCX8	Shootin-1 OS=Bos taurus OX=9913 GN=SHTN1 PE=1 SV=1	MAGI1	1.38997	0	0	0	0	0	0
A0A3Q1MFJ3,A0A3Q1N308,Q2KJ32	Methanethiol oxidase OS=Bos taurus OX=9913 GN=SELENBP1 PE=1 SV=1	FSTL1	1.38997	0	0	0	0	0	0
A0A3Q1MG04,F1MAV0,MQC_P02676	Fibrinogen beta chain OS=Bos taurus OX=9913 GN=FGB PE=4 SV=1	PYCR1	1.38997	0	0	0	0	0	0
A0A3Q1MKR2,A0A3Q1MSP0,G3X6L9	Glutamyl-prolyl-tRNA synthetase 1 OS=Bos taurus OX=9913 GN=EPRS1 PE=1 SV=1	ARAF	1.38997	0	0	0	0	0	0
A0A3Q1MQD7,G3MWH1	TPD52 like 2 OS=Bos taurus OX=9913 GN=TPD52L2 PE=3 SV=1	PDLIM7,DBN1	1.38997	0	0	0	0	0	0
A0A3Q1MR52	Alpha-actinin-4 OS=Bos taurus OX=9913 GN=ACTN4 PE=1 SV=1	H1-2	1.38997	0	0	0	0	0	0
A0A3Q1MRR4	Membrane associated guanylate kinase, WW and PDZ domain containing 1 OS=Bos taurus OX=9913 GN=MAGI1 PE=4 SV=1	UBE2V1	1.38997	0	0	0	0	0	0
A0A3Q1MTZ0,Q58D84	Follistatin-related protein 1 OS=Bos taurus OX=9913 GN=FSTL1 PE=4 SV=1		1.38997	0	0	0	0	0	0
A0A3Q1NHC6,Q58DT4	Pyrroline-5-carboxylate reductase OS=Bos taurus OX=9913 GN=PYCR1 PE=1 SV=1	TFF2	1.38997	0	0	0	0	0	0
A0A452DI16	Non-specific serine/threonine protein kinase OS=Bos taurus OX=9913 GN=ARAF PE=3 SV=1	NID1	1.38997	0	0	0	0	0	0
A0A452DI64,A1L5A7,Q3SX40	PDZ and LIM domain protein 7 OS=Bos taurus OX=9913 GN=DBN1 PE=4 SV=1	PF4,PPBP	1.38997	0	0	0	0	0	0
A0A452DIF5,P02253	H1.2 linker histone, cluster member OS=Bos taurus OX=9913 GN=H1-2 PE=3 SV=1	PLG	1.38997	0	0	0	0	0	0
A0A452DJ78	Ubiquitin-conjugating enzyme E2 variant 1 OS=Bos taurus OX=9913 GN=UBE2V1 PE=4 SV=1	CBS	1.38997	0	0	0	0	0	0
A0A6B9SE25	Ig heavy chain variable region (Fragment) OS=Bos taurus OX=9913 PE=2 SV=1	CCS	1.38997	0	0	0	0	0	0
A4FUH6,F6QX08	TFF2 protein OS=Bos taurus OX=9913 GN=TFF2 PE=2 SV=1	RPS23	1.38997	0	0	0	0	0	0
A6QNS6	NID1 protein OS=Bos taurus OX=9913 GN=NID1 PE=2 SV=1	CCAR1	1.38997	0	0	0	0	0	0
A6QPP9,F1MD83,MQC_P02777	C-X-C motif chemokine OS=Bos taurus OX=9913 GN=PF4 PE=2 SV=1	LAMC1	1.38997	0	0	0	0	0	0
A7E350,E1B726	PLG protein OS=Bos taurus OX=9913 GN=PLG PE=2 SV=1	GGA1	1.38997	0	0	0	0	0	0
A7MBF8,F1MEW4	Cystathionine beta-synthase OS=Bos taurus OX=9913 GN=CBS PE=2 SV=1	TCEA1	1.38997	0	0	0	0	0	0
E1BE86	Superoxide dismutase copper chaperone OS=Bos taurus OX=9913 GN=CCS PE=3 SV=1	COL6A2	1.38997	0	0	0	0	0	0
E1BEQ3,Q3T199	40S ribosomal protein S23 OS=Bos taurus OX=9913 PE=3 SV=1	SF3B1	1.38997	0	0	0	0	0	0
E1BJ81,F1MMZ9,Q17R04	Cell division cycle and apoptosis regulator 1 OS=Bos taurus OX=9913 GN=CCAR1 PE=4 SV=3	MFGE8	1.38997	0	0	0	0	0	0
F1MD77	Laminin subunit gamma 1 OS=Bos taurus OX=9913 GN=LAMC1 PE=1 SV=2	FAM185A	1.38997	0	0	0	0	0	0
F1MEP7	Golgi associated, gamma adaptin ear containing, ARF binding protein 1 OS=Bos taurus OX=9913 GN=GGA1 PE=3 SV=2	LOC513659	1.38997	0	0	0	0	0	0
F1MIT2,Q29RL9	Transcription elongation factor OS=Bos taurus OX=9913 GN=TCEA1 PE=3 SV=2	THBS2	1.38997	0	0	0	0	0	0
F1MKG2	Collagen type VI alpha 2 chain OS=Bos taurus OX=9913 GN=COL6A2 PE=1 SV=3	MYLK	1.38997	0	0	0	0	0	0
F1MX61	Splicing factor 3b subunit 1 OS=Bos taurus OX=9913 GN=SF3B1 PE=3 SV=2	COL12A1	1.38997	0	0	0	0	0	0
F1MXX6,Q3T0K7,Q95114	Lactadherin OS=Bos taurus OX=9913 GN=MFGE8 PE=4 SV=1	RPL26	1.38997	0	0	0	0	0	0
F1N0X7,G3MX48	Family with sequence similarity 185 member A OS=Bos taurus OX=9913 GN=FAM185A PE=4 SV=3	LTBP4	1.38997	0	0	0	0	0	0
F1N1I1	GB1/RHD3-type G domain-containing protein OS=Bos taurus OX=9913 GN=LOC513659 PE=3 SV=3	PPP1R12B	1.38997	0	0	0	0	0	0
F1N1W3	Thrombospondin-2 OS=Bos taurus OX=9913 GN=THBS2 PE=3 SV=2	RPL14	1.38997	0	0	0	0	0	0
F1N269,Q28824	Myosin light chain kinase, smooth muscle OS=Bos taurus OX=9913 GN=MYLK PE=1 SV=3	FETUB	1.38997	0	0	0	0	0	0
F1N401	Collagen alpha-1(XII) chain OS=Bos taurus OX=9913 GN=COL12A1 PE=4 SV=3	PPIB	1.38997	0	0	0	0	0	0
G3MYC1,P61257,Q862N4	KOW domain-containing protein OS=Bos taurus OX=9913 PE=3 SV=2	BID,BID2,BID1	1.38997	0	0	0	0	0	0
G3MZT8	Latent transforming growth factor beta binding protein 4 OS=Bos taurus OX=9913 GN=LTBP4 PE=4 SV=2	RPL7A	1.38997	0	0	0	0	0	0
G3X6Y0	Protein phosphatase 1 regulatory subunit OS=Bos taurus OX=9913 GN=PPP1R12B PE=4 SV=2	NSFL1C	1.38997	0	0	0	0	0	0
G8JKV5,Q3T0U2	60S ribosomal protein L14 OS=Bos taurus OX=9913 GN=RPL14 PE=3 SV=1	ALDOB	1.38997	0	0	0	0	0	0
MQC_Q58D62,Q58D62	SWISS-PROT_Q58D62 (Bos taurus) Fetuin-B precursor	TIMM8A	1.38997	0	0	0	0	0	0
P80311,Q862P3	Peptidyl-prolyl cis-trans isomerase B OS=Bos taurus OX=9913 GN=PPIB PE=1 SV=4	SH3BGRL3	1.38997	0	0	0	0	0	0
Q05KI5,Q05KI6,Q17QH5	BH3-interacting domain death agonist OS=Bos taurus OX=9913 GN=BID2 PE=2 SV=1		1.38997	0	0	0	0	0	0
Q2TBQ5	60S ribosomal protein L7a OS=Bos taurus OX=9913 GN=RPL7A PE=2 SV=3	HCBAA847_0077	1.38997	0	0	0	0	0	0
Q3SZC4	NSFL1 cofactor p47 OS=Bos taurus OX=9913 GN=NSFL1C PE=2 SV=1	HCBAA847_0982	1.38997	0	0	0	0	0	0
Q3T0S5	Fructose-bisphosphate aldolase B OS=Bos taurus OX=9913 GN=ALDOB PE=2 SV=1	pldA	1.38997	0	0	0	0	0	0
Q3ZBS8	Mitochondrial import inner membrane translocase subunit Tim8 A OS=Bos taurus OX=9913 GN=TIMM8A PE=3 SV=1	HCBAA847_0754	1.38997	0	0	0	0	0	0
Q3ZCL8	SH3 domain-binding glutamic acid-rich-like protein 3 OS=Bos taurus OX=9913 GN=SH3BGRL3 PE=3 SV=1	truD	1.38997	0	0	0	0	0	0
Q58DL0	Chromosome X open reading frame 23 OS=Bos taurus OX=9913 GN=CXorf23 PE=2 SV=1	HCBAA847_1804	1.38997	0	0	0	0	0	0
I7GT54	ASCH domain-containing protein OS=Helicobacter cinaedi CCUG 18818 = ATCC BAA-847 OX=537971 GN=HCBAA847_0641 PE=4 SV=1	HCBAA847_0121	1.38997	1.03424	0	0.775183	1.10348	2.18929	1.59873
I7GT93	Acetyl transferase OS=Helicobacter cinaedi CCUG 18818 = ATCC BAA-847 OX=537971 GN=HCBAA847_0840 PE=4 SV=1	HCBAA847_0219	1.38997	5.17118	6.29664	4.6511	6.62088	3.28394	3.99682
I7GTG1	DUF563 domain-containing protein OS=Helicobacter cinaedi CCUG 18818 = ATCC BAA-847 OX=537971 GN=HCBAA847_1181 PE=4 SV=1	HCBAA847_0492	1.38997	1.03424	0	8.52702	0	0	5.59555
I7GTG8	Caffeoyl-CoA O-methyltransferase OS=Helicobacter cinaedi CCUG 18818 = ATCC BAA-847 OX=537971 GN=HCBAA847_1219 PE=4 SV=1	HCBAA847_0385	1.38997	0	1.04944	0	0	0	0
I7GTG9	Methyltransferase domain-containing protein OS=Helicobacter cinaedi CCUG 18818 = ATCC BAA-847 OX=537971 GN=HCBAA847_1224 PE=4 SV=1	mqnD	1.38997	4.13695	0	2.32555	3.31044	1.09465	1.59873
I7GTH1	Transketolase subunit A OS=Helicobacter cinaedi CCUG 18818 = ATCC BAA-847 OX=537971 GN=HCBAA847_1234 PE=4 SV=1	HCBAA847_1317	1.38997	1.03424	2.09888	0	0	0	0
I7GTH9	Periplasmic nitrate reductase, electron transfer subunit OS=Helicobacter cinaedi CCUG 18818 = ATCC BAA-847 OX=537971 GN=HCBAA847_1275 PE=3 SV=1	HCBAA847_2008	1.38997	4.13695	0	8.52702	6.62088	5.47324	3.99682
I7GTJ2	Ribosomal RNA small subunit methyltransferase G OS=Helicobacter cinaedi CCUG 18818 = ATCC BAA-847 OX=537971 GN=gidB PE=3 SV=1	HCBAA847_0090	1.38997	2.06847	4.19776	3.87592	2.20696	1.09465	2.39809
I7GTK1	Lipoprotein OS=Helicobacter cinaedi CCUG 18818 = ATCC BAA-847 OX=537971 GN=HCBAA847_1388 PE=4 SV=1	modC	1.38997	0	0	0	1.10348	1.09465	0
I7GTK9	Metallophos_2 domain-containing protein OS=Helicobacter cinaedi CCUG 18818 = ATCC BAA-847 OX=537971 GN=HCBAA847_1428 PE=3 SV=1	HCBAA847_1929	1.38997	2.06847	3.14832	0	0	0	0
I7GTN5,I7H5I6	Uncharacterized protein OS=Helicobacter cinaedi CCUG 18818 = ATCC BAA-847 OX=537971 GN=HCBAA847_1558 PE=4 SV=1	HCBAA847_0503	1.38997	0	0	0	0	0	0
I7GTR4	Transporter OS=Helicobacter cinaedi CCUG 18818 = ATCC BAA-847 OX=537971 GN=HCBAA847_1703 PE=3 SV=1	HCBAA847_0144	1.38997	1.03424	0	0	1.10348	0	0
G3MWV5	H1.4 linker histone, cluster member OS=Bos taurus OX=9913 GN=H1-4 PE=3 SV=2		1.38997	1.03424	0	0	0	0	0.799365
I7GTV6	Uncharacterized protein OS=Helicobacter cinaedi CCUG 18818 = ATCC BAA-847 OX=537971 GN=HCBAA847_1925 PE=4 SV=1	HCBAA847_1924	1.38997	5.17118	8.39552	6.97665	0	0	0
G3MWH4	Histone domain-containing protein OS=Bos taurus OX=9913 PE=3 SV=1	HCBAA847_0542	1.38997	1.03424	1.04944	0.775183	0	0	1.59873
I7GU13	Probable GTP-binding protein EngB OS=Helicobacter cinaedi CCUG 18818 = ATCC BAA-847 OX=537971 GN=engB PE=3 SV=1	truB	1.38997	2.06847	2.09888	2.32555	1.10348	1.09465	0
I7GU19	Probable membrane transporter protein OS=Helicobacter cinaedi CCUG 18818 = ATCC BAA-847 OX=537971 GN=HCBAA847_2243 PE=3 SV=1	HCBAA847_0301	1.38997	2.06847	0	0	0	0	0
I7GYH4	Integral membrane protein OS=Helicobacter cinaedi CCUG 18818 = ATCC BAA-847 OX=537971 GN=HCBAA847_0041 PE=4 SV=1	pdxA	1.38997	1.03424	0	0	0	0	1.59873
I7GYI0	Flagellar biosynthetic protein FlhB OS=Helicobacter cinaedi CCUG 18818 = ATCC BAA-847 OX=537971 GN=flhB PE=3 SV=1	HCBAA847_1560	1.38997	0	1.04944	0	1.10348	1.09465	1.59873
I7GYJ0	Ribosomal RNA small subunit methyltransferase E OS=Helicobacter cinaedi CCUG 18818 = ATCC BAA-847 OX=537971 GN=HCBAA847_0121 PE=3 SV=1	HCBAA847_0622	1.38997	0	0	0.775183	1.10348	2.18929	1.59873
I7GYJ1	Oxidoreductase domain-containing protein OS=Helicobacter cinaedi CCUG 18818 = ATCC BAA-847 OX=537971 GN=HCBAA847_0126 PE=4 SV=1	HCBAA847_1559	1.38997	0	1.04944	0.775183	1.10348	1.09465	1.59873
I7GYJ8	Exodeoxyribonuclease VII small subunit OS=Helicobacter cinaedi CCUG 18818 = ATCC BAA-847 OX=537971 GN=HCBAA847_0166 PE=3 SV=1	msbA	1.38997	3.10271	5.2472	6.97665	0	0	0
I7GYL6	1,4-dihydroxy-6-naphtoate synthase OS=Helicobacter cinaedi CCUG 18818 = ATCC BAA-847 OX=537971 GN=mqnD PE=3 SV=1	HCBAA847_1388	1.38997	1.03424	0	0	2.20696	2.18929	0.799365
I7GYM4	DUF4524 domain-containing protein OS=Helicobacter cinaedi CCUG 18818 = ATCC BAA-847 OX=537971 GN=HCBAA847_0301 PE=4 SV=1	HCBAA847_1974	1.38997	1.03424	1.04944	0.775183	2.20696	2.18929	3.19746
I7GYN1	YjgP/YjgQ family putative permease OS=Helicobacter cinaedi CCUG 18818 = ATCC BAA-847 OX=537971 GN=HCBAA847_0337 PE=4 SV=1	HCBAA847_1439	1.38997	2.06847	0	0	1.10348	1.09465	0.799365
I7GYR2	Putative polysaccharide deacetylase OS=Helicobacter cinaedi CCUG 18818 = ATCC BAA-847 OX=537971 GN=HCBAA847_0494 PE=4 SV=1	HCBAA847_1536	1.38997	4.13695	0	7.75183	3.31044	2.18929	1.59873
I7GYV2	DUF481 domain-containing protein OS=Helicobacter cinaedi CCUG 18818 = ATCC BAA-847 OX=537971 GN=HCBAA847_0703 PE=4 SV=1	HCBAA847_0441	1.38997	1.03424	0	0	0	0	0
I7GYV9	Uroporphyrinogen-III synthase OS=Helicobacter cinaedi CCUG 18818 = ATCC BAA-847 OX=537971 GN=HCBAA847_0738 PE=4 SV=1	HCBAA847_0463	1.38997	2.06847	2.09888	1.55037	0	0	0.799365
I7GYX4	DegT/DnrJ/EryC1/StrS aminotransferase OS=Helicobacter cinaedi CCUG 18818 = ATCC BAA-847 OX=537971 GN=HCBAA847_0813 PE=3 SV=1	flhB	1.38997	0	0	0	0	0	0
I7GYY5	3-methyladenine DNA glycosylase OS=Helicobacter cinaedi CCUG 18818 = ATCC BAA-847 OX=537971 GN=magIII PE=4 SV=1	HCBAA847_2244	1.38997	1.03424	3.14832	3.10073	3.31044	5.47324	3.19746
I7GZ03	Patatin family phospholipase OS=Helicobacter cinaedi CCUG 18818 = ATCC BAA-847 OX=537971 GN=HCBAA847_0958 PE=4 SV=1	HCBAA847_0641	1.38997	2.06847	6.29664	0	4.41392	1.09465	3.99682
I7GZ10	Flavin_Reduct domain-containing protein OS=Helicobacter cinaedi CCUG 18818 = ATCC BAA-847 OX=537971 GN=HCBAA847_0993 PE=4 SV=1	HCBAA847_2088	1.38997	5.17118	7.34608	3.87592	4.41392	2.18929	3.99682
I7GZ11	DUF5644 domain-containing protein OS=Helicobacter cinaedi CCUG 18818 = ATCC BAA-847 OX=537971 GN=HCBAA847_0998 PE=4 SV=1	HCBAA847_1797	1.38997	1.03424	5.2472	0.775183	0	0	0
I7GZ29	Selenophosphate synthase OS=Helicobacter cinaedi CCUG 18818 = ATCC BAA-847 OX=537971 GN=selD PE=4 SV=1	tsaD	1.38997	5.17118	1.04944	0	2.20696	0	0.799365
I7GZ34	Sialidase domain-containing protein OS=Helicobacter cinaedi CCUG 18818 = ATCC BAA-847 OX=537971 GN=HCBAA847_1114 PE=4 SV=1	HCBAA847_0714	1.38997	2.06847	0	0	1.10348	0	0.799365
I7GZ36	Lipopolysaccharide biosynthesis protein OS=Helicobacter cinaedi CCUG 18818 = ATCC BAA-847 OX=537971 GN=wbpB PE=4 SV=1	cpp29	1.38997	0	6.29664	1.55037	2.20696	1.09465	2.39809
I7GZ47	Molybdopterin cofactor synthesis protein A OS=Helicobacter cinaedi CCUG 18818 = ATCC BAA-847 OX=537971 GN=HCBAA847_1179 PE=4 SV=1	H1-4	1.38997	1.03424	1.04944	13.9533	0	8.75718	12.7898
I7GZ53	Apolipoprotein N-acyltransferase OS=Helicobacter cinaedi CCUG 18818 = ATCC BAA-847 OX=537971 GN=HCBAA847_1212 PE=3 SV=1	HCBAA847_1614	1.38997	1.03424	0	0	1.10348	0	0
I7GZ55	Putative methyltransferase OS=Helicobacter cinaedi CCUG 18818 = ATCC BAA-847 OX=537971 GN=HCBAA847_1222 PE=4 SV=1	HCBAA847_0415	1.38997	1.03424	0	0	0	0	0
I7GZ60	DNA-binding protein OS=Helicobacter cinaedi CCUG 18818 = ATCC BAA-847 OX=537971 GN=HCBAA847_1248 PE=4 SV=1	HCBAA847_0132	1.38997	4.13695	6.29664	0	0	0	0.799365
I7GZ76	Protein-export membrane protein SecG OS=Helicobacter cinaedi CCUG 18818 = ATCC BAA-847 OX=537971 GN=secG PE=3 SV=1	magIII	1.38997	1.03424	0	1.55037	2.20696	1.09465	0
I7GZ87	Folylpolyglutamate synthase OS=Helicobacter cinaedi CCUG 18818 = ATCC BAA-847 OX=537971 GN=folC PE=4 SV=1	actP	1.38997	3.10271	0	2.32555	1.10348	1.09465	0.799365
I7GZA5	Spiroplasma plectrovirus-related protein OS=Helicobacter cinaedi CCUG 18818 = ATCC BAA-847 OX=537971 GN=HCBAA847_1476 PE=4 SV=1	atpB	1.38997	0	0	0	0	1.09465	0
I7GZA7	DUF1311 domain-containing protein OS=Helicobacter cinaedi CCUG 18818 = ATCC BAA-847 OX=537971 GN=HCBAA847_1486 PE=4 SV=1		1.38997	3.10271	3.14832	0	1.10348	0	3.19746
I7GZB7	Peptidase_C39_2 domain-containing protein OS=Helicobacter cinaedi CCUG 18818 = ATCC BAA-847 OX=537971 GN=HCBAA847_1536 PE=4 SV=1	hypF	1.38997	0	0	0	0	2.18929	0
I7GZF0	Phosphoribosylglycinamide formyltransferase OS=Helicobacter cinaedi CCUG 18818 = ATCC BAA-847 OX=537971 GN=purN PE=3 SV=1	HCBAA847_2361	1.38997	5.17118	7.34608	4.6511	5.5174	3.28394	5.59555
A0A3Q1NB16	Nucleolin OS=Bos taurus OX=9913 PE=4 SV=1	bioA	1.38997	0	0	0	0	0	0.799365
A1XED4,Q3T057	60S ribosomal protein L23 (Fragment) OS=Bos taurus OX=9913 PE=2 SV=1	hypA	1.38997	0	0	0	0	0	0.799365
B0JYL8,Q5E9F7	Cofilin-1 OS=Bos taurus OX=9913 GN=CFL1 PE=2 SV=1	HCBAA847_1582	1.38997	0	0	0	0	0	0.799365
F1MEW3	Microtubule-associated protein OS=Bos taurus OX=9913 GN=MAP2 PE=4 SV=2	HCBAA847_1242	1.38997	0	0	0	0	0	0.799365
P12624	Myristoylated alanine-rich C-kinase substrate OS=Bos taurus OX=9913 GN=MARCKS PE=1 SV=6	HCBAA847_0431	1.38997	0	0	0	0	0	0.799365
Q29RL2	Cysteine and histidine-rich domain-containing protein 1 OS=Bos taurus OX=9913 GN=CHORDC1 PE=2 SV=1	HCBAA847_1179	1.38997	0	0	0	0	0	0.799365
I7GZG4	tRNA (cytidine(34)-2'-O)-methyltransferase OS=Helicobacter cinaedi CCUG 18818 = ATCC BAA-847 OX=537971 GN=trmL PE=3 SV=1	lpxB	1.38997	2.06847	5.2472	6.20147	1.10348	1.09465	2.39809
I7GZJ4	Pre-mRNA-splicing regulator WTAP OS=Helicobacter cinaedi CCUG 18818 = ATCC BAA-847 OX=537971 GN=HCBAA847_1933 PE=4 SV=1	nadE	1.38997	6.20542	9.44496	6.97665	0	3.28394	4.79619
Q5I598	Methylenetetrahydrofolate reductase OS=Bos taurus OX=9913 GN=MTHFR PE=2 SV=1	nucT	1.38997	1.03424	0	0.775183	1.10348	0	0.799365
I7GZK9	Transporter OS=Helicobacter cinaedi CCUG 18818 = ATCC BAA-847 OX=537971 GN=HCBAA847_2008 PE=3 SV=1	HCBAA847_0126	1.38997	2.06847	0	0	2.20696	1.09465	3.99682
I7GZM8	Multidrug resistance protein OS=Helicobacter cinaedi CCUG 18818 = ATCC BAA-847 OX=537971 GN=msbA PE=4 SV=1	moaA	1.38997	3.10271	1.04944	2.32555	4.41392	3.28394	4.79619
I7GZP1	SAM-dependent methyltransferase OS=Helicobacter cinaedi CCUG 18818 = ATCC BAA-847 OX=537971 GN=HCBAA847_2171 PE=4 SV=1	dksA	1.38997	3.10271	2.09888	0.775183	2.20696	0	1.59873
I7GZP6	Methyltransferase OS=Helicobacter cinaedi CCUG 18818 = ATCC BAA-847 OX=537971 GN=HCBAA847_2196 PE=3 SV=1	HCBAA847_1276	1.38997	1.03424	2.09888	0.775183	0	0	0
I7GZQ0	Penicillin-binding protein OS=Helicobacter cinaedi CCUG 18818 = ATCC BAA-847 OX=537971 GN=HCBAA847_2216 PE=4 SV=1	HCBAA847_0070	1.38997	4.13695	0	12.4029	4.41392	5.47324	1.59873
I7GZQ9	DnaK suppressor protein OS=Helicobacter cinaedi CCUG 18818 = ATCC BAA-847 OX=537971 GN=dksA PE=4 SV=1	HCBAA847_1275	1.38997	4.13695	6.29664	1.55037	5.5174	4.37859	5.59555
I7GZR0	TetR-family transcriptional regulator OS=Helicobacter cinaedi CCUG 18818 = ATCC BAA-847 OX=537971 GN=HCBAA847_2266 PE=4 SV=1	rpoN	1.38997	2.06847	3.14832	0	2.20696	1.09465	1.59873
I7GZR2	SMR family multidrug efflux pump OS=Helicobacter cinaedi CCUG 18818 = ATCC BAA-847 OX=537971 GN=HCBAA847_2276 PE=3 SV=1	HCBAA847_0039	1.38997	0	0	0	1.10348	0	0
I7GZS3	Dual-specificity RNA methyltransferase RlmN OS=Helicobacter cinaedi CCUG 18818 = ATCC BAA-847 OX=537971 GN=rlmN PE=3 SV=1	HCBAA847_0137	1.38997	2.06847	0	0	0	0	1.59873
I7GZS4	Arabinose 5-phosphate isomerase OS=Helicobacter cinaedi CCUG 18818 = ATCC BAA-847 OX=537971 GN=HCBAA847_2336 PE=3 SV=1	HCBAA847_0958	1.38997	15.5135	16.791	1.55037	7.72436	6.56788	7.19428
I7GZS9	DUF354 domain-containing protein OS=Helicobacter cinaedi CCUG 18818 = ATCC BAA-847 OX=537971 GN=HCBAA847_2361 PE=4 SV=1	HCBAA847_0416	1.38997	2.06847	5.2472	0.775183	3.31044	4.37859	4.79619
I7H485	Pyruvate formate-lyase activating enzyme OS=Helicobacter cinaedi CCUG 18818 = ATCC BAA-847 OX=537971 GN=HCBAA847_0014 PE=4 SV=1	rpmG	1.38997	1.03424	0	0	0	0	0
I7H491	Motility integral membrane protein OS=Helicobacter cinaedi CCUG 18818 = ATCC BAA-847 OX=537971 GN=HCBAA847_0045 PE=4 SV=1	mnmE	1.38997	0	0	0.775183	1.10348	0	0.799365
I7H492	Putative cytochrome oxidase maturation protein OS=Helicobacter cinaedi CCUG 18818 = ATCC BAA-847 OX=537971 GN=HCBAA847_0050 PE=4 SV=1	HCBAA847_0637	1.38997	0	0	0	0	0	0
I7H496	Molybdopterin-guanine dinucleotide biosynthesis protein OS=Helicobacter cinaedi CCUG 18818 = ATCC BAA-847 OX=537971 GN=HCBAA847_0070 PE=4 SV=1	HCBAA847_0618	1.38997	1.03424	1.04944	0.775183	1.10348	2.18929	1.59873
I7H497	Universal bacterial protein YeaZ OS=Helicobacter cinaedi CCUG 18818 = ATCC BAA-847 OX=537971 GN=HCBAA847_0075 PE=4 SV=1		1.38997	2.06847	3.14832	0.775183	1.10348	0	0.799365
I7H4A0	DUF459 domain-containing protein OS=Helicobacter cinaedi CCUG 18818 = ATCC BAA-847 OX=537971 GN=HCBAA847_0090 PE=4 SV=1	RPL23	1.38997	3.10271	0	2.32555	5.5174	5.47324	3.19746
I7H4C1	Glycerol-3-phosphate acyltransferase OS=Helicobacter cinaedi CCUG 18818 = ATCC BAA-847 OX=537971 GN=plsY PE=3 SV=1	CFL1	1.38997	2.06847	1.04944	1.55037	1.10348	2.18929	1.59873
I7H4E4	Capsular polysaccharide biosynthsis protein OS=Helicobacter cinaedi CCUG 18818 = ATCC BAA-847 OX=537971 GN=HCBAA847_0320 PE=4 SV=1	MAP2	1.38997	4.13695	5.2472	0	3.31044	2.18929	1.59873
I7H4H2	CoA_binding domain-containing protein OS=Helicobacter cinaedi CCUG 18818 = ATCC BAA-847 OX=537971 GN=HCBAA847_0463 PE=4 SV=1	MARCKS	1.38997	4.13695	6.29664	3.87592	9.93131	6.56788	7.99365
I7H4H7	ATP synthase subunit a OS=Helicobacter cinaedi CCUG 18818 = ATCC BAA-847 OX=537971 GN=atpB PE=3 SV=1	CHORDC1	1.38997	0	0	0	0	1.09465	0.799365
I7H4I0	Putative lysozyme OS=Helicobacter cinaedi CCUG 18818 = ATCC BAA-847 OX=537971 GN=HCBAA847_0503 PE=3 SV=1	HCBAA847_0997	1.38997	0	0	1.55037	2.20696	1.09465	2.39809
I7H4I1	Putative tRNA pseudouridine synthase D OS=Helicobacter cinaedi CCUG 18818 = ATCC BAA-847 OX=537971 GN=truD PE=3 SV=1	MTHFR	1.38997	2.06847	1.04944	1.55037	7.72436	4.37859	7.19428
I7H4I4	Acetate permease OS=Helicobacter cinaedi CCUG 18818 = ATCC BAA-847 OX=537971 GN=actP PE=3 SV=1	HCBAA847_0347	1.38997	1.03424	0	10.8526	2.20696	8.75718	7.19428
I7H4I5	Primosomal protein N' OS=Helicobacter cinaedi CCUG 18818 = ATCC BAA-847 OX=537971 GN=priA PE=3 SV=1	HCBAA847_0045	1.38997	6.20542	9.44496	6.97665	8.82783	4.37859	5.59555
I7H4J2	Carbamoyltransferase HypF OS=Helicobacter cinaedi CCUG 18818 = ATCC BAA-847 OX=537971 GN=hypF PE=3 SV=1	HCBAA847_0337	1.38997	4.13695	2.09888	0	3.31044	4.37859	2.39809
I7H4J5	ATP-dependent protease subunit HslV OS=Helicobacter cinaedi CCUG 18818 = ATCC BAA-847 OX=537971 GN=hslV PE=3 SV=1	HCBAA847_1177	1.38997	2.06847	6.29664	14.7285	2.20696	7.66253	6.39492
I7H4J6	Truncated 2-acyl-glycerophospho-ethanolamine acyltransferase OS=Helicobacter cinaedi CCUG 18818 = ATCC BAA-847 OX=537971 GN=HCBAA847_0588 PE=4 SV=1	HCBAA847_0112	1.38997	0	0	0	0	0	0
I7H4K2	Para-aminobenzoate synthase glutamine amidotransferase component I OS=Helicobacter cinaedi CCUG 18818 = ATCC BAA-847 OX=537971 GN=HCBAA847_0618 PE=4 SV=1	HCBAA847_1352	1.38997	2.06847	0	1.55037	0	2.18929	2.39809
I7H4R4	Cytochrome c domain-containing protein OS=Helicobacter cinaedi CCUG 18818 = ATCC BAA-847 OX=537971 GN=HCBAA847_0882 PE=4 SV=1	secG	1.38997	1.03424	1.04944	6.20147	2.20696	1.09465	3.19746
I7H4T6	Orotate phosphoribosyltransferase OS=Helicobacter cinaedi CCUG 18818 = ATCC BAA-847 OX=537971 GN=pyrE PE=3 SV=1	nadC	1.38997	10.3424	11.5438	15.5037	6.62088	9.85182	11.1911
I7H4T8	3-octaprenyl-4-hydroxybenzoate carboxy-lyase OS=Helicobacter cinaedi CCUG 18818 = ATCC BAA-847 OX=537971 GN=ubiD PE=4 SV=1	HCBAA847_0884	1.38997	5.17118	5.2472	0	0	5.47324	3.19746
I7H4V1	OMP_b-brl domain-containing protein OS=Helicobacter cinaedi CCUG 18818 = ATCC BAA-847 OX=537971 GN=HCBAA847_0982 PE=4 SV=1	HCBAA847_0282	1.38997	0	0	0	1.10348	2.18929	1.59873
I7H4V7	ANK_REP_REGION domain-containing protein OS=Helicobacter cinaedi CCUG 18818 = ATCC BAA-847 OX=537971 GN=HCBAA847_0997 PE=4 SV=1	plsY	1.38997	1.03424	4.19776	0	2.20696	2.18929	1.59873
I7H4X5	Nicotinate-nucleotide diphosphorylase (carboxylating) OS=Helicobacter cinaedi CCUG 18818 = ATCC BAA-847 OX=537971 GN=nadC PE=3 SV=1	kefB	1.38997	7.23966	4.19776	0	3.31044	3.28394	3.99682
I7H4X8	Site-specific DNA-methyltransferase (adenine-specific) OS=Helicobacter cinaedi CCUG 18818 = ATCC BAA-847 OX=537971 GN=HCBAA847_1047 PE=4 SV=1	ribC	1.38997	3.10271	3.14832	3.87592	0	0	0
I7H4Z5	tRNA-processing ribonuclease BN OS=Helicobacter cinaedi CCUG 18818 = ATCC BAA-847 OX=537971 GN=rbn PE=4 SV=1	HCBAA847_0840	1.38997	1.03424	0	0.775183	0	0	0
I7H500	Histidinol-phosphatase OS=Helicobacter cinaedi CCUG 18818 = ATCC BAA-847 OX=537971 GN=HCBAA847_1108 PE=3 SV=1	HCBAA847_2276	1.38997	4.13695	6.29664	0	2.20696	0	0.799365
I7H538	Biopolymer transport protein OS=Helicobacter cinaedi CCUG 18818 = ATCC BAA-847 OX=537971 GN=HCBAA847_1201 PE=3 SV=1	rep	1.38997	1.03424	0	0	4.41392	2.18929	4.79619
I7H543	tRNA pseudouridine synthase B OS=Helicobacter cinaedi CCUG 18818 = ATCC BAA-847 OX=537971 GN=truB PE=3 SV=1	HCBAA847_1476	1.38997	1.03424	1.04944	1.55037	2.20696	4.37859	2.39809
I7H556	1-acyl-sn-glycerol-3-phosphate acyltransferase OS=Helicobacter cinaedi CCUG 18818 = ATCC BAA-847 OX=537971 GN=HCBAA847_1242 PE=3 SV=1	HCBAA847_0535	1.38997	6.20542	0	5.42628	7.72436	2.18929	6.39492
I7H576	Nickel ABC transporter permease protein OS=Helicobacter cinaedi CCUG 18818 = ATCC BAA-847 OX=537971 GN=nikCD PE=3 SV=1	HCBAA847_1445	1.38997	3.10271	0	0.775183	0	0	0
I7H584	ExbD/TolR family biopolymer transport protein OS=Helicobacter cinaedi CCUG 18818 = ATCC BAA-847 OX=537971 GN=HCBAA847_1317 PE=3 SV=1	priA	1.38997	1.03424	0	0.775183	3.31044	1.09465	2.39809
I7H587	Glyco_trans_2-like domain-containing protein OS=Helicobacter cinaedi CCUG 18818 = ATCC BAA-847 OX=537971 GN=HCBAA847_1328 PE=4 SV=1	purN	1.38997	1.03424	0	0	0	8.75718	5.59555
I7H589	50S ribosomal protein L35 OS=Helicobacter cinaedi CCUG 18818 = ATCC BAA-847 OX=537971 GN=rpmI PE=3 SV=1	HCBAA847_1487	1.38997	1.03424	0	6.20147	2.20696	1.09465	2.39809
I7H5B9	DUF4430 domain-containing protein OS=Helicobacter cinaedi CCUG 18818 = ATCC BAA-847 OX=537971 GN=cpp29 PE=4 SV=1	HCBAA847_1224	1.38997	2.06847	1.04944	0.775183	2.20696	3.28394	2.39809
I7H5D3	DUF2490 domain-containing protein OS=Helicobacter cinaedi CCUG 18818 = ATCC BAA-847 OX=537971 GN=HCBAA847_1445 PE=4 SV=1	HCBAA847_0467	1.38997	1.03424	0	0	1.10348	0	0.799365
I7H5I9	Peptidase_C39_2 domain-containing protein OS=Helicobacter cinaedi CCUG 18818 = ATCC BAA-847 OX=537971 GN=HCBAA847_1560 PE=4 SV=1	HCBAA847_2266	1.38997	2.06847	0	1.55037	4.41392	1.09465	3.19746
I7H5P1	Transcriptional regulator OS=Helicobacter cinaedi CCUG 18818 = ATCC BAA-847 OX=537971 GN=HCBAA847_1700 PE=4 SV=1	HCBAA847_1130	1.38997	4.13695	6.29664	0	1.10348	0	0.799365
I7H5Q7	Transcriptional regulator OS=Helicobacter cinaedi CCUG 18818 = ATCC BAA-847 OX=537971 GN=HCBAA847_1710 PE=4 SV=1	ubiD	1.38997	0	4.19776	0.775183	0	0	0
I7H5Y7	Antitoxin OS=Helicobacter cinaedi CCUG 18818 = ATCC BAA-847 OX=537971 GN=HCBAA847_1927 PE=4 SV=1	pyrE	1.38997	1.03424	0	3.87592	0	0	0
I7H5Y9	Hydrogenase maturation factor HypA OS=Helicobacter cinaedi CCUG 18818 = ATCC BAA-847 OX=537971 GN=hypA PE=3 SV=1	HCBAA847_0560	1.38997	4.13695	4.19776	1.55037	3.31044	6.56788	4.79619
I7H5Z1	Class I SAM-dependent methyltransferase OS=Helicobacter cinaedi CCUG 18818 = ATCC BAA-847 OX=537971 GN=HCBAA847_1937 PE=4 SV=1	coaX	1.38997	3.10271	3.14832	3.87592	2.20696	3.28394	0
I7H606	Flagellar anti FliA (Sigma 28) factor OS=Helicobacter cinaedi CCUG 18818 = ATCC BAA-847 OX=537971 GN=flgM PE=4 SV=1	acpS	1.38997	5.17118	4.19776	6.20147	1.10348	2.18929	0.799365
A0A3Q1MMG5,F1N084	Chondroitin sulfate proteoglycan family member 4B OS=Bos taurus OX=9913 GN=CSPG4B PE=4 SV=1	HCBAA847_0882	1.38997	1.03424	0	0	1.10348	0	0.799365
I7H648	Methylenetetrahydrofolate reductase OS=Helicobacter cinaedi CCUG 18818 = ATCC BAA-847 OX=537971 GN=HCBAA847_2088 PE=3 SV=1	CSPG4B	1.38997	1.03424	0	0.775183	1.10348	2.18929	1.59873
I7H668	Nuclease OS=Helicobacter cinaedi CCUG 18818 = ATCC BAA-847 OX=537971 GN=nucT PE=4 SV=1	CSN3,csn3	1.38997	2.06847	2.09888	5.42628	4.41392	5.47324	3.19746
A0A0M4FJ17,A0A140T8A9,A0A3Q1M5U9,A3FJ56,P02668,Q705V4	Kappa-casein (Fragment) OS=Bos taurus OX=9913 GN=CSN3 PE=3 SV=1	hslV	1.38997	0	0	0	1.10348	0	0
I7H689	Riboflavin synthase subunit alpha OS=Helicobacter cinaedi CCUG 18818 = ATCC BAA-847 OX=537971 GN=ribC PE=4 SV=1	rpmI	1.38997	4.13695	10.4944	6.20147	5.5174	6.56788	5.59555
I7H6A3	WhiA_N domain-containing protein OS=Helicobacter cinaedi CCUG 18818 = ATCC BAA-847 OX=537971 GN=HCBAA847_2220 PE=4 SV=1	HCBAA847_0041	1.38997	2.06847	4.19776	0.775183	2.20696	0	1.59873
I7H6B7	Glutathione-regulated potassium-efflux system protein OS=Helicobacter cinaedi CCUG 18818 = ATCC BAA-847 OX=537971 GN=kefB PE=4 SV=1	HCBAA847_0320	1.38997	5.17118	1.04944	4.6511	3.31044	3.28394	3.19746
I7H6D8	Adenosylmethionine-8-amino-7-oxononanoate aminotransferase OS=Helicobacter cinaedi CCUG 18818 = ATCC BAA-847 OX=537971 GN=bioA PE=3 SV=1	HCBAA847_2216	1.38997	3.10271	3.14832	0	4.41392	0	5.59555
I7H6F1	Epoxyqueuosine reductase QueH OS=Helicobacter cinaedi CCUG 18818 = ATCC BAA-847 OX=537971 GN=queH PE=3 SV=1	bslI	1.38997	2.06847	2.09888	4.6511	1.10348	2.18929	0.799365
I7HBT1	Flagellar motor switch protein FliM OS=Helicobacter cinaedi CCUG 18818 = ATCC BAA-847 OX=537971 GN=fliM PE=3 SV=1	HCBAA847_0113	1.38997	5.17118	7.34608	1.55037	1.10348	1.09465	3.99682
I7HBU3	DUF448 domain-containing protein OS=Helicobacter cinaedi CCUG 18818 = ATCC BAA-847 OX=537971 GN=HCBAA847_0077 PE=4 SV=1	wbpB	1.38997	2.06847	0	0	5.5174	3.28394	3.99682
I7HBU5	NH(3)-dependent NAD(+) synthetase OS=Helicobacter cinaedi CCUG 18818 = ATCC BAA-847 OX=537971 GN=nadE PE=3 SV=1	HCBAA847_2336	1.38997	2.06847	8.39552	0	6.62088	4.37859	3.19746
I7HBU7	ABC transporter ATP-binding protein OS=Helicobacter cinaedi CCUG 18818 = ATCC BAA-847 OX=537971 GN=ybbA PE=4 SV=1	HCBAA847_0993	1.38997	5.17118	6.29664	3.10073	3.31044	1.09465	2.39809
I7HBV0	tRNA threonylcarbamoyladenosine biosynthesis protein TsaE OS=Helicobacter cinaedi CCUG 18818 = ATCC BAA-847 OX=537971 GN=HCBAA847_0097 PE=3 SV=1	INPP5E	1.38997	1.03424	6.29664	1.55037	0	3.28394	1.59873
I7HBV3	Isoprenyl transferase OS=Helicobacter cinaedi CCUG 18818 = ATCC BAA-847 OX=537971 GN=HCBAA847_0112 PE=3 SV=1	COL10A1	1.38997	2.06847	4.19776	0.775183	3.31044	2.18929	1.59873
I7HBV9	TM2 domain-containing protein OS=Helicobacter cinaedi CCUG 18818 = ATCC BAA-847 OX=537971 GN=HCBAA847_0132 PE=4 SV=1	HCBAA847_1486	1.38997	4.13695	0	3.10073	4.41392	4.37859	3.19746
I7HBW1	Lipid A biosynthesis lauroyl acyltransferase OS=Helicobacter cinaedi CCUG 18818 = ATCC BAA-847 OX=537971 GN=HCBAA847_0137 PE=4 SV=1	HCBAA847_1114	1.38997	10.3424	1.04944	2.32555	6.62088	4.37859	3.99682
I7HBZ4	DNA helicase OS=Helicobacter cinaedi CCUG 18818 = ATCC BAA-847 OX=537971 GN=rep PE=3 SV=1	HCBAA847_0356	1.38997	0	0	0	1.10348	0	0
I7HC31	DnaA-binding chromosome replication initiation factor OS=Helicobacter cinaedi CCUG 18818 = ATCC BAA-847 OX=537971 GN=HCBAA847_0282 PE=4 SV=1	HCBAA847_0494	1.38997	4.13695	4.19776	0	3.31044	2.18929	2.39809
I7HC59	Transcriptional regulator OS=Helicobacter cinaedi CCUG 18818 = ATCC BAA-847 OX=537971 GN=HCBAA847_0355 PE=4 SV=1	HCBAA847_2171	1.38997	1.03424	1.04944	0	0	0	0.799365
I7HC67	Ribosome maturation factor RimP OS=Helicobacter cinaedi CCUG 18818 = ATCC BAA-847 OX=537971 GN=rimP PE=3 SV=1	HCBAA847_1181	1.38997	6.20542	6.29664	3.87592	3.31044	2.18929	2.39809
I7HC71	TonB_C domain-containing protein OS=Helicobacter cinaedi CCUG 18818 = ATCC BAA-847 OX=537971 GN=HCBAA847_0385 PE=4 SV=1	HCBAA847_0284	1.38997	0	0	0	1.10348	1.09465	0.799365
I7HC83	Ribonuclease R OS=Helicobacter cinaedi CCUG 18818 = ATCC BAA-847 OX=537971 GN=HCBAA847_0415 PE=4 SV=1	gidB	1.38997	8.27389	2.09888	6.20147	6.62088	8.75718	10.3917
I7HC92	Peptide deformylase OS=Helicobacter cinaedi CCUG 18818 = ATCC BAA-847 OX=537971 GN=def PE=3 SV=1	HCBAA847_1937	1.38997	1.03424	2.09888	1.55037	1.10348	0	1.59873
I7HCB5	Peptidyl-tRNA hydrolase OS=Helicobacter cinaedi CCUG 18818 = ATCC BAA-847 OX=537971 GN=pth PE=3 SV=1	HCBAA847_0097	1.38997	4.13695	4.19776	0.775183	2.20696	0	0
I7HCD5	Biopolymer transport protein OS=Helicobacter cinaedi CCUG 18818 = ATCC BAA-847 OX=537971 GN=HCBAA847_0535 PE=3 SV=1	cmoB	1.38997	0	0	0	0	1.09465	0
I7HCD6	Glutamine ABC transporter permease protein OS=Helicobacter cinaedi CCUG 18818 = ATCC BAA-847 OX=537971 GN=glnP PE=3 SV=1	HCBAA847_0133	1.38997	1.03424	0	0	0	0	0
I7HCE0	Ferritin-like domain-containing protein OS=Helicobacter cinaedi CCUG 18818 = ATCC BAA-847 OX=537971 GN=HCBAA847_0560 PE=4 SV=1	rlmN	1.38997	1.03424	1.04944	0.775183	1.10348	1.09465	0.799365
I7HCK0	NADH-quinone oxidoreductase subunit OS=Helicobacter cinaedi CCUG 18818 = ATCC BAA-847 OX=537971 GN=nuoA PE=3 SV=1	HCBAA847_1703	1.38997	0	0	0	4.41392	3.28394	1.59873
I7HCM7	Lipoprotein OS=Helicobacter cinaedi CCUG 18818 = ATCC BAA-847 OX=537971 GN=HCBAA847_0714 PE=4 SV=1	HCBAA847_1212	1.38997	2.06847	3.14832	3.87592	4.41392	6.56788	4.79619
I7HCP1	Putative oxidoreductase OS=Helicobacter cinaedi CCUG 18818 = ATCC BAA-847 OX=537971 GN=HCBAA847_0754 PE=4 SV=1	fdhD	1.38997	3.10271	0	0	13.2418	0	1.59873
E1BAU6	Inositol polyphosphate-5-phosphatase E OS=Bos taurus OX=9913 GN=INPP5E PE=4 SV=1		1.38997	1.03424	0	0	1.10348	1.09465	0
F1MZ30,P23206	Collagen alpha-1(X) chain OS=Bos taurus OX=9913 GN=COL10A1 PE=4 SV=3	GNPNAT1	1.38997	1.03424	0	0	1.10348	1.09465	0
I7HCR4	Dehydratase OS=Helicobacter cinaedi CCUG 18818 = ATCC BAA-847 OX=537971 GN=HCBAA847_0814 PE=4 SV=1	DYNC1I2	1.38997	2.06847	0	0	0	0	0
I7HCT7	Catalase-related peroxidase OS=Helicobacter cinaedi CCUG 18818 = ATCC BAA-847 OX=537971 GN=HCBAA847_0874 PE=3 SV=1	DYNC1LI2	1.38997	8.27389	8.39552	14.7285	2.20696	5.47324	3.19746
I7HCU1	YaaA family protein OS=Helicobacter cinaedi CCUG 18818 = ATCC BAA-847 OX=537971 GN=HCBAA847_0884 PE=4 SV=1	CD2AP	1.38997	4.13695	4.19776	2.32555	4.41392	2.18929	3.19746
I7HCU9	Putative inner membrane protein OS=Helicobacter cinaedi CCUG 18818 = ATCC BAA-847 OX=537971 GN=HCBAA847_0904 PE=4 SV=1	NDUFS5	1.38997	2.06847	0	0	0	0	0.799365
I7HCZ0	tRNA N6-adenosine threonylcarbamoyltransferase OS=Helicobacter cinaedi CCUG 18818 = ATCC BAA-847 OX=537971 GN=tsaD PE=3 SV=1	HCBAA847_2220	1.38997	7.23966	1.04944	2.32555	6.62088	4.37859	7.19428
I7HD21	Protoporphyrinogen IX oxidase OS=Helicobacter cinaedi CCUG 18818 = ATCC BAA-847 OX=537971 GN=HCBAA847_1105 PE=3 SV=1	def	1.38997	0	0	0	0	0	0
I7HD31	Two-component system response regulator OS=Helicobacter cinaedi CCUG 18818 = ATCC BAA-847 OX=537971 GN=HCBAA847_1130 PE=4 SV=1	rimP	1.38997	1.03424	4.19776	1.55037	4.41392	0	1.59873
I7HDB9	ABC transporter ATP-binding protein OS=Helicobacter cinaedi CCUG 18818 = ATCC BAA-847 OX=537971 GN=HCBAA847_1352 PE=4 SV=1	folC	1.38997	5.17118	7.34608	2.32555	7.72436	1.09465	4.79619
I7HDG6	DUF1311 domain-containing protein OS=Helicobacter cinaedi CCUG 18818 = ATCC BAA-847 OX=537971 GN=HCBAA847_1487 PE=4 SV=1	ybbA	1.38997	3.10271	5.2472	1.55037	2.20696	3.28394	3.19746
I7HDJ3	MliC domain-containing protein OS=Helicobacter cinaedi CCUG 18818 = ATCC BAA-847 OX=537971 GN=HCBAA847_1582 PE=4 SV=1	queH	1.38997	1.03424	2.09888	1.55037	2.20696	3.28394	2.39809
I7HDS6	HicB-like domain-containing protein OS=Helicobacter cinaedi CCUG 18818 = ATCC BAA-847 OX=537971 GN=HCBAA847_1772 PE=4 SV=1	fliM	1.38997	0	2.09888	0.775183	0	0	1.59873
I7HDT5	Putative Ni/Fe-hydrogenase small subunit OS=Helicobacter cinaedi CCUG 18818 = ATCC BAA-847 OX=537971 GN=HCBAA847_1797 PE=3 SV=1	selD	1.38997	6.20542	11.5438	3.87592	16.5522	12.0411	6.39492
I7HDY0	Death-on-curing family protein OS=Helicobacter cinaedi CCUG 18818 = ATCC BAA-847 OX=537971 GN=HCBAA847_0039 PE=4 SV=1	HCBAA847_1874	1.38997	0	4.19776	2.32555	2.20696	3.28394	2.39809
I7HDY1	DUF3899 domain-containing protein OS=Helicobacter cinaedi CCUG 18818 = ATCC BAA-847 OX=537971 GN=HCBAA847_1924 PE=4 SV=1	HCBAA847_1772	1.38997	0	0	5.42628	5.5174	2.18929	4.79619
I7HDY3	Pentapeptide repeat-containing protein OS=Helicobacter cinaedi CCUG 18818 = ATCC BAA-847 OX=537971 GN=HCBAA847_1929 PE=4 SV=1	SERPINC1	1.38997	1.03424	0	1.55037	2.20696	3.28394	2.39809
I7HDY4	Lipid-A-disaccharide synthase OS=Helicobacter cinaedi CCUG 18818 = ATCC BAA-847 OX=537971 GN=lpxB PE=3 SV=1	HCBAA847_1112	1.38997	2.06847	4.19776	3.10073	5.5174	4.37859	3.19746
I7HDY8	Methylenetetrahydrofolate reductase OS=Helicobacter cinaedi CCUG 18818 = ATCC BAA-847 OX=537971 GN=HCBAA847_1944 PE=3 SV=1	HCBAA847_2067	1.38997	4.13695	5.2472	3.87592	2.20696	0	2.39809
I7HDZ4	GTP 3',8-cyclase OS=Helicobacter cinaedi CCUG 18818 = ATCC BAA-847 OX=537971 GN=moaA PE=4 SV=1	HCBAA847_1933	1.38997	5.17118	4.19776	4.6511	9.93131	3.28394	4.79619
I7HDZ9	Nudix hydrolase domain-containing protein OS=Helicobacter cinaedi CCUG 18818 = ATCC BAA-847 OX=537971 GN=HCBAA847_1974 PE=4 SV=1	HCBAA847_0874	1.38997	5.17118	5.2472	0.775183	7.72436	6.56788	5.59555
I7HE07	RNA polymerase sigma-54 factor OS=Helicobacter cinaedi CCUG 18818 = ATCC BAA-847 OX=537971 GN=rpoN PE=3 SV=1	HCBAA847_0134	1.38997	7.23966	4.19776	3.87592	4.41392	7.66253	6.39492
I7HE23	Ferredoxin OS=Helicobacter cinaedi CCUG 18818 = ATCC BAA-847 OX=537971 GN=HCBAA847_0134 PE=4 SV=1	HCBAA847_2212	1.38997	1.03424	1.04944	2.32555	1.10348	0	0.799365
I7HE25	O-antigen ligase family protein OS=Helicobacter cinaedi CCUG 18818 = ATCC BAA-847 OX=537971 GN=HCBAA847_0144 PE=4 SV=1	HCBAA847_0811	1.38997	1.03424	0	0	0	2.18929	2.39809
A0A3Q1LRW4	Immunoglobulin heavy constant mu OS=Bos taurus OX=9913 PE=1 SV=1	csrA	1.38997	0	0	0	0	0	1.59873
A0A3Q1MLH0,Q08DV2	Glucosamine 6-phosphate N-acetyltransferase OS=Bos taurus OX=9913 GN=GNPNAT1 PE=3 SV=1	HCBAA847_1944	1.38997	0	0	0	0	0	1.59873
A0A3Q1MT80,A0A3Q1MY28,F1N7H7	Cytoplasmic dynein 1 intermediate chain 2 OS=Bos taurus OX=9913 GN=DYNC1I2 PE=3 SV=1	trmL	1.38997	0	0	0	0	0	1.59873
F1MBQ0	Dynein light intermediate chain OS=Bos taurus OX=9913 GN=DYNC1LI2 PE=3 SV=2	HCBAA847_0279	1.38997	0	0	0	0	0	1.59873
F1MM14	CD2 associated protein OS=Bos taurus OX=9913 GN=CD2AP PE=4 SV=3	HCBAA847_0233	1.38997	0	0	0	0	0	1.59873
Q02379	NADH dehydrogenase [ubiquinone] iron-sulfur protein 5 OS=Bos taurus OX=9913 GN=NDUFS5 PE=1 SV=2	cmoA	1.38997	0	0	0	0	0	1.59873
I7HE59	DUF3813 domain-containing protein OS=Helicobacter cinaedi CCUG 18818 = ATCC BAA-847 OX=537971 GN=HCBAA847_0219 PE=4 SV=1	engB	1.38997	1.03424	1.04944	6.20147	11.0348	3.28394	7.19428
I7HE64	RHH_1 domain-containing protein OS=Helicobacter cinaedi CCUG 18818 = ATCC BAA-847 OX=537971 GN=HCBAA847_0234 PE=4 SV=1	SLC9A3R1	1.38997	4.13695	6.29664	3.10073	1.10348	0	0
I7HE79	Magnesium transporter OS=Helicobacter cinaedi CCUG 18818 = ATCC BAA-847 OX=537971 GN=HCBAA847_0279 PE=4 SV=1	HCBAA847_0075	1.38997	4.13695	5.2472	0	2.20696	1.09465	0
I7HE80	Dinucleoside polyphosphate hydrolase OS=Helicobacter cinaedi CCUG 18818 = ATCC BAA-847 OX=537971 GN=HCBAA847_0284 PE=3 SV=1	HCBAA847_1108	1.38997	2.06847	3.14832	1.55037	1.10348	2.18929	0.799365
I7HE86	Molybdenum ABC transporter ATP-binding component OS=Helicobacter cinaedi CCUG 18818 = ATCC BAA-847 OX=537971 GN=modC PE=4 SV=1	flgM	1.38997	1.03424	0	0.775183	1.10348	2.18929	3.19746
I7HE91	OstA-like_N domain-containing protein OS=Helicobacter cinaedi CCUG 18818 = ATCC BAA-847 OX=537971 GN=HCBAA847_2212 PE=4 SV=1	HCBAA847_1829	1.38997	3.10271	4.19776	1.55037	3.31044	0	0
I7HE98	Putative cation antiporter OS=Helicobacter cinaedi CCUG 18818 = ATCC BAA-847 OX=537971 GN=HCBAA847_0347 PE=4 SV=1	HCBAA847_0904	1.38997	3.10271	0	2.32555	3.31044	1.09465	1.59873
I7HED2	tRNA U34 carboxymethyltransferase OS=Helicobacter cinaedi CCUG 18818 = ATCC BAA-847 OX=537971 GN=cmoB PE=3 SV=1	HCBAA847_0355	1.38997	3.10271	2.09888	3.87592	2.20696	1.09465	1.59873
I7HED4	DUF452 family protein OS=Helicobacter cinaedi CCUG 18818 = ATCC BAA-847 OX=537971 GN=HCBAA847_0447 PE=4 SV=1	pth	1.38997	1.03424	1.04944	0	0	0	0
I7HEE1	PlsC domain-containing protein OS=Helicobacter cinaedi CCUG 18818 = ATCC BAA-847 OX=537971 GN=HCBAA847_0462 PE=4 SV=1	HCBAA847_1700	1.38997	1.03424	0	0	0	0	0
I7HEE3	Phosphate ABC transporter ATP-binding protein OS=Helicobacter cinaedi CCUG 18818 = ATCC BAA-847 OX=537971 GN=HCBAA847_0467 PE=4 SV=1	HCBAA847_0738	1.38997	8.27389	11.5438	3.10073	6.62088	7.66253	3.99682
I7HEE8	DUF2443 domain-containing protein OS=Helicobacter cinaedi CCUG 18818 = ATCC BAA-847 OX=537971 GN=HCBAA847_2337 PE=4 SV=1	HCBAA847_2337	1.38997	3.10271	7.34608	0	1.10348	0	0
I7HEF4	DMT family transporter OS=Helicobacter cinaedi CCUG 18818 = ATCC BAA-847 OX=537971 GN=HCBAA847_0492 PE=4 SV=1	HCBAA847_0234	1.38997	0	0	0	2.20696	0	0.799365
I7HEH6	DUF3015 domain-containing protein OS=Helicobacter cinaedi CCUG 18818 = ATCC BAA-847 OX=537971 GN=HCBAA847_0542 PE=4 SV=1	HCBAA847_1248	1.38997	1.03424	1.04944	1.55037	4.41392	2.18929	2.39809
A0A3Q1NJR8	Antithrombin-III OS=Bos taurus OX=9913 GN=SERPINC1 PE=3 SV=1	GAPDH	1.38997	0	0	0	1.10348	0	0.799365
I7HEK9	Twin-arginine translocation signal domain-containing protein OS=Helicobacter cinaedi CCUG 18818 = ATCC BAA-847 OX=537971 GN=HCBAA847_0622 PE=4 SV=1	HNRNPK	1.38997	0	0	3.10073	3.31044	1.09465	3.19746
I7HEL1	Sulfur carrier protein FdhD OS=Helicobacter cinaedi CCUG 18818 = ATCC BAA-847 OX=537971 GN=fdhD PE=3 SV=1	HCBAA847_1925	1.38997	1.03424	0	0	1.10348	0	0
I7HEL6	Purine nucleoside phosphorylase OS=Helicobacter cinaedi CCUG 18818 = ATCC BAA-847 OX=537971 GN=HCBAA847_0637 PE=3 SV=1	UBC	1.38997	3.10271	6.29664	0.775183	3.31044	4.37859	3.19746
I7HET6	HAD-superfamily protein OS=Helicobacter cinaedi CCUG 18818 = ATCC BAA-847 OX=537971 GN=HCBAA847_0811 PE=4 SV=1	ybaB	1.38997	7.23966	10.4944	2.32555	1.10348	3.28394	2.39809
I7HF03	Carboxy-S-adenosyl-L-methionine synthase OS=Helicobacter cinaedi CCUG 18818 = ATCC BAA-847 OX=537971 GN=cmoA PE=3 SV=1	HCBAA847_0166	1.38997	4.13695	4.19776	4.6511	3.31044	0	0.799365
Q3SZK8	Na(+)/H(+) exchange regulatory cofactor NHE-RF1 OS=Bos taurus OX=9913 GN=SLC9A3R1 PE=2 SV=1	HCBAA847_1047	1.38997	0	0	0	0	0	2.39809
I7HF44	Methyltransf_30 domain-containing protein OS=Helicobacter cinaedi CCUG 18818 = ATCC BAA-847 OX=537971 GN=HCBAA847_1112 PE=4 SV=1	fliY	1.38997	1.03424	2.09888	0.775183	1.10348	0	0.799365
I7HF74	Capsule polysaccharide biosynthesis protein OS=Helicobacter cinaedi CCUG 18818 = ATCC BAA-847 OX=537971 GN=HCBAA847_1177 PE=4 SV=1	HCBAA847_0998	1.38997	1.03424	0	3.87592	0	2.18929	3.19746
I7HF82	tRNA modification GTPase MnmE OS=Helicobacter cinaedi CCUG 18818 = ATCC BAA-847 OX=537971 GN=mnmE PE=3 SV=1	HCBAA847_1210	1.38997	4.13695	6.29664	0.775183	4.41392	4.37859	3.19746
I7HF93	Translational regulator CsrA OS=Helicobacter cinaedi CCUG 18818 = ATCC BAA-847 OX=537971 GN=csrA PE=3 SV=1	HCBAA847_2196	1.38997	1.03424	2.09888	3.10073	0	0	2.39809
I7HF95	TPR repeat-containing protein OS=Helicobacter cinaedi CCUG 18818 = ATCC BAA-847 OX=537971 GN=HCBAA847_1210 PE=3 SV=1	ATP5F1A	1.38997	3.10271	2.09888	0.775183	0	0	0
I7HFB3	Type III pantothenate kinase OS=Helicobacter cinaedi CCUG 18818 = ATCC BAA-847 OX=537971 GN=coaX PE=3 SV=1	HCBAA847_1558,HCBAA847_1555	1.38997	1.03424	1.04944	0.775183	1.10348	1.09465	0.799365
I7HFB7	WD_REPEATS_REGION domain-containing protein OS=Helicobacter cinaedi CCUG 18818 = ATCC BAA-847 OX=537971 GN=HCBAA847_1276 PE=4 SV=1	HCBAA847_0813	1.38997	4.13695	10.4944	2.32555	8.82783	4.37859	7.99365
I7HFD0	ExbB/TolQ family biopolymer transport protein OS=Helicobacter cinaedi CCUG 18818 = ATCC BAA-847 OX=537971 GN=HCBAA847_1316 PE=3 SV=1	HCBAA847_0050	1.38997	2.06847	0	0.775183	0	0	0
I7HFH0	SIR2_2 domain-containing protein OS=Helicobacter cinaedi CCUG 18818 = ATCC BAA-847 OX=537971 GN=HCBAA847_1439 PE=4 SV=1	HCBAA847_0588	1.38997	4.13695	3.14832	3.10073	8.82783	6.56788	3.19746
I7HFL6	DUF1311 domain-containing protein OS=Helicobacter cinaedi CCUG 18818 = ATCC BAA-847 OX=537971 GN=HCBAA847_1559 PE=4 SV=1	HCBAA847_1105	1.38997	0	2.09888	3.10073	4.41392	3.28394	3.19746
P10096	Glyceraldehyde-3-phosphate dehydrogenase OS=Bos taurus OX=9913 GN=GAPDH PE=1 SV=4	HCBAA847_2057	1.38997	0	0	0	0	1.09465	2.39809
Q3T0D0	Heterogeneous nuclear ribonucleoprotein K OS=Bos taurus OX=9913 GN=HNRNPK PE=2 SV=1	HSPA8	1.38997	0	0	0	1.10348	0	2.39809
I7HFN2	Type VI secretion system baseplate subunit TssG OS=Helicobacter cinaedi CCUG 18818 = ATCC BAA-847 OX=537971 GN=HCBAA847_1594 PE=4 SV=1	CSN1S2	1.38997	1.03424	0	0	0	0	0
I7HFP1	SpoVT-AbrB domain-containing protein OS=Helicobacter cinaedi CCUG 18818 = ATCC BAA-847 OX=537971 GN=HCBAA847_1614 PE=4 SV=1		1.38997	1.03424	1.04944	3.10073	3.31044	2.18929	3.99682
P0CH28	Polyubiquitin-C OS=Bos taurus OX=9913 GN=UBC PE=1 SV=1	PTI	1.38997	0	1.04944	0	1.10348	2.18929	3.19746
I7HFW2	50S ribosomal protein L33 OS=Helicobacter cinaedi CCUG 18818 = ATCC BAA-847 OX=537971 GN=rpmG PE=3 SV=1	ANXA2	1.38997	3.10271	5.2472	10.0774	6.62088	4.37859	7.99365
F1MLB8,P19483	ATP synthase subunit alpha OS=Bos taurus OX=9913 GN=ATP5F1A PE=1 SV=1	PDIA3	1.38997	0	2.09888	0	0	6.56788	4.79619
I7HFY5	Flagellar biosynthesis protein FliO OS=Helicobacter cinaedi CCUG 18818 = ATCC BAA-847 OX=537971 GN=HCBAA847_1804 PE=4 SV=1	HCBAA847_2243	1.38997	4.13695	0	1.55037	6.62088	5.47324	5.59555
I7HFZ3	DUF4283 domain-containing protein OS=Helicobacter cinaedi CCUG 18818 = ATCC BAA-847 OX=537971 GN=HCBAA847_1829 PE=4 SV=1	HCBAA847_0814	1.38997	2.06847	2.09888	2.32555	0	1.09465	0.799365
I7HG09	Bacteriocin immunity protein OS=Helicobacter cinaedi CCUG 18818 = ATCC BAA-847 OX=537971 GN=HCBAA847_1874 PE=4 SV=1	HCBAA847_1219	1.38997	2.06847	6.29664	2.32555	1.10348	1.09465	2.39809
A0A3Q1LMS5,P19120	Heat shock cognate 71 kDa protein OS=Bos taurus OX=9913 GN=HSPA8 PE=1 SV=1	HCBAA847_0088	1.38997	0	0	0	0	2.18929	3.19746
I7HG31	Phospholipase A1 OS=Helicobacter cinaedi CCUG 18818 = ATCC BAA-847 OX=537971 GN=pldA PE=3 SV=1	HCBAA847_0496	1.38997	0	0	0	1.10348	2.18929	1.59873
I7HG37	4-hydroxythreonine-4-phosphate dehydrogenase OS=Helicobacter cinaedi CCUG 18818 = ATCC BAA-847 OX=537971 GN=pdxA PE=3 SV=1	HCBAA847_0703	1.38997	2.06847	2.09888	0.775183	4.41392	4.37859	2.39809
MQC_P02663,P02663	SWISS-PROT_P02663 Alpha-S2-casein [Contains_ Casocidin-1 - Bos taurus (Bovine).	HCBAA847_1222	1.38997	0	0	0	6.62088	0	0
MQC_P02754	SWISS-PROT_P02754 Beta-lactoglobulin - Bos taurus (Bovine).	HCBAA847_0014	1.38997	0	1.04944	0	12.1383	0	0
I7HG63	Putative integral membrane protein OS=Helicobacter cinaedi CCUG 18818 = ATCC BAA-847 OX=537971 GN=HCBAA847_2057 PE=4 SV=1	glnP	1.38997	0	0	0	0	0	0
I7HG67	N-acetyltransferase domain-containing protein OS=Helicobacter cinaedi CCUG 18818 = ATCC BAA-847 OX=537971 GN=HCBAA847_2067 PE=4 SV=1	HCBAA847_0462	1.38997	1.03424	0	0.775183	0	1.09465	0
A0A3Q1LPM0,A6QPK7	BPTI/Kunitz inhibitor domain-containing protein OS=Bos taurus OX=9913 PE=4 SV=1	HCBAA847_1594	1.38997	0	0	0	4.41392	2.18929	1.59873
P04272	Annexin A2 OS=Bos taurus OX=9913 GN=ANXA2 PE=1 SV=2	HCBAA847_2169	1.38997	0	0	0	1.10348	5.47324	4.79619
A5D7E8	Protein disulfide-isomerase OS=Bos taurus OX=9913 GN=PDIA3 PE=2 SV=1	HCBAA847_1428	1.38997	0	0	0	0	4.37859	7.99365
I7HGA9	Type III secretion system protein OS=Helicobacter cinaedi CCUG 18818 = ATCC BAA-847 OX=537971 GN=HCBAA847_2169 PE=4 SV=1	HCBAA847_1710	1.38997	3.10271	4.19776	0	0	0	0
I7HGE7	Metallophos domain-containing protein OS=Helicobacter cinaedi CCUG 18818 = ATCC BAA-847 OX=537971 GN=HCBAA847_2244 PE=4 SV=1	HCBAA847_1927	1.38997	3.10271	1.04944	0	1.10348	1.09465	6.39492
I7HGG2	Methyltransferase OS=Helicobacter cinaedi CCUG 18818 = ATCC BAA-847 OX=537971 GN=bslI PE=3 SV=1	nikCD	1.38997	4.13695	5.2472	0.775183	2.20696	1.09465	3.99682
I7HGH7	3-hydroxyacyl-[acyl-carrier-protein] dehydratase FabZ OS=Helicobacter cinaedi CCUG 18818 = ATCC BAA-847 OX=537971 GN=fabZ PE=3 SV=1	HCBAA847_1234	1.38997	3.10271	3.14832	0	28.6905	30.6501	26.379
MQC_P13647	SWISS-PROT_P13647 Tax_Id=9606 Gene_Symbol=KRT5 Keratin, type II cytoskeletal 5	HCBAA847_1316	1.38997	0	2.09888	0	18.7591	12.0411	21.5829
MQC_Q04695	SWISS-PROT_Q04695 Tax_Id=9606 Gene_Symbol=KRT17 Keratin, type I cytoskeletal 17	HCBAA847_0447	1.38997	0	1.04944	0	1.10348	1.09465	2.39809
MQC_Q32MB2	TREMBL_Q32MB2_Q86Y46 Tax_Id=9606 Gene_Symbol=KRT73 Keratin-73	rbn	1.38997	0	0	0	6.62088	2.18929	3.19746
I7GSW0	tRNA/tmRNA (uracil-C(5))-methyltransferase OS=Helicobacter cinaedi CCUG 18818 = ATCC BAA-847 OX=537971 GN=trmA PE=3 SV=1	HCBAA847_0908	0	1.03424	1.04944	0	0	0	0
I7GSW5	Beta-lactamase domain-containing protein OS=Helicobacter cinaedi CCUG 18818 = ATCC BAA-847 OX=537971 GN=HCBAA847_0183 PE=4 SV=1	HCBAA847_0750	0	4.13695	1.04944	0	0	1.09465	2.39809
I7GSX9	Septum formation initiator OS=Helicobacter cinaedi CCUG 18818 = ATCC BAA-847 OX=537971 GN=HCBAA847_0258 PE=4 SV=1	HCBAA847_2069	0	0	0	2.32555	0	0	0.799365
I7GSY2	RNA pseudouridylate synthase OS=Helicobacter cinaedi CCUG 18818 = ATCC BAA-847 OX=537971 GN=HCBAA847_0273 PE=4 SV=1	HCBAA847_0911	0	0	0	0.775183	0	1.09465	0.799365
I7GSY6	Ribonuclease VapC OS=Helicobacter cinaedi CCUG 18818 = ATCC BAA-847 OX=537971 GN=vapC PE=3 SV=1	HCBAA847_0759	0	0	1.04944	0	0	0	0
A0A3Q1MVV4	EMAP like 4 OS=Bos taurus OX=9913 GN=EML4 PE=3 SV=1	HCBAA847_1176	0	1.03424	1.04944	0	0	0	0
G5E618	SH3 and multiple ankyrin repeat domains 1 OS=Bos taurus OX=9913 GN=SHANK1 PE=4 SV=2	HCBAA847_0490	0	1.03424	1.04944	0	0	0	0
I7GT12	C-type cytochrome biogenesis protein CcmI OS=Helicobacter cinaedi CCUG 18818 = ATCC BAA-847 OX=537971 GN=HCBAA847_0426 PE=4 SV=1	HCBAA847_1653	0	1.03424	1.04944	0.775183	1.10348	3.28394	2.39809
E1BP63	Ring finger protein 139 OS=Bos taurus OX=9913 GN=RNF139 PE=4 SV=3	HCBAA847_2048	0	0	1.04944	0.775183	0	0	0
I7GT23	DUF4252 domain-containing protein OS=Helicobacter cinaedi CCUG 18818 = ATCC BAA-847 OX=537971 GN=HCBAA847_0481 PE=4 SV=1	HCBAA847_0035	0	1.03424	2.09888	0	0	0	0
I7GT24	Putative permease OS=Helicobacter cinaedi CCUG 18818 = ATCC BAA-847 OX=537971 GN=HCBAA847_0486 PE=4 SV=1	HCBAA847_1645	0	2.06847	0	0.775183	0	0	0
A0A3Q1MJ11	LAMB2 protein OS=Bos taurus OX=9913 GN=LOC530599 PE=4 SV=1	HCBAA847_1537	0	2.06847	0	0	0	0	0
A4IFI1	Coiled-coil domain-containing protein 157 OS=Bos taurus OX=9913 GN=CCDC157 PE=2 SV=2	HCBAA847_0920	0	0	0	1.55037	0	0	0
F1MAT8	Interleukin 18 receptor accessory protein OS=Bos taurus OX=9913 GN=IL18RAP PE=3 SV=2	HCBAA847_0983	0	0	0	1.55037	0	0	0
I7GT34	Biopolymer transport protein ExbD OS=Helicobacter cinaedi CCUG 18818 = ATCC BAA-847 OX=537971 GN=HCBAA847_0536 PE=3 SV=1	HCBAA847_2355	0	2.06847	0	0.775183	7.72436	2.18929	3.99682
I7GT36	Highly acidic protein OS=Helicobacter cinaedi CCUG 18818 = ATCC BAA-847 OX=537971 GN=HCBAA847_0546 PE=4 SV=1	HCBAA847_0227	0	0	1.04944	0	2.20696	4.37859	3.19746
I7GT39	Glycosyltransferase OS=Helicobacter cinaedi CCUG 18818 = ATCC BAA-847 OX=537971 GN=HCBAA847_0566 PE=4 SV=1	HCBAA847_1757	0	0	0	0.775183	0	0	0
I7GT42	Putative metalloprotease OS=Helicobacter cinaedi CCUG 18818 = ATCC BAA-847 OX=537971 GN=HCBAA847_0581 PE=4 SV=1	HCBAA847_1484	0	1.03424	1.04944	0	0	0	0
A0A3Q1LR60,Q2T9U0	GMP synthase (glutamine-hydrolyzing) OS=Bos taurus OX=9913 GN=GMPS PE=4 SV=1	HCBAA847_1240	0	0	1.04944	0	0	0	0
A0A3Q1MA04	MRG domain-containing protein OS=Bos taurus OX=9913 PE=4 SV=1	HCBAA847_1960	0	0	1.04944	0	0	0	0
A0A3Q1MC38	Ubiquitin carboxyl-terminal hydrolase OS=Bos taurus OX=9913 PE=3 SV=1	HCBAA847_0266	0	0	1.04944	0	0	0	0
A6H7F3,G3N1U6,G3N2G5	Apoptosis facilitator Bcl-2-like protein 14 OS=Bos taurus OX=9913 GN=BCL2L14 PE=2 SV=1	HCBAA847_1636	0	0	1.04944	0	0	0	0
F1MB86	Zinc finger protein 664 OS=Bos taurus OX=9913 GN=LOC510613 PE=4 SV=2	HCBAA847_1520	0	0	1.04944	0	0	0	0
F1N0I3,MQC_Q28107,Q28107	Coagulation factor V OS=Bos taurus OX=9913 GN=F5 PE=3 SV=3	era	0	0	1.04944	0	0	0	0
I7GT52	Peptidase_M15_4 domain-containing protein OS=Helicobacter cinaedi CCUG 18818 = ATCC BAA-847 OX=537971 GN=HCBAA847_0631 PE=4 SV=1	HCBAA847_1071	0	0	0	0.775183	1.10348	0	0.799365
I7GT53	Cytochrome c-type protein OS=Helicobacter cinaedi CCUG 18818 = ATCC BAA-847 OX=537971 GN=nrfH PE=3 SV=1	HCBAA847_1007	0	0	1.04944	3.10073	0	0	0
A0A3Q1LX02,A0A3Q1MIG9,Q5E980	Cytochrome P450 20A1 OS=Bos taurus OX=9913 GN=CYP20A1 PE=3 SV=1	HCBAA847_1326	0	1.03424	0	0	0	0	0
A0A3Q1MB56,A0A3Q1MH57	Septin 9 OS=Bos taurus OX=9913 GN=SEPTIN9 PE=1 SV=1	HCBAA847_1554	0	1.03424	0	0	0	0	0
A0A3Q1MQE1,A0A3Q1MWX1	Voltage-dependent L-type calcium channel subunit alpha OS=Bos taurus OX=9913 GN=CACNA1S PE=3 SV=1	ftsW_2	0	1.03424	0	0	0	0	0
B7TCH8,C0KTK9	Ubiquitinyl hydrolase 1 (Fragment) OS=Bos taurus OX=9913 GN=USP9Y PE=3 SV=1	recG	0	1.03424	0	0	0	0	0
F1MG07,Q3ZC50	PAT complex subunit CCDC47 OS=Bos taurus OX=9913 GN=CCDC47 PE=4 SV=3	HCBAA847_1803	0	1.03424	0	0	0	0	0
F1MPK6	Tenascin XB OS=Bos taurus OX=9913 GN=TNXB PE=3 SV=3	HCBAA847_0067	0	1.03424	0	0	0	0	0
F1N1Z0,Q2KIU0	Vesicle transport through interaction with t-SNAREs homolog 1B OS=Bos taurus OX=9913 GN=VTI1B PE=3 SV=1	HCBAA847_1548	0	1.03424	0	0	0	0	0
I7GT55	Transposase OS=Helicobacter cinaedi CCUG 18818 = ATCC BAA-847 OX=537971 GN=HCBAA847_0646 PE=4 SV=1	uvrC	0	0	0	0.775183	0	0	0.799365
I7GT56	Lipopolysaccharide heptosyltransferase family protein OS=Helicobacter cinaedi CCUG 18818 = ATCC BAA-847 OX=537971 GN=HCBAA847_0651 PE=4 SV=1	recO	0	0	0	3.87592	2.20696	3.28394	6.39492
Q1ZYR0	Ceroid-lipofuscinosis neuronal protein 5 OS=Bos taurus OX=9913 GN=CLN5 PE=2 SV=1	HCBAA847_1415	0	1.03424	0	0	0	0	0
A0A3Q1LGL8	Transposase_22 domain-containing protein OS=Bos taurus OX=9913 PE=4 SV=1	HCBAA847_1652	0	0	0	0.775183	0	0	0
A0A3Q1LKF6,A0A3Q1LRW7,A0A3Q1N724	Jade family PHD finger 2 OS=Bos taurus OX=9913 GN=JADE2 PE=4 SV=1		0	0	0	0.775183	0	0	0
A0A3Q1LMC8	Zinc finger C3H1-type containing OS=Bos taurus OX=9913 GN=ZFC3H1 PE=4 SV=1	HCBAA847_0863	0	0	0	0.775183	0	0	0
A0A3Q1LPT6	Melanocyte inducing transcription factor OS=Bos taurus OX=9913 GN=MITF PE=3 SV=1		0	0	0	0.775183	0	0	0
A0A3Q1LXH1,A0A3Q1MRS3,E1BF59	Plectin OS=Bos taurus OX=9913 GN=PLEC PE=1 SV=1		0	0	0	0.775183	0	0	0
A0A3Q1M2M7	Anoctamin OS=Bos taurus OX=9913 GN=ANO6 PE=3 SV=1	HCBAA847_1251	0	0	0	0.775183	0	0	0
A0A3Q1M752,E1BJH1	Enhancer of mRNA-decapping protein 4 OS=Bos taurus OX=9913 GN=EDC4 PE=3 SV=1	HCBAA847_2367	0	0	0	0.775183	0	0	0
A0A3Q1M7R4	Catenin delta 1 OS=Bos taurus OX=9913 GN=CTNND1 PE=1 SV=1	HCBAA847_1460	0	0	0	0.775183	0	0	0
A0A3Q1M8Z1,A0A3Q1MR50,A0A3Q1NN96,G3N3V8	CFAP20 domain containing OS=Bos taurus OX=9913 GN=CFAP20DC PE=4 SV=1		0	0	0	0.775183	0	0	0
A0A3Q1MJM4,P51694	Peptide YY OS=Bos taurus OX=9913 GN=PYY PE=3 SV=1		0	0	0	0.775183	0	0	0
A6QQZ1,F1MD47	LOC511424 protein OS=Bos taurus OX=9913 GN=LOC511424 PE=2 SV=1		0	0	0	0.775183	0	0	0
E1BP59	Histone acetyltransferase OS=Bos taurus OX=9913 GN=KAT2A PE=3 SV=3		0	0	0	0.775183	0	0	0
I7GT65	DUF4390 domain-containing protein OS=Helicobacter cinaedi CCUG 18818 = ATCC BAA-847 OX=537971 GN=HCBAA847_0700 PE=4 SV=1		0	0	0	0.775183	0	0	0
I7GT73	Cell wall polymerase OS=Helicobacter cinaedi CCUG 18818 = ATCC BAA-847 OX=537971 GN=ftsW_2 PE=4 SV=1		0	0	0	0	2.20696	0	2.39809
I7GT75	Glutamate-1-semialdehyde 2,1-aminomutase OS=Helicobacter cinaedi CCUG 18818 = ATCC BAA-847 OX=537971 GN=HCBAA847_0750 PE=3 SV=1	HCBAA847_1748	0	0	0	0	5.5174	0	0
I7GT78	YgiT-type zinc finger protein OS=Helicobacter cinaedi CCUG 18818 = ATCC BAA-847 OX=537971 GN=HCBAA847_0765 PE=4 SV=1	HCBAA847_1041	0	0	0	0.775183	2.20696	1.09465	1.59873
P13696	Phosphatidylethanolamine-binding protein 1 OS=Bos taurus OX=9913 GN=PEBP1 PE=1 SV=2	EML4	0	0	0	0.775183	0	0	0
Q32KP0	Spermatid-specific manchette-related protein 1 OS=Bos taurus OX=9913 GN=SMRP1 PE=2 SV=1	SHANK1	0	0	0	0.775183	0	0	0
Q32PF2	ATP-citrate synthase OS=Bos taurus OX=9913 GN=ACLY PE=2 SV=1	HCBAA847_0748	0	0	0	0.775183	0	0	0
V9VJQ3	Sperm flagella 2 protein OS=Bos taurus OX=9913 GN=SPEF2 PE=2 SV=1	HCBAA847_0546	0	0	0	0.775183	0	0	0
I7GT92	SDR family oxidoreductase OS=Helicobacter cinaedi CCUG 18818 = ATCC BAA-847 OX=537971 GN=HCBAA847_0835 PE=3 SV=1	HCBAA847_1291	0	0	0	2.32555	0	0	0.799365
I7GT96	Ribonuclease OS=Helicobacter cinaedi CCUG 18818 = ATCC BAA-847 OX=537971 GN=HCBAA847_0855 PE=3 SV=1	RNF139	0	1.03424	1.04944	0	0	0	0.799365
I7GT98	Oligopeptide ABC transporter permease protein OS=Helicobacter cinaedi CCUG 18818 = ATCC BAA-847 OX=537971 GN=oppB PE=3 SV=1	HCBAA847_0647	0	1.03424	0	0	0	1.09465	1.59873
I7GTA3	Formyltetrahydrofolate deformylase OS=Helicobacter cinaedi CCUG 18818 = ATCC BAA-847 OX=537971 GN=purU PE=3 SV=1	HCBAA847_0765	0	1.03424	2.09888	0	3.31044	0	2.39809
I7GTA9	Poly(A) polymerase OS=Helicobacter cinaedi CCUG 18818 = ATCC BAA-847 OX=537971 GN=HCBAA847_0920 PE=3 SV=1	HCBAA847_1318	0	0	0	0	1.10348	0	0
I7GTC0	Putative ArsC family arsenate reductase OS=Helicobacter cinaedi CCUG 18818 = ATCC BAA-847 OX=537971 GN=HCBAA847_0975 PE=3 SV=1	fliP	0	3.10271	3.14832	2.32555	1.10348	2.18929	2.39809
I7GTC5	Integral membrane protein OS=Helicobacter cinaedi CCUG 18818 = ATCC BAA-847 OX=537971 GN=HCBAA847_1000 PE=4 SV=1	HCBAA847_1010	0	1.03424	0	0	1.10348	0	0.799365
I7GTC7	ABC transporter permease protein OS=Helicobacter cinaedi CCUG 18818 = ATCC BAA-847 OX=537971 GN=HCBAA847_1010 PE=3 SV=1	HCBAA847_0766	0	0	0	1.55037	3.31044	3.28394	2.39809
I7GTD5	Thiamine-phosphate synthase OS=Helicobacter cinaedi CCUG 18818 = ATCC BAA-847 OX=537971 GN=thiE PE=3 SV=1		0	2.06847	1.04944	0.775183	1.10348	0	1.59873
I7GTD9	Generic methyltransferase OS=Helicobacter cinaedi CCUG 18818 = ATCC BAA-847 OX=537971 GN=HCBAA847_1070 PE=4 SV=1	HCBAA847_1440	0	0	2.09888	0	0	0	8.79301
I7GTE6	UPF0029 domain-containing protein OS=Helicobacter cinaedi CCUG 18818 = ATCC BAA-847 OX=537971 GN=HCBAA847_1106 PE=3 SV=1	fkbM	0	0	0	1.55037	1.10348	0	0.799365
I7GTF0	UDP-glucose/GDP-mannose dehydrogenase OS=Helicobacter cinaedi CCUG 18818 = ATCC BAA-847 OX=537971 GN=HCBAA847_1126 PE=3 SV=1	LOC530599	0	5.17118	7.34608	2.32555	4.41392	2.18929	4.79619
I7GTF4	DedA family protein OS=Helicobacter cinaedi CCUG 18818 = ATCC BAA-847 OX=537971 GN=HCBAA847_1146 PE=4 SV=1	HCBAA847_2260	0	1.03424	0	0.775183	0	0	0
I7GTF9	Putative telleurite resistance protein OS=Helicobacter cinaedi CCUG 18818 = ATCC BAA-847 OX=537971 GN=tehB PE=4 SV=1	HCBAA847_0536	0	0	0	0.775183	0	0	0
I7GTG0	Putative SAM-dependent methyltransferase OS=Helicobacter cinaedi CCUG 18818 = ATCC BAA-847 OX=537971 GN=HCBAA847_1176 PE=4 SV=1	CCDC157	0	0	0	0	0	0	3.19746
I7GTG2	Flagellar hook-basal body complex protein FliE OS=Helicobacter cinaedi CCUG 18818 = ATCC BAA-847 OX=537971 GN=fliE PE=3 SV=1	IL18RAP	0	2.06847	5.2472	1.55037	1.10348	2.18929	1.59873
I7GTH0	SAM-dependent methyltransferase OS=Helicobacter cinaedi CCUG 18818 = ATCC BAA-847 OX=537971 GN=HCBAA847_1229 PE=4 SV=1	HCBAA847_0639	0	3.10271	3.14832	0	2.20696	2.18929	0.799365
I7GTI9	PMT_2 domain-containing protein OS=Helicobacter cinaedi CCUG 18818 = ATCC BAA-847 OX=537971 GN=HCBAA847_1326 PE=4 SV=1	HCBAA847_0200	0	0	0	0	0	4.37859	1.59873
I7GTN0	Ankyrin repeat domain-containing protein OS=Helicobacter cinaedi CCUG 18818 = ATCC BAA-847 OX=537971 GN=HCBAA847_1533 PE=4 SV=1	HCBAA847_2152	0	2.06847	1.04944	0.775183	4.41392	0	1.59873
I7GTN2	Methyltransferase OS=Helicobacter cinaedi CCUG 18818 = ATCC BAA-847 OX=537971 GN=HCBAA847_1543 PE=3 SV=1	HCBAA847_1802	0	0	1.04944	0	0	0	0.799365
I7GTN3	Mitochondrial import inner membrane translocase subunit TIM50 OS=Helicobacter cinaedi CCUG 18818 = ATCC BAA-847 OX=537971 GN=HCBAA847_1548 PE=4 SV=1	HCBAA847_1070	0	0	0	0	1.10348	0	0.799365
I7GTN4	Secreted protein OS=Helicobacter cinaedi CCUG 18818 = ATCC BAA-847 OX=537971 GN=HCBAA847_1553 PE=4 SV=1	dprA	0	1.03424	1.04944	2.32555	1.10348	0	3.19746
I7GTN7	Lipoprotein OS=Helicobacter cinaedi CCUG 18818 = ATCC BAA-847 OX=537971 GN=HCBAA847_1568 PE=4 SV=1	smpB	0	1.03424	3.14832	0	1.10348	0	3.19746
I7GTQ4	Antitoxin OS=Helicobacter cinaedi CCUG 18818 = ATCC BAA-847 OX=537971 GN=HCBAA847_1653 PE=4 SV=1	HCBAA847_0539	0	0	0	0	0	0	1.59873
I7GTS9	Integrase catalytic domain-containing protein OS=Helicobacter cinaedi CCUG 18818 = ATCC BAA-847 OX=537971 GN=HCBAA847_1788 PE=4 SV=1	GMPS	0	1.03424	0	0	1.10348	0	0.799365
I7GTT2	TonB_C domain-containing protein OS=Helicobacter cinaedi CCUG 18818 = ATCC BAA-847 OX=537971 GN=HCBAA847_1803 PE=3 SV=1		0	0	0	0	2.20696	1.09465	0
I7GTT7	Phosphatidylglycerol--prolipoprotein diacylglyceryl transferase OS=Helicobacter cinaedi CCUG 18818 = ATCC BAA-847 OX=537971 GN=lgt PE=3 SV=1		0	1.03424	0	1.55037	1.10348	1.09465	2.39809
I7GTT9	Lipoprotein OS=Helicobacter cinaedi CCUG 18818 = ATCC BAA-847 OX=537971 GN=HCBAA847_1838 PE=4 SV=1	BCL2L14	0	2.06847	0	1.55037	0	0	0
I7GTV0	Putative two-domain glycosyltransferase OS=Helicobacter cinaedi CCUG 18818 = ATCC BAA-847 OX=537971 GN=HCBAA847_1893 PE=4 SV=1	LOC510613	0	6.20542	1.04944	1.55037	4.41392	4.37859	5.59555
I7GTV2	Cell wall polymerase OS=Helicobacter cinaedi CCUG 18818 = ATCC BAA-847 OX=537971 GN=ftsW_1 PE=4 SV=1	F5	0	1.03424	0	1.55037	0	0	0
I7GTW3	acidPPc domain-containing protein OS=Helicobacter cinaedi CCUG 18818 = ATCC BAA-847 OX=537971 GN=HCBAA847_1960 PE=4 SV=1	HCBAA847_0984	0	0	0	0	0	0	0.799365
I7GTY3	Acylneuraminate cytidylyltransferase OS=Helicobacter cinaedi CCUG 18818 = ATCC BAA-847 OX=537971 GN=neuA PE=4 SV=1	HCBAA847_1294	0	4.13695	3.14832	1.55037	2.20696	3.28394	3.19746
A0A3Q1M8Z9	LDL receptor related protein 4 OS=Bos taurus OX=9913 GN=LRP4 PE=3 SV=1	HCBAA847_0919	0	1.03424	1.04944	0	0	0	0.799365
I7GTY9	DNA ligase OS=Helicobacter cinaedi CCUG 18818 = ATCC BAA-847 OX=537971 GN=HCBAA847_2091 PE=4 SV=1	dnaQ	0	0	0	2.32555	1.10348	3.28394	0.799365
I7GTZ4	TIGR02757 family protein OS=Helicobacter cinaedi CCUG 18818 = ATCC BAA-847 OX=537971 GN=HCBAA847_2116 PE=4 SV=1	CYP20A1	0	1.03424	0	0.775183	0	0	0
I7GTZ9	HTH merR-type domain-containing protein OS=Helicobacter cinaedi CCUG 18818 = ATCC BAA-847 OX=537971 GN=HCBAA847_2142 PE=4 SV=1	SEPTIN9	0	1.03424	1.04944	4.6511	2.20696	1.09465	3.19746
I7GU01	Putative TonB dependent receptor OS=Helicobacter cinaedi CCUG 18818 = ATCC BAA-847 OX=537971 GN=HCBAA847_2152 PE=4 SV=1	CACNA1S	0	0	0	1.55037	6.62088	0	0
I7GU22	Inositol monophosphatase family protein OS=Helicobacter cinaedi CCUG 18818 = ATCC BAA-847 OX=537971 GN=suhB PE=4 SV=1	USP9Y	0	2.06847	4.19776	0	0	2.18929	0.799365
I7GU24	DNA processing protein OS=Helicobacter cinaedi CCUG 18818 = ATCC BAA-847 OX=537971 GN=dprA PE=3 SV=1	CCDC47	0	1.03424	0	0	2.20696	1.09465	0.799365
I7GU25	Putative type II DNA modification enzyme OS=Helicobacter cinaedi CCUG 18818 = ATCC BAA-847 OX=537971 GN=HCBAA847_2273 PE=4 SV=1	TNXB	0	1.03424	0	0	1.10348	0	0
I7GU33	DNA primase OS=Helicobacter cinaedi CCUG 18818 = ATCC BAA-847 OX=537971 GN=dnaG PE=3 SV=1	VTI1B	0	4.13695	4.19776	1.55037	2.20696	4.37859	1.59873
I7GU34	Lipoprotein OS=Helicobacter cinaedi CCUG 18818 = ATCC BAA-847 OX=537971 GN=HCBAA847_2318 PE=4 SV=1	napH	0	2.06847	0	2.32555	0	2.18929	0.799365
I7GU35	Glycosyltransferase OS=Helicobacter cinaedi CCUG 18818 = ATCC BAA-847 OX=537971 GN=HCBAA847_2323 PE=4 SV=1	HCBAA847_2289	0	1.03424	0	0	0	0	0
I7GU43	T2SP_E domain-containing protein OS=Helicobacter cinaedi CCUG 18818 = ATCC BAA-847 OX=537971 GN=gspE PE=3 SV=1	HCBAA847_1531	0	1.03424	1.04944	0.775183	1.10348	0	1.59873
I7GU44	Crossover junction endodeoxyribonuclease RuvC OS=Helicobacter cinaedi CCUG 18818 = ATCC BAA-847 OX=537971 GN=ruvC PE=3 SV=1	HCBAA847_2315	0	0	1.04944	0	0	0	0.799365
I7GYI4	SGNH_hydro domain-containing protein OS=Helicobacter cinaedi CCUG 18818 = ATCC BAA-847 OX=537971 GN=HCBAA847_0091 PE=4 SV=1	HCBAA847_0651	0	0	0	0.775183	0	0	0
I7GYI6	DUF3223 domain-containing protein OS=Helicobacter cinaedi CCUG 18818 = ATCC BAA-847 OX=537971 GN=HCBAA847_0101 PE=4 SV=1	CLN5	0	1.03424	1.04944	0.775183	0	0	0
I7GYJ3	Lipopolysaccharide heptosyltransferase OS=Helicobacter cinaedi CCUG 18818 = ATCC BAA-847 OX=537971 GN=HCBAA847_0136 PE=4 SV=1		0	5.17118	3.14832	7.75183	2.20696	7.66253	3.19746
I7GYK3	UDG domain-containing protein OS=Helicobacter cinaedi CCUG 18818 = ATCC BAA-847 OX=537971 GN=HCBAA847_0191 PE=4 SV=1	JADE2	0	0	0	1.55037	1.10348	0	0
I7GYL7	SGNH/GDSL hydrolase family protein OS=Helicobacter cinaedi CCUG 18818 = ATCC BAA-847 OX=537971 GN=HCBAA847_0266 PE=4 SV=1	ZFC3H1	0	0	0	0	0	0	0.799365
I7GYM0	DNA polymerase III subunit delta OS=Helicobacter cinaedi CCUG 18818 = ATCC BAA-847 OX=537971 GN=holB PE=4 SV=1	MITF	0	3.10271	4.19776	0.775183	2.20696	1.09465	0
I7GYP6	DNA polymerase III subunit delta OS=Helicobacter cinaedi CCUG 18818 = ATCC BAA-847 OX=537971 GN=HCBAA847_0414 PE=4 SV=1	PLEC	0	0	1.04944	0.775183	1.10348	0	0.799365
I7GYP9	YggT family protein OS=Helicobacter cinaedi CCUG 18818 = ATCC BAA-847 OX=537971 GN=HCBAA847_0429 PE=3 SV=1	ANO6	0	1.03424	0	0	1.10348	1.09465	0
I7GYQ0	Competence protein OS=Helicobacter cinaedi CCUG 18818 = ATCC BAA-847 OX=537971 GN=comM PE=4 SV=1	EDC4	0	1.03424	11.5438	4.6511	4.41392	2.18929	1.59873
I7GYQ3	DNA-directed DNA polymerase OS=Helicobacter cinaedi CCUG 18818 = ATCC BAA-847 OX=537971 GN=dnaQ PE=4 SV=1	CTNND1	0	0	0	1.55037	1.10348	1.09465	3.19746
I7GYQ7	Phosphate regulon response regulator OS=Helicobacter cinaedi CCUG 18818 = ATCC BAA-847 OX=537971 GN=phoB PE=4 SV=1	CFAP20DC	0	1.03424	0	0	0	0	0
I7GYR1	TMP-TENI domain-containing protein OS=Helicobacter cinaedi CCUG 18818 = ATCC BAA-847 OX=537971 GN=HCBAA847_0489 PE=4 SV=1	PYY	0	3.10271	1.04944	0	0	0	1.59873
I7GYR9	Putative methyltransferase OS=Helicobacter cinaedi CCUG 18818 = ATCC BAA-847 OX=537971 GN=HCBAA847_0529 PE=4 SV=1	LOC511424,C6H4orf19	0	1.03424	1.04944	0	1.10348	0	0.799365
I7GYS1	Glutamine ABC transporter permease protein OS=Helicobacter cinaedi CCUG 18818 = ATCC BAA-847 OX=537971 GN=HCBAA847_0539 PE=3 SV=1	KAT2A	0	0	0	0.775183	1.10348	1.09465	0.799365
I7GYU0	Rhodanese domain-containing protein OS=Helicobacter cinaedi CCUG 18818 = ATCC BAA-847 OX=537971 GN=HCBAA847_0639 PE=4 SV=1	HCBAA847_1942	0	1.03424	0	0	3.31044	0	1.59873
I7GYU1	Methyltransferase type 11 OS=Helicobacter cinaedi CCUG 18818 = ATCC BAA-847 OX=537971 GN=HCBAA847_0644 PE=4 SV=1	HCBAA847_1844	0	0	0	2.32555	0	0	0
I7GYU4	Thiamine biosynthesis protein OS=Helicobacter cinaedi CCUG 18818 = ATCC BAA-847 OX=537971 GN=thiF PE=4 SV=1	HCBAA847_0120	0	4.13695	6.29664	0.775183	6.62088	5.47324	6.39492
I7GYV5	Cytochrome c domain-containing protein OS=Helicobacter cinaedi CCUG 18818 = ATCC BAA-847 OX=537971 GN=HCBAA847_0718 PE=4 SV=1	HCBAA847_0718	0	0	1.04944	0	2.20696	0	0.799365
I7GYW1	SPASM domain-containing protein OS=Helicobacter cinaedi CCUG 18818 = ATCC BAA-847 OX=537971 GN=HCBAA847_0748 PE=4 SV=1	HCBAA847_2296	0	0	1.04944	0	9.93131	0	0
I7GYW8	HNH endonuclease domain-containing protein OS=Helicobacter cinaedi CCUG 18818 = ATCC BAA-847 OX=537971 GN=HCBAA847_0783 PE=4 SV=1	nadD	0	1.03424	0	0	0	0	0
I7GYY4	Outer membrane protein OS=Helicobacter cinaedi CCUG 18818 = ATCC BAA-847 OX=537971 GN=HCBAA847_0863 PE=4 SV=1	HCBAA847_1897	0	0	0	0	2.20696	3.28394	2.39809
I7GYZ3	UDP-N-acetylglucosamine kinase OS=Helicobacter cinaedi CCUG 18818 = ATCC BAA-847 OX=537971 GN=HCBAA847_0908 PE=4 SV=1	HCBAA847_0642	0	0	0	0	9.93131	0	0
I7GZ08	Methylated-DNA-protein-cysteine methyltransferase OS=Helicobacter cinaedi CCUG 18818 = ATCC BAA-847 OX=537971 GN=HCBAA847_0983 PE=4 SV=1	HCBAA847_1566	0	0	0	0	1.10348	0	0
E1BLS3	SEC31 homolog B, COPII coat complex component OS=Bos taurus OX=9913 GN=SEC31B PE=3 SV=2	PEBP1	0	1.03424	1.04944	0	0	1.09465	0
Q07722,Q07722-2	1-phosphatidylinositol 4,5-bisphosphate phosphodiesterase beta-4 (Fragment) OS=Bos taurus OX=9913 GN=PLCB4 PE=1 SV=1	SMRP1	0	1.03424	1.04944	0	1.10348	0	0
I7GZ41	Molybdopterin converting factor subunit 1 OS=Helicobacter cinaedi CCUG 18818 = ATCC BAA-847 OX=537971 GN=moaD PE=4 SV=1	ACLY	0	1.03424	0	0	0	0	0
I7GZ54	Glycosyl transferase family 9 OS=Helicobacter cinaedi CCUG 18818 = ATCC BAA-847 OX=537971 GN=HCBAA847_1217 PE=4 SV=1		0	1.03424	1.04944	0	0	0	0
I7GZ56	Radical SAM core domain-containing protein OS=Helicobacter cinaedi CCUG 18818 = ATCC BAA-847 OX=537971 GN=HCBAA847_1227 PE=4 SV=1	oppB	0	1.03424	1.04944	0	0	0	0
I7GZ58	SPASM domain-containing protein OS=Helicobacter cinaedi CCUG 18818 = ATCC BAA-847 OX=537971 GN=HCBAA847_1237 PE=4 SV=1	HCBAA847_0631	0	0	2.09888	1.55037	0	0	0
I7GZ74	TonB C-terminal domain-containing protein OS=Helicobacter cinaedi CCUG 18818 = ATCC BAA-847 OX=537971 GN=HCBAA847_1318 PE=4 SV=1	lptD	0	2.06847	0	0	4.41392	3.28394	4.79619
I7GZ86	Tetratricopeptide repeat protein OS=Helicobacter cinaedi CCUG 18818 = ATCC BAA-847 OX=537971 GN=HCBAA847_1381 PE=4 SV=1	HCBAA847_0273	0	0	0	0.775183	0	0	0.799365
I7GZ97	Phage_base_V domain-containing protein OS=Helicobacter cinaedi CCUG 18818 = ATCC BAA-847 OX=537971 GN=HCBAA847_1436 PE=4 SV=1	HCBAA847_0426	0	0	1.04944	0	0	0	0
I7GZA8	MIR domain protein OS=Helicobacter cinaedi CCUG 18818 = ATCC BAA-847 OX=537971 GN=HCBAA847_1491 PE=4 SV=1	HCBAA847_2364	0	3.10271	8.39552	6.20147	8.82783	5.47324	4.79619
I7GZB6	Lipocalin-like domain-containing protein OS=Helicobacter cinaedi CCUG 18818 = ATCC BAA-847 OX=537971 GN=HCBAA847_1531 PE=4 SV=1	HCBAA847_2091	0	0	1.04944	2.32555	4.41392	3.28394	3.19746
I7GZC1	Periplasmic protein OS=Helicobacter cinaedi CCUG 18818 = ATCC BAA-847 OX=537971 GN=HCBAA847_1556 PE=4 SV=1	HCBAA847_0429	0	0	1.04944	0	1.10348	0	0
I7GZC3	Lipoprotein OS=Helicobacter cinaedi CCUG 18818 = ATCC BAA-847 OX=537971 GN=HCBAA847_1566 PE=4 SV=1	HCBAA847_1571	0	0	0	1.55037	2.20696	1.09465	0.799365
I7GZC4	Lipoprotein OS=Helicobacter cinaedi CCUG 18818 = ATCC BAA-847 OX=537971 GN=HCBAA847_1571 PE=4 SV=1	HCBAA847_0901	0	0	0	2.32555	2.20696	0	2.39809
I7GZC8	Small methyltransferase OS=Helicobacter cinaedi CCUG 18818 = ATCC BAA-847 OX=537971 GN=HCBAA847_1591 PE=4 SV=1	HCBAA847_2316	0	0	0	0.775183	0	0	0
I7GZD2	Chromosome partition protein Smc OS=Helicobacter cinaedi CCUG 18818 = ATCC BAA-847 OX=537971 GN=HCBAA847_1611 PE=4 SV=1	HCBAA847_0638	0	0	0	0.775183	0	0	0
I7GZD7	YugN-like family protein OS=Helicobacter cinaedi CCUG 18818 = ATCC BAA-847 OX=537971 GN=HCBAA847_1636 PE=4 SV=1	panC	0	0	0	0	0	0	0.799365
I7GZD9	Sulfotransfer_1 domain-containing protein OS=Helicobacter cinaedi CCUG 18818 = ATCC BAA-847 OX=537971 GN=HCBAA847_1646 PE=4 SV=1	HCBAA847_0797	0	0	2.09888	0	0	0	0
I7GZF2	Imidazole glycerol phosphate synthase subunit HisH OS=Helicobacter cinaedi CCUG 18818 = ATCC BAA-847 OX=537971 GN=hisH PE=3 SV=1	HCBAA847_1000	0	3.10271	5.2472	1.55037	1.10348	1.09465	1.59873
I7GZG7	Uncharacterized protein OS=Helicobacter cinaedi CCUG 18818 = ATCC BAA-847 OX=537971 GN=HCBAA847_1796 PE=4 SV=1	HCBAA847_1788	0	1.03424	0	0.775183	0	0	0
I7GZH5	Riboflavin biosynthesis protein OS=Helicobacter cinaedi CCUG 18818 = ATCC BAA-847 OX=537971 GN=ribF PE=3 SV=1	HCBAA847_2118	0	2.06847	2.09888	0	2.20696	0	0
I7GZI9	tRNA (guanine-N(7)-)-methyltransferase OS=Helicobacter cinaedi CCUG 18818 = ATCC BAA-847 OX=537971 GN=trmB PE=3 SV=1	nth	0	2.06847	1.04944	1.55037	1.10348	1.09465	1.59873
I7GZJ3	Addiction module toxin OS=Helicobacter cinaedi CCUG 18818 = ATCC BAA-847 OX=537971 GN=HCBAA847_1928 PE=4 SV=1	purU	0	3.10271	5.2472	0	0	0	2.39809
I7GZJ5	Class I SAM-dependent methyltransferase OS=Helicobacter cinaedi CCUG 18818 = ATCC BAA-847 OX=537971 GN=HCBAA847_1938 PE=4 SV=1	HCBAA847_0285	0	2.06847	2.09888	0	2.20696	1.09465	0
I7GZK5	DUF493 domain-containing protein OS=Helicobacter cinaedi CCUG 18818 = ATCC BAA-847 OX=537971 GN=HCBAA847_1988 PE=4 SV=1	lgt	0	1.03424	5.2472	0	2.20696	3.28394	0.799365
I7GZL7	YtxH domain-containing protein OS=Helicobacter cinaedi CCUG 18818 = ATCC BAA-847 OX=537971 GN=HCBAA847_2048 PE=4 SV=1	hemK	0	0	0	0	0	0	1.59873
I7GZM0	tRNA dimethylallyltransferase OS=Helicobacter cinaedi CCUG 18818 = ATCC BAA-847 OX=537971 GN=miaA PE=3 SV=1	thiF	0	6.20542	6.29664	2.32555	6.62088	3.28394	1.59873
I7GZM1	Putative integral membrane protein OS=Helicobacter cinaedi CCUG 18818 = ATCC BAA-847 OX=537971 GN=HCBAA847_2069 PE=3 SV=1	HCBAA847_1893	0	0	0	0	3.31044	0	0
I7GZN2	Ribosomal RNA small subunit methyltransferase H OS=Helicobacter cinaedi CCUG 18818 = ATCC BAA-847 OX=537971 GN=mraW PE=3 SV=1	HCBAA847_1533	0	2.06847	1.04944	3.10073	1.10348	3.28394	3.19746
E1BI42	Coiled-coil domain containing 158 OS=Bos taurus OX=9913 GN=CCDC158 PE=4 SV=3	HCBAA847_2068	0	2.06847	1.04944	0	1.10348	0	0.799365
I7GZN9	Pseudouridine synthase OS=Helicobacter cinaedi CCUG 18818 = ATCC BAA-847 OX=537971 GN=HCBAA847_2160 PE=3 SV=1	HCBAA847_1936	0	3.10271	1.04944	0	1.10348	1.09465	1.59873
I7GZQ6	Uracil-DNA glycosylase OS=Helicobacter cinaedi CCUG 18818 = ATCC BAA-847 OX=537971 GN=ung PE=3 SV=1	HCBAA847_0751	0	2.06847	0	0.775183	0	0	0.799365
I7GZR6	8-amino-7-oxononanoate synthase OS=Helicobacter cinaedi CCUG 18818 = ATCC BAA-847 OX=537971 GN=HCBAA847_2296 PE=3 SV=1	HCBAA847_1527	0	0	1.04944	0	2.20696	0	0.799365
I7GZS0	Gag-pol polyprotein OS=Helicobacter cinaedi CCUG 18818 = ATCC BAA-847 OX=537971 GN=HCBAA847_2316 PE=4 SV=1	LRP4	0	0	2.09888	0	1.10348	2.18929	0.799365
I7GZS8	ABC transporter ATP-binding protein OS=Helicobacter cinaedi CCUG 18818 = ATCC BAA-847 OX=537971 GN=HCBAA847_2356 PE=4 SV=1	HCBAA847_0917	0	4.13695	6.29664	2.32555	2.20696	3.28394	5.59555
I7H489	Site-specific DNA-methyltransferase (adenine-specific) OS=Helicobacter cinaedi CCUG 18818 = ATCC BAA-847 OX=537971 GN=HCBAA847_0035 PE=4 SV=1	HCBAA847_1532	0	0	0	0	0	0	1.59873
I7H490	Nucleoside 5-triphosphatase RdgB (DHAPTP, dITP,XTP-specific) OS=Helicobacter cinaedi CCUG 18818 = ATCC BAA-847 OX=537971 GN=HCBAA847_0040 PE=4 SV=1	HCBAA847_1106	0	2.06847	3.14832	0	0	0	0
I7H493	DUF4492 domain-containing protein OS=Helicobacter cinaedi CCUG 18818 = ATCC BAA-847 OX=537971 GN=HCBAA847_0055 PE=4 SV=1	mraW	0	1.03424	0	0	0	0	0
I7H4A5	Flagellar basal body protein OS=Helicobacter cinaedi CCUG 18818 = ATCC BAA-847 OX=537971 GN=flgG_1 PE=3 SV=1	HCBAA847_1704	0	2.06847	8.39552	0	0	0	0
I7H4A6	Cytochrome C oxidase subunit III OS=Helicobacter cinaedi CCUG 18818 = ATCC BAA-847 OX=537971 GN=HCBAA847_0120 PE=4 SV=1	oppC	0	1.03424	0	0	1.10348	1.09465	0.799365
I7H4B1	UPF0763 protein HCBAA847_0150 OS=Helicobacter cinaedi CCUG 18818 = ATCC BAA-847 OX=537971 GN=HCBAA847_0150 PE=3 SV=1	HCBAA847_1491	0	1.03424	4.19776	1.55037	0	0	0
I7H4B2	Thiamine biosynthesis protein OS=Helicobacter cinaedi CCUG 18818 = ATCC BAA-847 OX=537971 GN=thiS PE=4 SV=1	HCBAA847_2273	0	2.06847	2.09888	0	0	0	0
I7H4C4	ERF1_2 domain-containing protein OS=Helicobacter cinaedi CCUG 18818 = ATCC BAA-847 OX=537971 GN=HCBAA847_0220 PE=4 SV=1	HCBAA847_0373	0	0	1.04944	0	0	0	0
I7H4D7	Heme chaperone HemW OS=Helicobacter cinaedi CCUG 18818 = ATCC BAA-847 OX=537971 GN=HCBAA847_0285 PE=3 SV=1	mviN	0	0	1.04944	0	1.10348	0	0.799365
I7H4E8	LPS-assembly protein LptD OS=Helicobacter cinaedi CCUG 18818 = ATCC BAA-847 OX=537971 GN=lptD PE=3 SV=1	HCBAA847_1556	0	3.10271	0	0.775183	3.31044	2.18929	3.99682
I7H4F4	Putative SAM-dependent methyltransferase OS=Helicobacter cinaedi CCUG 18818 = ATCC BAA-847 OX=537971 GN=HCBAA847_0373 PE=4 SV=1	napD	0	1.03424	1.04944	0	2.20696	0	0
I7H4F6	Glycosyltransferase family 1 protein OS=Helicobacter cinaedi CCUG 18818 = ATCC BAA-847 OX=537971 GN=HCBAA847_0383 PE=4 SV=1	HCBAA847_1770	0	3.10271	2.09888	0	1.10348	0	0
I7H4G4	MORN repeat protein OS=Helicobacter cinaedi CCUG 18818 = ATCC BAA-847 OX=537971 GN=HCBAA847_0423 PE=4 SV=1	HCBAA847_0414	0	0	0	1.55037	0	0	0
I7H4I6	Probable nicotinate-nucleotide adenylyltransferase OS=Helicobacter cinaedi CCUG 18818 = ATCC BAA-847 OX=537971 GN=nadD PE=3 SV=1	HCBAA847_0646	0	0	2.09888	1.55037	2.20696	3.28394	4.79619
I7H4I8	Helix-turn-helix domain-containing protein OS=Helicobacter cinaedi CCUG 18818 = ATCC BAA-847 OX=537971 GN=HCBAA847_0543 PE=4 SV=1	HCBAA847_1381	0	2.06847	2.09888	2.32555	2.20696	0	0.799365
I7H4J4	Outer-membrane lipoprotein carrier protein OS=Helicobacter cinaedi CCUG 18818 = ATCC BAA-847 OX=537971 GN=lolA PE=4 SV=1	HCBAA847_0107	0	6.20542	6.29664	8.52702	1.10348	0	0
I7H4K5	Diacylglycerol kinase OS=Helicobacter cinaedi CCUG 18818 = ATCC BAA-847 OX=537971 GN=dgkA PE=3 SV=1	HCBAA847_0836	0	1.03424	0	0	0	0	0
I7H4K6	Putative methyltransferase OS=Helicobacter cinaedi CCUG 18818 = ATCC BAA-847 OX=537971 GN=HCBAA847_0638 PE=4 SV=1	HCBAA847_1568	0	1.03424	0	3.10073	0	5.47324	2.39809
I7H4K7	Methyltransferase type 11 OS=Helicobacter cinaedi CCUG 18818 = ATCC BAA-847 OX=537971 GN=HCBAA847_0643 PE=4 SV=1	HCBAA847_1988	0	0	0	0.775183	0	0	0
I7H4N7	Protein hydE OS=Helicobacter cinaedi CCUG 18818 = ATCC BAA-847 OX=537971 GN=HCBAA847_0797 PE=4 SV=1	trmD	0	3.10271	9.44496	2.32555	11.0348	8.75718	7.99365
I7H4P0	ATP-grasp domain-containing protein OS=Helicobacter cinaedi CCUG 18818 = ATCC BAA-847 OX=537971 GN=HCBAA847_0812 PE=4 SV=1	HCBAA847_0684	0	1.03424	0	0	0	0	0
I7H4S7	Alcohol dehydrogenase OS=Helicobacter cinaedi CCUG 18818 = ATCC BAA-847 OX=537971 GN=HCBAA847_0917 PE=4 SV=1	SEC31B	0	0	1.04944	0.775183	0	0	2.39809
I7H4V9	EF-hand domain-containing protein OS=Helicobacter cinaedi CCUG 18818 = ATCC BAA-847 OX=537971 GN=HCBAA847_1002 PE=4 SV=1	neuA	0	1.03424	3.14832	0	0	0	0
I7H4W1	TolC family protein OS=Helicobacter cinaedi CCUG 18818 = ATCC BAA-847 OX=537971 GN=HCBAA847_1007 PE=3 SV=1	PLCB4	0	0	0	0	4.41392	0	4.79619
I7H4W4	HNH endonuclease OS=Helicobacter cinaedi CCUG 18818 = ATCC BAA-847 OX=537971 GN=HCBAA847_1017 PE=4 SV=1	HCBAA847_1553	0	0	1.04944	0	0	0	0.799365
I7H4Z0	30S ribosomal protein S20 OS=Helicobacter cinaedi CCUG 18818 = ATCC BAA-847 OX=537971 GN=rpsT PE=3 SV=1	HCBAA847_2142	0	0	0	6.20147	0	0	0
I7H516	UvrABC system protein C OS=Helicobacter cinaedi CCUG 18818 = ATCC BAA-847 OX=537971 GN=uvrC PE=3 SV=1	HCBAA847_2063	0	0	0	0	1.10348	0	0.799365
I7H569	Chaperone NapD OS=Helicobacter cinaedi CCUG 18818 = ATCC BAA-847 OX=537971 GN=napD PE=3 SV=1	gspE	0	1.03424	1.04944	0.775183	1.10348	1.09465	0.799365
I7H5A9	ToxR-activated protein OS=Helicobacter cinaedi CCUG 18818 = ATCC BAA-847 OX=537971 GN=tagE PE=4 SV=1	HCBAA847_2160	0	0	0	1.55037	0	0	0
I7H5C1	PBECR2 domain-containing protein OS=Helicobacter cinaedi CCUG 18818 = ATCC BAA-847 OX=537971 GN=HCBAA847_1415 PE=4 SV=1	HCBAA847_0529	0	0	0	0	0	1.09465	0.799365
I7H5D1	Phage_base_V domain-containing protein OS=Helicobacter cinaedi CCUG 18818 = ATCC BAA-847 OX=537971 GN=HCBAA847_1440 PE=4 SV=1	HCBAA847_2356	0	0	0	1.55037	3.31044	2.18929	2.39809
I7H5D9	CdiA_C domain-containing protein OS=Helicobacter cinaedi CCUG 18818 = ATCC BAA-847 OX=537971 GN=HCBAA847_1460 PE=4 SV=1	CCDC158	0	0	0	0	1.10348	1.09465	1.59873
I7H5E7	Uncharacterized protein OS=Helicobacter cinaedi CCUG 18818 = ATCC BAA-847 OX=537971 GN=HCBAA847_1480 PE=4 SV=1	HCBAA847_0941	0	0	3.14832	0.775183	1.10348	2.18929	0
I7H5G7	AMP-binding domain-containing protein OS=Helicobacter cinaedi CCUG 18818 = ATCC BAA-847 OX=537971 GN=HCBAA847_1520 PE=4 SV=1	rnc	0	0	0	0	0	0	0.799365
I7H5L8	mRNA interferase OS=Helicobacter cinaedi CCUG 18818 = ATCC BAA-847 OX=537971 GN=HCBAA847_1645 PE=3 SV=1	HCBAA847_1480	0	0	0	0	0	0	1.59873
I7H5S8	Lipoprotein OS=Helicobacter cinaedi CCUG 18818 = ATCC BAA-847 OX=537971 GN=HCBAA847_1770 PE=4 SV=1	HCBAA847_1229	0	1.03424	0	0.775183	0	1.09465	0.799365
I7H5W3	XRE family transcriptional regulator OS=Helicobacter cinaedi CCUG 18818 = ATCC BAA-847 OX=537971 GN=HCBAA847_1860 PE=4 SV=1	dnaG	0	0	1.04944	0	0	0	0
I7H5Z3	Transporter OS=Helicobacter cinaedi CCUG 18818 = ATCC BAA-847 OX=537971 GN=HCBAA847_1942 PE=3 SV=1	trmB	0	1.03424	0	1.55037	1.10348	3.28394	3.19746
I7H623	ArdcN domain-containing protein OS=Helicobacter cinaedi CCUG 18818 = ATCC BAA-847 OX=537971 GN=HCBAA847_2022 PE=4 SV=1	HCBAA847_0136	0	0	0	1.55037	0	0	0
I7H639	Transposase OS=Helicobacter cinaedi CCUG 18818 = ATCC BAA-847 OX=537971 GN=HCBAA847_2063 PE=4 SV=1	rsmA	0	2.06847	3.14832	0.775183	2.20696	1.09465	2.39809
I7H641	Putative thiamine-phosphate pyrophosphorylase OS=Helicobacter cinaedi CCUG 18818 = ATCC BAA-847 OX=537971 GN=HCBAA847_2068 PE=4 SV=1	HCBAA847_2342	0	1.03424	1.04944	1.55037	1.10348	1.09465	3.19746
I7H650	YopX domain-containing protein OS=Helicobacter cinaedi CCUG 18818 = ATCC BAA-847 OX=537971 GN=HCBAA847_2093 PE=4 SV=1	HCBAA847_1938	0	0	0	0.775183	0	0	0
I7H652	Copper iron binding protein OS=Helicobacter cinaedi CCUG 18818 = ATCC BAA-847 OX=537971 GN=HCBAA847_2098 PE=4 SV=1	miaA	0	3.10271	2.09888	5.42628	2.20696	0	0.799365
I7H662	Prepilin-type N-terminal cleavage/methylation domain-containing protein OS=Helicobacter cinaedi CCUG 18818 = ATCC BAA-847 OX=537971 GN=HCBAA847_2118 PE=4 SV=1	HCBAA847_1976	0	2.06847	0	4.6511	5.5174	4.37859	2.39809
I7H663	Septum formation initiator OS=Helicobacter cinaedi CCUG 18818 = ATCC BAA-847 OX=537971 GN=HCBAA847_2124 PE=4 SV=1	HCBAA847_0879	0	1.03424	0	3.87592	0	0	0
I7H6C4	rRNA large subunit methyltransferase OS=Helicobacter cinaedi CCUG 18818 = ATCC BAA-847 OX=537971 GN=HCBAA847_2260 PE=4 SV=1	HCBAA847_1126	0	0	0	0.775183	1.10348	1.09465	1.59873
I7H6C6	Endoribonuclease YbeY OS=Helicobacter cinaedi CCUG 18818 = ATCC BAA-847 OX=537971 GN=ybeY PE=3 SV=1	HCBAA847_1543	0	2.06847	2.09888	0.775183	0	0	0
I7H6E6	LysE family translocator OS=Helicobacter cinaedi CCUG 18818 = ATCC BAA-847 OX=537971 GN=HCBAA847_2315 PE=4 SV=1	ruvC	0	1.03424	0	0.775183	1.10348	2.18929	2.39809
I7H6G0	ABC transporter permease protein OS=Helicobacter cinaedi CCUG 18818 = ATCC BAA-847 OX=537971 GN=HCBAA847_2355 PE=3 SV=1	HCBAA847_1017	0	0	0	0	1.10348	0	0
I7HBT9	Cation-transporting P-type ATPase OS=Helicobacter cinaedi CCUG 18818 = ATCC BAA-847 OX=537971 GN=HCBAA847_0067 PE=3 SV=1	HCBAA847_0191	0	0	0	0	1.10348	0	1.59873
I7HBV2	SLT domain-containing protein OS=Helicobacter cinaedi CCUG 18818 = ATCC BAA-847 OX=537971 GN=HCBAA847_0107 PE=4 SV=1	HCBAA847_1837	0	0	0	0.775183	0	0	0.799365
I7HBW8	Flagellar biosynthetic protein FliP OS=Helicobacter cinaedi CCUG 18818 = ATCC BAA-847 OX=537971 GN=fliP PE=3 SV=1	tilS	0	1.03424	0	0	1.10348	1.09465	3.99682
I7HBX1	Ribonuclease 3 OS=Helicobacter cinaedi CCUG 18818 = ATCC BAA-847 OX=537971 GN=rnc PE=3 SV=1	thiE	0	2.06847	4.19776	3.10073	2.20696	3.28394	2.39809
I7HBX9	tRNA (guanine-N(1)-)-methyltransferase OS=Helicobacter cinaedi CCUG 18818 = ATCC BAA-847 OX=537971 GN=trmD PE=3 SV=1	HCBAA847_2318	0	5.17118	3.14832	3.10073	2.20696	4.37859	4.79619
I7HC10	Fe/B12 periplasmic-binding domain-containing protein OS=Helicobacter cinaedi CCUG 18818 = ATCC BAA-847 OX=537971 GN=HCBAA847_0227 PE=4 SV=1	HCBAA847_0183	0	0	0	0	1.10348	0	0
I7HC53	tRNA pseudouridine synthase A OS=Helicobacter cinaedi CCUG 18818 = ATCC BAA-847 OX=537971 GN=truA PE=3 SV=1	HCBAA847_1956	0	1.03424	2.09888	0	0	0	0
I7HC97	DUF2769 domain-containing protein OS=Helicobacter cinaedi CCUG 18818 = ATCC BAA-847 OX=537971 GN=HCBAA847_0445 PE=4 SV=1	HCBAA847_0975	0	0	3.14832	2.32555	0	0	0
I7HC99	Peptide chain release factor N(5)-glutamine methyltransferase OS=Helicobacter cinaedi CCUG 18818 = ATCC BAA-847 OX=537971 GN=hemK PE=4 SV=1	HCBAA847_0964	0	1.03424	1.04944	2.32555	0	4.37859	3.19746
I7HCA8	Histidine kinase OS=Helicobacter cinaedi CCUG 18818 = ATCC BAA-847 OX=537971 GN=HCBAA847_0470 PE=4 SV=1	fliE	0	1.03424	0	0.775183	0	0	0
I7HCB2	Restriction endonuclease-replacing protein A OS=Helicobacter cinaedi CCUG 18818 = ATCC BAA-847 OX=537971 GN=hrgA PE=4 SV=1	HCBAA847_0537	0	1.03424	1.04944	0	0	0	0
I7HCB7	Putative sulfatase family protein OS=Helicobacter cinaedi CCUG 18818 = ATCC BAA-847 OX=537971 GN=HCBAA847_0490 PE=4 SV=1	ribF	0	0	0	0	0	2.18929	0
I7HCF0	GTPase Era OS=Helicobacter cinaedi CCUG 18818 = ATCC BAA-847 OX=537971 GN=era PE=3 SV=1	vapB	0	0	0	0	0	0	0.799365
I7HCI3	Class I SAM-dependent methyltransferase OS=Helicobacter cinaedi CCUG 18818 = ATCC BAA-847 OX=537971 GN=HCBAA847_0645 PE=4 SV=1	TRIM9	0	0	0	0.775183	0	0	0
I7HCK2	Histidine kinase OS=Helicobacter cinaedi CCUG 18818 = ATCC BAA-847 OX=537971 GN=HCBAA847_0684 PE=4 SV=1	suhB	0	2.06847	4.19776	0.775183	0	2.18929	4.79619
I7HCP3	N-acylneuraminate cytidylyltransferase OS=Helicobacter cinaedi CCUG 18818 = ATCC BAA-847 OX=537971 GN=HCBAA847_0759 PE=4 SV=1	comM	0	0	0	0	0	3.28394	0
I7HCP5	Putative DegT/DnrJ/EryC1/StrS aminotransferase OS=Helicobacter cinaedi CCUG 18818 = ATCC BAA-847 OX=537971 GN=HCBAA847_0764 PE=3 SV=1	HCBAA847_0543	0	0	0	2.32555	0	0	0
I7HCT9	Phosphatidylglycerophosphate synthase OS=Helicobacter cinaedi CCUG 18818 = ATCC BAA-847 OX=537971 GN=HCBAA847_0879 PE=3 SV=1	HCBAA847_2153	0	1.03424	0	0	0	0	0.799365
I7HCV4	Putative oxidoreductase OS=Helicobacter cinaedi CCUG 18818 = ATCC BAA-847 OX=537971 GN=HCBAA847_0919 PE=4 SV=1	HCBAA847_0916	0	2.06847	0	1.55037	5.5174	3.28394	3.99682
I7HCW9	23S rRNA methyltransferase OS=Helicobacter cinaedi CCUG 18818 = ATCC BAA-847 OX=537971 GN=HCBAA847_0964 PE=4 SV=1	flgA	0	1.03424	2.09888	0	1.10348	0	0.799365
I7HCX3	DUF3943 domain-containing protein OS=Helicobacter cinaedi CCUG 18818 = ATCC BAA-847 OX=537971 GN=HCBAA847_0984 PE=4 SV=1	holB	0	1.03424	1.04944	0	2.20696	3.28394	2.39809
I7HCX6	ADP-heptose-LPS heptosyltransferase II OS=Helicobacter cinaedi CCUG 18818 = ATCC BAA-847 OX=537971 GN=HCBAA847_0994 PE=4 SV=1	HCBAA847_0489	0	2.06847	3.14832	1.55037	2.20696	0	0
I7HCY1	ABC transporter ATP-binding protein OS=Helicobacter cinaedi CCUG 18818 = ATCC BAA-847 OX=537971 GN=HCBAA847_1009 PE=4 SV=1	HCBAA847_0855	0	1.03424	4.19776	2.32555	0	1.09465	1.59873
I7HCZ6	Type_ISP_C domain-containing protein OS=Helicobacter cinaedi CCUG 18818 = ATCC BAA-847 OX=537971 GN=HCBAA847_1049 PE=4 SV=1	hisH	0	1.03424	6.29664	0	0	0	0
I7HD07	Helicase OS=Helicobacter cinaedi CCUG 18818 = ATCC BAA-847 OX=537971 GN=HCBAA847_1075 PE=4 SV=1	HCBAA847_1009	0	1.03424	1.04944	0	0	0	0
I7HD35	Pantothenate synthetase OS=Helicobacter cinaedi CCUG 18818 = ATCC BAA-847 OX=537971 GN=panC PE=3 SV=1	ZNF217	0	4.13695	5.2472	3.10073	11.0348	5.47324	7.19428
I7HD51	Methyltransferase OS=Helicobacter cinaedi CCUG 18818 = ATCC BAA-847 OX=537971 GN=fkbM PE=4 SV=1	HCBAA847_0258	0	0	0	2.32555	0	4.37859	7.19428
I7HD66	SsrA-binding protein OS=Helicobacter cinaedi CCUG 18818 = ATCC BAA-847 OX=537971 GN=smpB PE=3 SV=1	HCBAA847_0835	0	1.03424	0	0	2.20696	1.09465	0.799365
I7HD76	Methyltransferase OS=Helicobacter cinaedi CCUG 18818 = ATCC BAA-847 OX=537971 GN=HCBAA847_1223 PE=4 SV=1	HCBAA847_0994	0	0	1.04944	0	0	0	0
I7HD82	Radical SAM core domain-containing protein OS=Helicobacter cinaedi CCUG 18818 = ATCC BAA-847 OX=537971 GN=HCBAA847_1238 PE=4 SV=1	flhB_2	0	1.03424	2.09888	0	0	0	0
I7HD94	NapH/MauN family ferredoxin-type protein OS=Helicobacter cinaedi CCUG 18818 = ATCC BAA-847 OX=537971 GN=napH PE=4 SV=1	FAM149B1	0	1.03424	0	0.775183	2.20696	3.28394	0.799365
I7HDA1	FUSC family protein OS=Helicobacter cinaedi CCUG 18818 = ATCC BAA-847 OX=537971 GN=HCBAA847_1294 PE=4 SV=1	HCBAA847_1928	0	2.06847	0	0.775183	3.31044	3.28394	3.99682
I7HDI0	YopX domain-containing protein OS=Helicobacter cinaedi CCUG 18818 = ATCC BAA-847 OX=537971 GN=HCBAA847_1527 PE=4 SV=1	HCBAA847_2098	0	1.03424	3.14832	0	3.31044	0	2.39809
I7HDI1	Peptidase_C39_2 domain-containing protein OS=Helicobacter cinaedi CCUG 18818 = ATCC BAA-847 OX=537971 GN=HCBAA847_1532 PE=4 SV=1	ung	0	0	2.09888	0	1.10348	0	1.59873
I7HDI2	Lipoprotein OS=Helicobacter cinaedi CCUG 18818 = ATCC BAA-847 OX=537971 GN=HCBAA847_1537 PE=4 SV=1	HCBAA847_2232	0	0	0	0	0	0	1.59873
I7HDI9	HNH endonuclease OS=Helicobacter cinaedi CCUG 18818 = ATCC BAA-847 OX=537971 GN=HCBAA847_1567 PE=4 SV=1	KLHL17	0	0	0	0.775183	0	0	0
I7HDM4	YopX domain-containing protein OS=Helicobacter cinaedi CCUG 18818 = ATCC BAA-847 OX=537971 GN=HCBAA847_1652 PE=4 SV=1	HCBAA847_0383	0	0	0	0	0	1.09465	0.799365
A0A3Q1MBI2	RING-type E3 ubiquitin transferase OS=Bos taurus OX=9913 GN=TRIM9 PE=4 SV=1	bpt	0	0	0	0.775183	0	0	0.799365
I7HDS0	dTDP-6-deoxy-L-hexose 3-O-methyltransferase OS=Helicobacter cinaedi CCUG 18818 = ATCC BAA-847 OX=537971 GN=HCBAA847_1748 PE=4 SV=1	EEF2	0	0	0	0.775183	0	14.2304	0
I7HDS2	DUF4401 domain-containing protein OS=Helicobacter cinaedi CCUG 18818 = ATCC BAA-847 OX=537971 GN=HCBAA847_1757 PE=4 SV=1	lolA	0	0	0	0	1.10348	0	0
I7HDT7	YCII-related protein OS=Helicobacter cinaedi CCUG 18818 = ATCC BAA-847 OX=537971 GN=HCBAA847_1802 PE=3 SV=1	rpsT	0	0	1.04944	1.55037	4.41392	3.28394	3.19746
I7HDT9	Endonuclease III OS=Helicobacter cinaedi CCUG 18818 = ATCC BAA-847 OX=537971 GN=nth PE=3 SV=1	HCBAA847_0189	0	1.03424	0	0.775183	3.31044	0	0
I7HDU7	Spermidine export protein MdtJ OS=Helicobacter cinaedi CCUG 18818 = ATCC BAA-847 OX=537971 GN=HCBAA847_1827 PE=3 SV=1	HCBAA847_0644	0	0	0	1.55037	0	0	0
I7HDV0	Putative hemolysin A OS=Helicobacter cinaedi CCUG 18818 = ATCC BAA-847 OX=537971 GN=HCBAA847_1837 PE=3 SV=1	HCBAA847_0764	0	0	0	1.55037	1.10348	0	0
I7HDV8	XRE family transcriptional regulator OS=Helicobacter cinaedi CCUG 18818 = ATCC BAA-847 OX=537971 GN=HCBAA847_1857 PE=4 SV=1	HCBAA847_1646	0	0	0	0.775183	0	0	0
I7HDW4	ATP-dependent DNA helicase OS=Helicobacter cinaedi CCUG 18818 = ATCC BAA-847 OX=537971 GN=recG PE=4 SV=1	HCBAA847_1469	0	0	0	0	2.20696	0	2.39809
I7HDX1	Transketolase subunit B OS=Helicobacter cinaedi CCUG 18818 = ATCC BAA-847 OX=537971 GN=HCBAA847_0018 PE=4 SV=1	ANXA5	0	0	1.04944	0	0	0	0
I7HDX2	Sulfatase domain-containing protein OS=Helicobacter cinaedi CCUG 18818 = ATCC BAA-847 OX=537971 GN=HCBAA847_1897 PE=4 SV=1	HCBAA847_2004	0	3.10271	0	1.55037	3.31044	3.28394	6.39492
I7HE10	Methicillin resistance protein OS=Helicobacter cinaedi CCUG 18818 = ATCC BAA-847 OX=537971 GN=HCBAA847_2004 PE=4 SV=1	nikE	0	2.06847	0	0	0	0	0
I7HE36	DNA polymerase III subunit alpha OS=Helicobacter cinaedi CCUG 18818 = ATCC BAA-847 OX=537971 GN=dnaE PE=4 SV=1	HCBAA847_0423	0	2.06847	1.04944	0	0	0	0
I7HE51	YkgJ family cysteine cluster protein OS=Helicobacter cinaedi CCUG 18818 = ATCC BAA-847 OX=537971 GN=HCBAA847_0189 PE=4 SV=1	tagE	0	0	4.19776	0	0	0	0
I7HE54	Putative dihydroneopterin aldolase OS=Helicobacter cinaedi CCUG 18818 = ATCC BAA-847 OX=537971 GN=HCBAA847_0200 PE=4 SV=1	HCBAA847_2022	0	0	0	0.775183	0	1.09465	2.39809
I7HE71	Methyl-accepting chemotaxis protein OS=Helicobacter cinaedi CCUG 18818 = ATCC BAA-847 OX=537971 GN=HCBAA847_2172 PE=4 SV=1	HCBAA847_1827	0	1.03424	0	0.775183	0	0	0
I7HE84	Putative virulence-associated protein OS=Helicobacter cinaedi CCUG 18818 = ATCC BAA-847 OX=537971 GN=vapB PE=4 SV=1	vapC	0	0	0	1.55037	0	0	0.799365
I7HEA9	DUF4006 family protein OS=Helicobacter cinaedi CCUG 18818 = ATCC BAA-847 OX=537971 GN=HCBAA847_2232 PE=4 SV=1	HCBAA847_1436	0	0	0	8.52702	2.20696	0	0
I7HEB1	tRNA(Ile)-lysidine synthase OS=Helicobacter cinaedi CCUG 18818 = ATCC BAA-847 OX=537971 GN=tilS PE=3 SV=1	KRT18	0	0	0	1.55037	1.10348	0	0
I7HEB9	Putative recombination protein OS=Helicobacter cinaedi CCUG 18818 = ATCC BAA-847 OX=537971 GN=recO PE=4 SV=1	HCBAA847_0220	0	0	0	0	1.10348	0	0.799365
I7HEF0	Conserved domain protein OS=Helicobacter cinaedi CCUG 18818 = ATCC BAA-847 OX=537971 GN=HCBAA847_2342 PE=4 SV=1	HCBAA847_1860	0	2.06847	2.09888	2.32555	2.20696	2.18929	0.799365
I7HEF8	T2SSL domain-containing protein OS=Helicobacter cinaedi CCUG 18818 = ATCC BAA-847 OX=537971 GN=HCBAA847_2367 PE=4 SV=1	HCBAA847_1223	0	0	0	0	2.20696	1.09465	0.799365
I7HEH4	Protein TonB OS=Helicobacter cinaedi CCUG 18818 = ATCC BAA-847 OX=537971 GN=HCBAA847_0537 PE=3 SV=1	HCBAA847_0018	0	3.10271	0	3.10073	3.31044	0	0
I7HEL8	Methyltransf_11 domain-containing protein OS=Helicobacter cinaedi CCUG 18818 = ATCC BAA-847 OX=537971 GN=HCBAA847_0642 PE=4 SV=1	HCBAA847_1031	0	0	0	3.87592	4.41392	5.47324	0.799365
I7HEM0	Methyltransf_21 domain-containing protein OS=Helicobacter cinaedi CCUG 18818 = ATCC BAA-847 OX=537971 GN=HCBAA847_0647 PE=4 SV=1	HCBAA847_1504	0	0	0	1.55037	1.10348	0	10.3917
E1BN65	Zinc finger protein 217 OS=Bos taurus OX=9913 GN=ZNF217 PE=4 SV=3	HCBAA847_2323	0	0	0	0.775183	0	1.09465	0
I7HER7	Methyltranfer_dom domain-containing protein OS=Helicobacter cinaedi CCUG 18818 = ATCC BAA-847 OX=537971 GN=HCBAA847_0751 PE=4 SV=1	phoB	0	0	0	0.775183	1.10348	0	0
I7HES2	Class I SAM-dependent methyltransferase OS=Helicobacter cinaedi CCUG 18818 = ATCC BAA-847 OX=537971 GN=HCBAA847_0766 PE=4 SV=1	HCBAA847_0783	0	0	0	1.55037	2.20696	2.18929	3.99682
I7HET8	Formyl_trans_N domain-containing protein OS=Helicobacter cinaedi CCUG 18818 = ATCC BAA-847 OX=537971 GN=HCBAA847_0816 PE=4 SV=1	moaD	0	0	0	0.775183	0	0	0
I7HEU4	Carrier domain-containing protein OS=Helicobacter cinaedi CCUG 18818 = ATCC BAA-847 OX=537971 GN=HCBAA847_0836 PE=4 SV=1	HCBAA847_0055	0	0	0	0.775183	0	0	0.799365
I7HEV0	Oligopeptide ABC transporter permease protein OS=Helicobacter cinaedi CCUG 18818 = ATCC BAA-847 OX=537971 GN=oppC PE=3 SV=1	dgkA	0	3.10271	1.04944	1.55037	2.20696	1.09465	3.19746
I7HEW0	S4 domain-containing protein OS=Helicobacter cinaedi CCUG 18818 = ATCC BAA-847 OX=537971 GN=HCBAA847_0901 PE=4 SV=1	HCBAA847_0812	0	2.06847	3.14832	1.55037	5.5174	2.18929	5.59555
I7HEW4	Sugar nucleotidyltransferase OS=Helicobacter cinaedi CCUG 18818 = ATCC BAA-847 OX=537971 GN=HCBAA847_0911 PE=4 SV=1	HCBAA847_2199	0	0	0	0	3.31044	0	0
I7HEW6	TPP_enzyme_C domain-containing protein OS=Helicobacter cinaedi CCUG 18818 = ATCC BAA-847 OX=537971 GN=HCBAA847_0916 PE=4 SV=1	HCBAA847_0566	0	3.10271	2.09888	1.55037	2.20696	0	0.799365
I7HEW8	Restriction endonuclease OS=Helicobacter cinaedi CCUG 18818 = ATCC BAA-847 OX=537971 GN=HCBAA847_0921 PE=4 SV=1	HCBAA847_0700	0	1.03424	0	0.775183	0	0	0
I7HEX5	RDD family protein OS=Helicobacter cinaedi CCUG 18818 = ATCC BAA-847 OX=537971 GN=HCBAA847_0941 PE=4 SV=1	tehB	0	4.13695	0	0	1.10348	0	2.39809
A0JNF3	Primary cilium assembly protein FAM149B1 OS=Bos taurus OX=9913 GN=FAM149B1 PE=2 SV=1	HCBAA847_0091	0	1.03424	0	1.55037	2.20696	1.09465	0.799365
I7HEX7	Flagellar basal body P-ring biosynthesis protein OS=Helicobacter cinaedi CCUG 18818 = ATCC BAA-847 OX=537971 GN=flgA PE=4 SV=1	HCBAA847_1591	0	2.06847	1.04944	4.6511	3.31044	0	0
I7HF11	Replication initiation protein OS=Helicobacter cinaedi CCUG 18818 = ATCC BAA-847 OX=537971 GN=HCBAA847_1031 PE=4 SV=1	HCBAA847_1611	0	0	1.04944	0	0	0	0
I7HF15	Putative thiamine monophosphate kinase OS=Helicobacter cinaedi CCUG 18818 = ATCC BAA-847 OX=537971 GN=HCBAA847_1041 PE=4 SV=1	HCBAA847_0643	0	1.03424	0	0.775183	8.82783	6.56788	5.59555
I7HF17	Aspartate/glutamate leucyltransferase OS=Helicobacter cinaedi CCUG 18818 = ATCC BAA-847 OX=537971 GN=bpt PE=3 SV=1	HCBAA847_2093	0	1.03424	3.14832	1.55037	1.10348	0	0
I7HF23	TPR_REGION domain-containing protein OS=Helicobacter cinaedi CCUG 18818 = ATCC BAA-847 OX=537971 GN=HCBAA847_1061 PE=4 SV=1	HCBAA847_0645	0	0	0	0.775183	0	0	0
I7HF27	Putative Na+/H+ antiporter OS=Helicobacter cinaedi CCUG 18818 = ATCC BAA-847 OX=537971 GN=HCBAA847_1071 PE=4 SV=1	HCBAA847_1567	0	0	0	0	0	0	0.799365
A0A3Q1N4N7	Kelch like family member 17 OS=Bos taurus OX=9913 GN=KLHL17 PE=4 SV=1	HCBAA847_1857	0	0	1.04944	0	0	1.09465	0.799365
I7HF99	Putative caffeoyl-CoA O-methyltransferase OS=Helicobacter cinaedi CCUG 18818 = ATCC BAA-847 OX=537971 GN=HCBAA847_1220 PE=4 SV=1	HCBAA847_0816	0	1.03424	2.09888	0	0	0	0
I7HFA5	Radical SAM domain-containing protein OS=Helicobacter cinaedi CCUG 18818 = ATCC BAA-847 OX=537971 GN=HCBAA847_1240 PE=4 SV=1	HCBAA847_1061	0	0	0	0	0	1.09465	0
I7HFA9	Predicted membrane-associated OS=Helicobacter cinaedi CCUG 18818 = ATCC BAA-847 OX=537971 GN=HCBAA847_1251 PE=4 SV=1	HCBAA847_1342	0	0	0	0	2.20696	1.09465	1.59873
I7HFC2	Glyco_trans_2-like domain-containing protein OS=Helicobacter cinaedi CCUG 18818 = ATCC BAA-847 OX=537971 GN=HCBAA847_1291 PE=4 SV=1	flgG_1	0	0	0	3.10073	0	8.75718	14.3886
I7HFC3	Nickel ABC transporter ATP-binding protein OS=Helicobacter cinaedi CCUG 18818 = ATCC BAA-847 OX=537971 GN=nikE PE=4 SV=1	HCBAA847_1049	0	2.06847	0	0	0	0	0
Q3SYU2	Elongation factor 2 OS=Bos taurus OX=9913 GN=EEF2 PE=2 SV=3	HCBAA847_0445	0	0	0	0.775183	0	0	1.59873
I7HFD9	Prokaryotic metallothionein family protein OS=Helicobacter cinaedi CCUG 18818 = ATCC BAA-847 OX=537971 GN=HCBAA847_1342 PE=4 SV=1	HCBAA847_0040	0	0	0	0.775183	0	0	0
I7HFE4	Outer membrane lipoprotein-sorting protein OS=Helicobacter cinaedi CCUG 18818 = ATCC BAA-847 OX=537971 GN=HCBAA847_1359 PE=4 SV=1	HCBAA847_2124	0	1.03424	2.09888	1.55037	0	0	0
I7HFH6	Ion_trans domain-containing protein OS=Helicobacter cinaedi CCUG 18818 = ATCC BAA-847 OX=537971 GN=HCBAA847_1469 PE=4 SV=1	HCBAA847_1002	0	0	2.09888	0	0	0	0
I7HFI2	DUF115 domain-containing protein OS=Helicobacter cinaedi CCUG 18818 = ATCC BAA-847 OX=537971 GN=HCBAA847_1484 PE=4 SV=1	thiS	0	0	0	0	1.10348	0	0
I7HFI9	DUF4919 domain-containing protein OS=Helicobacter cinaedi CCUG 18818 = ATCC BAA-847 OX=537971 GN=HCBAA847_1504 PE=4 SV=1	nrfH	0	0	1.04944	0	0	0	0
I7HFL3	Gln_deamidase_2 domain-containing protein OS=Helicobacter cinaedi CCUG 18818 = ATCC BAA-847 OX=537971 GN=HCBAA847_1554 PE=4 SV=1	EEF1A1	0	0	0	0	3.31044	0	1.59873
I7HFU1	ABC transporter substrate-binding protein OS=Helicobacter cinaedi CCUG 18818 = ATCC BAA-847 OX=537971 GN=HCBAA847_1704 PE=4 SV=1	PKM2	0	2.06847	2.09888	3.87592	2.20696	1.09465	6.39492
A0A3Q1MU33,A1L5B6,F6QVC9	Annexin OS=Bos taurus OX=9913 GN=ANXA5 PE=1 SV=1		0	0	0	0.775183	0	0	2.39809
I7HFZ5	Probable lipid II flippase MurJ OS=Helicobacter cinaedi CCUG 18818 = ATCC BAA-847 OX=537971 GN=mviN PE=3 SV=1	HCBAA847_1906	0	2.06847	0	0.775183	1.10348	1.09465	0.799365
I7HFZ9	FERM domain-containing protein OS=Helicobacter cinaedi CCUG 18818 = ATCC BAA-847 OX=537971 GN=HCBAA847_1844 PE=4 SV=1	HCBAA847_1237	0	1.03424	0	0	2.20696	0	0.799365
A6H7D3,F6S1Q0	KRT18 protein (Fragment) OS=Bos taurus OX=9913 GN=KRT18 PE=2 SV=1	HCBAA847_1838	0	0	0	0.775183	1.10348	1.09465	0.799365
I7HG18	RNA pseudouridylate synthase OS=Helicobacter cinaedi CCUG 18818 = ATCC BAA-847 OX=537971 GN=HCBAA847_1906 PE=4 SV=1	H2AZ1,H2AZ2	0	3.10271	0	0.775183	0	0	0
I7HG28	PMT_2 domain-containing protein OS=Helicobacter cinaedi CCUG 18818 = ATCC BAA-847 OX=537971 GN=HCBAA847_1936 PE=4 SV=1	HCBAA847_0481	0	5.17118	0	2.32555	7.72436	2.18929	0.799365
I7HG35	AIPR protein OS=Helicobacter cinaedi CCUG 18818 = ATCC BAA-847 OX=537971 GN=HCBAA847_1956 PE=4 SV=1	SLC25A3	0	6.20542	10.4944	0.775183	4.41392	3.28394	3.99682
I7HG42	ABC transporter permease OS=Helicobacter cinaedi CCUG 18818 = ATCC BAA-847 OX=537971 GN=HCBAA847_1976 PE=4 SV=1	SLC7A14	0	0	0	3.87592	1.10348	1.09465	0.799365
I7HGA3	Putative cytochrome-c peroxidase OS=Helicobacter cinaedi CCUG 18818 = ATCC BAA-847 OX=537971 GN=HCBAA847_2153 PE=4 SV=1	SOD2	0	1.03424	3.14832	2.32555	1.10348	1.09465	0.799365
I7HGB3	Extracellular deoxyribonuclease OS=Helicobacter cinaedi CCUG 18818 = ATCC BAA-847 OX=537971 GN=HCBAA847_2179 PE=3 SV=1	KRT14	0	1.03424	0	0.775183	0	0	0
P68103	Elongation factor 1-alpha 1 OS=Bos taurus OX=9913 GN=EEF1A1 PE=1 SV=1	CAP2	0	0	0	0.775183	1.10348	3.28394	10.3917
Q3ZC87	Pyruvate kinase (Fragment) OS=Bos taurus OX=9913 GN=PKM2 PE=2 SV=1	HSP90B1	0	0	0	0	3.31044	5.47324	5.59555
A0A3Q1N666	Histone H4 OS=Bos taurus OX=9913 PE=3 SV=1	CALR	0	0	0	0	3.31044	5.47324	3.99682
I7HGC2	Site-specific DNA-methyltransferase (adenine-specific) OS=Helicobacter cinaedi CCUG 18818 = ATCC BAA-847 OX=537971 GN=HCBAA847_2199 PE=4 SV=1	truA	0	1.03424	0	0	0	0	0
I7HGC4	Flagellar basal body protein OS=Helicobacter cinaedi CCUG 18818 = ATCC BAA-847 OX=537971 GN=flhB_2 PE=3 SV=1	TUBB5	0	1.03424	1.04944	1.55037	1.10348	0	0
A0A3Q1N0B0,P0C0S4,Q32LA7	Histone H2A OS=Bos taurus OX=9913 GN=H2AZ2 PE=3 SV=1	HSPD1	0	0	0	0	1.10348	1.09465	1.59873
P12234,P12234-2	Phosphate carrier protein, mitochondrial OS=Bos taurus OX=9913 GN=SLC25A3 PE=1 SV=1	WARS1	0	0	0	0	1.10348	1.09465	1.59873
A0JNI9	Probable cationic amino acid transporter OS=Bos taurus OX=9913 GN=SLC7A14 PE=2 SV=1	ACTC1	0	0	0	0	1.10348	1.09465	0.799365
E1BHL1	Superoxide dismutase [Mn], mitochondrial OS=Bos taurus OX=9913 GN=SOD2 PE=3 SV=3	HCBAA847_1238	0	0	0	0	1.10348	1.09465	0.799365
F1MC11	Keratin, type I cytoskeletal 14 OS=Bos taurus OX=9913 GN=KRT14 PE=1 SV=3	TUBA1D,TUBA1B,TUBA1A	0	0	0	0	1.10348	1.09465	0.799365
F1N715	Adenylyl cyclase-associated protein OS=Bos taurus OX=9913 GN=CAP2 PE=3 SV=3	ENO1	0	0	0	0	1.10348	1.09465	0.799365
Q95M18	Endoplasmin OS=Bos taurus OX=9913 GN=HSP90B1 PE=2 SV=1	VDAC2	0	0	0	0	0	1.09465	10.3917
A5D7J6,P52193	Calreticulin OS=Bos taurus OX=9913 GN=CALR PE=2 SV=1	HCBAA847_1220	0	0	0	0	0	2.18929	8.79301
Q2KJD0	Tubulin beta-5 chain OS=Bos taurus OX=9913 GN=TUBB5 PE=1 SV=1	dnaE	0	0	0	0	0	4.37859	4.79619
F1MUZ9	60 kDa heat shock protein, mitochondrial OS=Bos taurus OX=9913 GN=HSPD1 PE=1 SV=1	HCBAA847_0486	0	0	0	0	0	2.18929	6.39492
P17248	Tryptophan--tRNA ligase, cytoplasmic OS=Bos taurus OX=9913 GN=WARS1 PE=1 SV=3	HSP90AB1	0	0	0	0	0	1.09465	6.39492
Q3ZC07	Actin, alpha cardiac muscle 1 OS=Bos taurus OX=9913 GN=ACTC1 PE=2 SV=1	ftsW_1	0	0	0	0	0	1.09465	5.59555
A0A452DIK7,A0A452DJ66,F2Z4C1,P81947,Q2HJ86	Tubulin alpha chain OS=Bos taurus OX=9913 GN=TUBA1B PE=3 SV=1	KRT24	0	0	0	0	0	2.18929	3.19746
F1MB08,Q9XSJ4	Phosphopyruvate hydratase OS=Bos taurus OX=9913 GN=ENO1 PE=3 SV=2	YWHAZ	0	0	0	0	0	2.18929	3.19746
P68002	Voltage-dependent anion-selective channel protein 2 OS=Bos taurus OX=9913 GN=VDAC2 PE=2 SV=2	PRDX1	0	0	0	0	0	1.09465	3.99682
G5E507,Q76LV1	Heat shock protein HSP 90-beta OS=Bos taurus OX=9913 GN=HSP90AB1 PE=1 SV=2	TERT	0	0	0	0	0	2.18929	2.39809
F1MFW9	Keratin 24 OS=Bos taurus OX=9913 GN=KRT24 PE=3 SV=3	LDHC	0	0	0	0	0	1.09465	3.19746
P63103	14-3-3 protein zeta/delta OS=Bos taurus OX=9913 GN=YWHAZ PE=1 SV=1		0	0	0	0	0	2.18929	1.59873
Q5E947	Peroxiredoxin-1 OS=Bos taurus OX=9913 GN=PRDX1 PE=2 SV=1	JUP	0	0	0	0	0	2.18929	1.59873
A0A3Q1M466,F1MXC3,Q1KNC5,Q27ID4	Telomerase reverse transcriptase OS=Bos taurus OX=9913 GN=TERT PE=3 SV=1	hsp70	0	0	0	0	1.10348	2.18929	0
I7HGG4	Radical SAM domain-containing protein OS=Helicobacter cinaedi CCUG 18818 = ATCC BAA-847 OX=537971 GN=HCBAA847_2289 PE=4 SV=1	BCAR3	0	0	0	2.32555	0	0	7.99365
E1BNS9	L-lactate dehydrogenase OS=Bos taurus OX=9913 GN=LDHC PE=3 SV=2	RICTOR	0	0	0	0	0	2.18929	0.799365
Q862M2	Ribosomal protein (Fragment) OS=Bos taurus OX=9913 PE=2 SV=1	SAE1	0	0	0	0	1.10348	0	1.59873
A0A3Q1M1M7,Q8SPJ1	Junction plakoglobin OS=Bos taurus OX=9913 GN=JUP PE=1 SV=1	RYR2	0	0	0	0	0	1.09465	1.59873
A0A5A4UAK7	Heat shock protein 70 OS=Bos taurus OX=9913 GN=hsp70 PE=3 SV=1	SERPINB7	0	0	0	0	0	1.09465	1.59873
A0A140T848,A0A3Q1MGV1,Q58DL5	Breast cancer anti-estrogen resistance protein 3 homolog OS=Bos taurus OX=9913 GN=BCAR3 PE=4 SV=1		0	0	0	0	1.10348	1.09465	0
A0A3Q1LHF6	RPTOR independent companion of MTOR complex 2 OS=Bos taurus OX=9913 GN=RICTOR PE=3 SV=1	HNRNPU	0	0	0	0	1.10348	1.09465	0
A0A3Q1LQS3,A2VE14	SUMO-activating enzyme subunit 1 OS=Bos taurus OX=9913 GN=SAE1 PE=1 SV=1	NPM1,NPM	0	0	0	0	1.10348	1.09465	0
A0A3Q1LW46	Ryanodine receptor 2 OS=Bos taurus OX=9913 GN=RYR2 PE=4 SV=1	GBF1	0	0	0	0	1.10348	1.09465	0
E1BAU7	Serpin family B member 7 OS=Bos taurus OX=9913 GN=SERPINB7 PE=3 SV=1	ARG1	0	0	0	0	1.10348	1.09465	0
A0A3Q1LWQ9	RNA-directed DNA polymerase OS=Bos taurus OX=9913 PE=4 SV=1	ELAVL1	0	0	0	0	1.10348	0	0.799365
A0A3Q1N134,A2VDN7	Heteroous nuclear ribonucleoprotein U OS=Bos taurus OX=9913 GN=HNRNPU PE=1 SV=1	GRK1	0	0	0	0	1.10348	0	0.799365
D3U796,E3SAZ8,F1MTV9,Q3T160	Nucleophosmin OS=Bos taurus OX=9913 GN=NPM PE=3 SV=1	CDSN	0	0	0	0	1.10348	0	0.799365
E1BMC4	Golgi brefeldin A resistant guanine nucleotide exchange factor 1 OS=Bos taurus OX=9913 GN=GBF1 PE=4 SV=1	SAP30BP	0	0	0	0	1.10348	0	0.799365
Q2KJ64	Arginase-1 OS=Bos taurus OX=9913 GN=ARG1 PE=2 SV=1	trmA	0	0	0	0	1.10348	0	0.799365
Q3ZCE2	ELAV-like protein OS=Bos taurus OX=9913 GN=ELAVL1 PE=2 SV=1	ATP5F1B	0	0	0	0	1.10348	0	0.799365
A0A3Q1LUY2,P28327	G protein-coupled receptor kinase OS=Bos taurus OX=9913 GN=GRK1 PE=3 SV=1	P4HB	0	0	0	0	0	1.09465	0.799365
F1MWJ0,Q0P5K6	Corneodesmosin OS=Bos taurus OX=9913 GN=CDSN PE=4 SV=1	VDAC1	0	0	0	0	0	1.09465	0.799365
F6RNM0	SAP30 binding protein OS=Bos taurus OX=9913 GN=SAP30BP PE=4 SV=1	MSN	0	0	0	0	0	1.09465	0.799365
I7HGH9	Ribosomal RNA small subunit methyltransferase A OS=Helicobacter cinaedi CCUG 18818 = ATCC BAA-847 OX=537971 GN=rsmA PE=3 SV=1	HCBAA847_0581	0	2.06847	1.04944	1.55037	0	2.18929	1.59873
A0A452DII8	ATP synthase subunit beta OS=Bos taurus OX=9913 GN=ATP5F1B PE=3 SV=1	CANX	0	0	0	0	0	0	8.79301
A6H7J6,F6Q9Q9,P05307	Protein disulfide-isomerase OS=Bos taurus OX=9913 GN=P4HB PE=2 SV=1	MYH9	0	0	0	0	0	0	7.99365
P45879	Voltage-dependent anion-selective channel protein 1 OS=Bos taurus OX=9913 GN=VDAC1 PE=1 SV=3	CSN2,csn2	0	0	0	0	0	0	5.59555
Q2HJ49	Moesin OS=Bos taurus OX=9913 GN=MSN PE=2 SV=3	GSN	0	0	0	0	0	0	5.59555
A7Z066	Calnexin OS=Bos taurus OX=9913 GN=CANX PE=1 SV=1	HCBAA847_1217	0	0	0	0	0	0	4.79619
F1MQ37	Myosin heavy chain 9 OS=Bos taurus OX=9913 GN=MYH9 PE=1 SV=3	HCBAA847_1227	0	0	0	0	0	0	4.79619
A0A452DHW7,MQC_P02666,P02666,T1T0C1	Beta-casein OS=Bos taurus OX=9913 GN=CSN2 PE=1 SV=1	hrgA	0	0	0	0	4.41392	0	0
F1MJH1,Q3SX14	Gelsolin OS=Bos taurus OX=9913 GN=GSN PE=4 SV=1	ITGB2	0	0	0	0	0	0	3.99682
I7HGI9	Pilus (MSHA type) biogenesis protein MshL OS=Helicobacter cinaedi CCUG 18818 = ATCC BAA-847 OX=537971 GN=HCBAA847_2364 PE=4 SV=1	ATP6V1A	0	1.03424	1.04944	1.55037	3.31044	3.28394	1.59873
A0A452DIU0	Integrin beta OS=Bos taurus OX=9913 GN=ITGB2 PE=1 SV=1	PYM1	0	0	0	0	0	0	3.19746
A0A452DJG1	H(+)-transporting two-sector ATPase OS=Bos taurus OX=9913 GN=ATP6V1A PE=1 SV=1	DSP	0	0	0	0	0	0	3.19746
A6QPH1	Partner of Y14 and mago OS=Bos taurus OX=9913 GN=PYM1 PE=2 SV=1	HCBAA847_1075	0	0	0	0	0	0	3.19746
E1BKT9	Desmoplakin OS=Bos taurus OX=9913 GN=DSP PE=1 SV=2	SLC25A5	0	0	0	0	0	0	3.19746
Q8SQH5	ADP/ATP translocase 2 OS=Bos taurus OX=9913 GN=SLC25A5 PE=2 SV=3	GLUD1	0	0	0	0	0	0	3.19746
A0A140T871	Glutamate dehydrogenase (NAD(P)(+)) OS=Bos taurus OX=9913 GN=GLUD1 PE=1 SV=1	RPL32	0	0	0	0	0	0	2.39809
Q3SZQ6	60S ribosomal protein L32 OS=Bos taurus OX=9913 GN=RPL32 PE=2 SV=3	PHB1	0	0	0	0	0	0	2.39809
Q3T165	Prohibitin 1 OS=Bos taurus OX=9913 GN=PHB1 PE=2 SV=1	TMED10	0	0	0	0	0	0	2.39809
Q5E971	Transmembrane emp24 domain-containing protein 10 OS=Bos taurus OX=9913 GN=TMED10 PE=2 SV=1		0	0	0	0	0	0	2.39809
Q8MHP1	MHC class II antigen OS=Bos taurus OX=9913 GN=BoLA-DRB3 PE=2 SV=1	ARHGAP18	0	0	0	0	0	0	2.39809
A0A3Q1MGQ2,F1MJH8	Rho GTPase activating protein 18 OS=Bos taurus OX=9913 GN=ARHGAP18 PE=4 SV=1	ENOSF1	0	0	0	0	2.20696	0	0
A0A452DJZ7,Q2KIA9	L-fuconate dehydratase OS=Bos taurus OX=9913 GN=ENOSF1 PE=4 SV=1	RYR1	0	0	0	0	0	2.18929	0
E1BDQ4	Ryanodine receptor 1 OS=Bos taurus OX=9913 GN=RYR1 PE=4 SV=3	HCBAA847_1146	0	0	0	0	0	2.18929	0
A0A3Q1LGG1	Actin-related protein 2/3 complex subunit OS=Bos taurus OX=9913 PE=3 SV=1		0	0	0	0	0	0	1.59873
A0A3Q1LH34,A5PJ88,F1N0X9	Major histocompatibility complex, class II, DQ alpha 5 OS=Bos taurus OX=9913 GN=BOLA-DQA5 PE=3 SV=1	BOLA-DQA5	0	0	0	0	0	0	1.59873
A0A3Q1LHV0,A0A3Q1LZS6,A0A3Q1M0L0,F1MQT9	CD44 antigen OS=Bos taurus OX=9913 GN=CD44 PE=4 SV=1	CD44	0	0	0	0	0	0	1.59873
A0A3Q1LRZ4,Q2HJ97	Prohibitin OS=Bos taurus OX=9913 GN=PHB2 PE=1 SV=1	PHB2	0	0	0	0	0	0	1.59873
A0A3Q1LUK6,P61420	V-type proton ATPase subunit d 1 OS=Bos taurus OX=9913 GN=ATP6V0D1 PE=3 SV=1	ATP6V0D1	0	0	0	0	0	0	1.59873
A0A3Q1LYI6	MICOS complex subunit MIC60 OS=Bos taurus OX=9913 GN=IMMT PE=1 SV=1	IMMT	0	0	0	0	0	0	1.59873
A0A3Q1LZK3,A0A3Q1MQW8,Q3T0R1,Q861U5,Q862S8	40S ribosomal protein S18 OS=Bos taurus OX=9913 GN=RPS18 PE=1 SV=1	RPS18	0	0	0	0	0	0	1.59873
A0A3Q1M930,A0A3Q1MBP1,A0A3Q1MJM1,E1B748	Hypoxia up-regulated 1 OS=Bos taurus OX=9913 GN=HYOU1 PE=1 SV=1	HYOU1	0	0	0	0	0	0	1.59873
A0A3Q1MFR6,C3V9V7	GOLD domain-containing protein OS=Bos taurus OX=9913 GN=TMED2 PE=3 SV=1	TMED2	0	0	0	0	0	0	1.59873
A0A3Q1N238,F1MZ38,Q58DR8	Succinate--CoA ligase [ADP/GDP-forming] subunit alpha, mitochondrial OS=Bos taurus OX=9913 GN=SUCLG1 PE=3 SV=1	SUCLG1	0	0	0	0	0	0	1.59873
A0A452DID9,A1XEA6,P60661,P60661-2	Myosin light polypeptide 6 OS=Bos taurus OX=9913 GN=MYL6 PE=1 SV=1	MYL6	0	0	0	0	0	0	1.59873
A0A5H1ZRH3,Q32L47	Endoplasmic reticulum resident protein 27 OS=Bos taurus OX=9913 GN=ERP27 PE=4 SV=1	ERP27	0	0	0	0	0	0	1.59873
A2VDL6	Sodium/potassium-transporting ATPase subunit alpha-2 OS=Bos taurus OX=9913 GN=ATP1A2 PE=1 SV=1	ATP1A2	0	0	0	0	0	0	1.59873
A7E336,F1MDN4,Q862I9,Q862M5,Q95140	60S acidic ribosomal protein P0 OS=Bos taurus OX=9913 GN=RPLP0 PE=2 SV=1	RPLP0	0	0	0	0	0	0	1.59873
A7E3W5	Synaptogyrin-2 OS=Bos taurus OX=9913 GN=SYNGR2 PE=2 SV=1	SYNGR2	0	0	0	0	0	0	1.59873
B0JYN9,Q9TU25	Ras-related C3 botulinum toxin substrate 2 (Rho family, small GTP binding protein Rac2) OS=Bos taurus OX=9913 GN=RAC2 PE=2 SV=1	RAC2	0	0	0	0	0	0	1.59873
F1MNH3	Sushi, von Willebrand factor type A, EGF and pentraxin domain containing 1 OS=Bos taurus OX=9913 GN=SVEP1 PE=4 SV=3	SVEP1	0	0	0	0	0	0	1.59873
F1N2J9,Q2HJI8	Ras-related protein Rab-8B OS=Bos taurus OX=9913 GN=RAB8B PE=4 SV=1	RAB8B	0	0	0	0	0	0	1.59873
G3MZW4	SH3 domain and tetratricopeptide repeats 1 OS=Bos taurus OX=9913 GN=SH3TC1 PE=4 SV=2	SH3TC1	0	0	0	0	0	0	1.59873
MQC_P04259	SWISS-PROT_P04259 Tax_Id=9606 Gene_Symbol=KRT6B Keratin, type II cytoskeletal 6B	HCBAA847_2116	0	0	0	0	2.20696	2.18929	0.799365
P00727,P00727-2,P00727-3	Cytosol aminopeptidase OS=Bos taurus OX=9913 GN=LAP3 PE=1 SV=3	HCBAA847_1796	0	0	0	0	0	0	1.59873
P13620	ATP synthase subunit d, mitochondrial OS=Bos taurus OX=9913 GN=ATP5PD PE=1 SV=2	HCBAA847_0470	0	0	0	0	0	0	1.59873
P20000	Aldehyde dehydrogenase, mitochondrial OS=Bos taurus OX=9913 GN=ALDH2 PE=1 SV=2	HCBAA847_2172	0	0	0	0	0	0	1.59873
P61157	Actin-related protein 3 OS=Bos taurus OX=9913 GN=ACTR3 PE=1 SV=3	HCBAA847_0921	0	0	0	0	0	0	1.59873
P81623	Endoplasmic reticulum resident protein 29 OS=Bos taurus OX=9913 GN=ERP29 PE=1 SV=2	LAP3	0	0	0	0	0	0	1.59873
Q0QF29	Malate dehydrogenase (Fragment) OS=Bos taurus OX=9913 GN=MDH2 PE=2 SV=1	ATP5PD	0	0	0	0	0	0	1.59873
Q2KJ93	Cell division control protein 42 homolog OS=Bos taurus OX=9913 GN=CDC42 PE=1 SV=1	ALDH2	0	0	0	0	0	0	1.59873
Q2NKT5	Protein transport protein Sec61 subunit beta OS=Bos taurus OX=9913 GN=SEC61B PE=1 SV=1	ACTR3	0	0	0	0	0	0	1.59873
Q3T0S6	60S ribosomal protein L8 OS=Bos taurus OX=9913 GN=RPL8 PE=1 SV=3	ERP29	0	0	0	0	0	0	1.59873
Q9BDK2	Allograft inflammatory factor 1 OS=Bos taurus OX=9913 GN=AIF1 PE=2 SV=1	MDH2	0	0	0	0	0	0	1.59873
A0A3Q1LFH6,A0A3Q1LNY1,A0A3Q1LP18,A0A3Q1LX22,A0A3Q1M2V7,A0A3Q1M965,A0A3Q1MQN0,A0A3Q1N752,E1BC93	Pericentriolar material 1 OS=Bos taurus OX=9913 GN=PCM1 PE=4 SV=1	CDC42	0	0	0	0	1.10348	0	0
A0A3Q1LPA7,A0A3Q1M6C1,A0A3Q1M796,A0A3Q1MK49,F1MXF5	A-kinase anchoring protein 9 OS=Bos taurus OX=9913 GN=AKAP9 PE=4 SV=1	SEC61B	0	0	0	0	1.10348	0	0
A0A3Q1LRB7,A0A3Q1MPX6	Kinesin-like protein KIF1B OS=Bos taurus OX=9913 GN=KIF1B PE=3 SV=1	RPL8	0	0	0	0	1.10348	0	0
A0A3Q1LT25,A0A3Q1M194	Dynein axonemal heavy chain 11 OS=Bos taurus OX=9913 GN=DNAH11 PE=3 SV=1	AIF1	0	0	0	0	1.10348	0	0
A0A3Q1LZS8,E1BAW4	Rhotekin 2 OS=Bos taurus OX=9913 GN=RTKN2 PE=4 SV=1	PCM1	0	0	0	0	1.10348	0	0
A0A3Q1M2E6	RRM domain-containing protein OS=Bos taurus OX=9913 PE=4 SV=1	AKAP9	0	0	0	0	1.10348	0	0
A0A3Q1MBZ8	Lysine demethylase 2B OS=Bos taurus OX=9913 GN=KDM2B PE=4 SV=1	KIF1B	0	0	0	0	1.10348	0	0
A0A3Q1MFU3,A7YWC7	TNF receptor-associated factor OS=Bos taurus OX=9913 GN=TRAF5 PE=3 SV=1	DNAH11	0	0	0	0	1.10348	0	0
A0A3Q1ML76	Centrosomal protein 164 OS=Bos taurus OX=9913 GN=CEP164 PE=4 SV=1	RTKN2	0	0	0	0	1.10348	0	0
A0A3Q1MQ84,F1N4N1	Thyroid hormone receptor interactor 11 OS=Bos taurus OX=9913 GN=TRIP11 PE=4 SV=1		0	0	0	0	1.10348	0	0
A0A3Q1MST5,F1MUQ7,Q2TBY0	Spindle and kinetochore-associated protein 2 OS=Bos taurus OX=9913 GN=SKA2 PE=3 SV=1	KDM2B	0	0	0	0	1.10348	0	0
A0A3Q1MSU5	Urokinase-type plasminogen activator OS=Bos taurus OX=9913 GN=PLAU PE=4 SV=1	TRAF5	0	0	0	0	1.10348	0	0
A0A3Q1MY21,G3X7K5	Nuclear receptor corepressor 2 OS=Bos taurus OX=9913 GN=NCOR2 PE=3 SV=1	CEP164	0	0	0	0	1.10348	0	0
A0A3Q1N0A0	Laminin subunit alpha 1 OS=Bos taurus OX=9913 GN=LAMA1 PE=4 SV=1	TRIP11	0	0	0	0	1.10348	0	0
A0A3Q1N2V4	DNA (cytosine-5)-methyltransferase OS=Bos taurus OX=9913 GN=DNMT1 PE=3 SV=1	SKA2	0	0	0	0	1.10348	0	0
A0A452DI34,B6V3I5,G9G9X6,MQC_P00711,P00711,Q28049	Alpha-lactalbumin OS=Bos taurus OX=9913 GN=LALBA PE=3 SV=1	PLAU	0	0	0	0	1.10348	0	0
A4FV09,F1MLD0	4'-phosphopantetheine phosphatase OS=Bos taurus OX=9913 GN=PANK4 PE=2 SV=1	NCOR2	0	0	0	0	1.10348	0	0
E1B782	HECT-type E3 ubiquitin transferase OS=Bos taurus OX=9913 GN=HERC2 PE=4 SV=2	LAMA1	0	0	0	0	1.10348	0	0
E1BC24	Midasin OS=Bos taurus OX=9913 GN=MDN1 PE=3 SV=3	DNMT1	0	0	0	0	1.10348	0	0
E1BEI6	Serine-protein kinase ATM OS=Bos taurus OX=9913 GN=ATM PE=3 SV=2	LALBA,alfaLA	0	0	0	0	1.10348	0	0
E1BH45	RB1 inducible coiled-coil 1 OS=Bos taurus OX=9913 GN=RB1CC1 PE=4 SV=1	PANK4	0	0	0	0	1.10348	0	0
E1BIM3	Rho-GAP domain-containing protein OS=Bos taurus OX=9913 GN=ARHGAP11A PE=4 SV=2	HERC2	0	0	0	0	1.10348	0	0
E1BKM4	Programmed cell death 6 interacting protein OS=Bos taurus OX=9913 GN=PDCD6IP PE=1 SV=3	MDN1	0	0	0	0	1.10348	0	0
E1BLT3	Spectrin beta, non-erythrocytic 4 OS=Bos taurus OX=9913 GN=SPTBN4 PE=3 SV=2	ATM	0	0	0	0	1.10348	0	0
F1MDD5	Laminin subunit alpha 3 OS=Bos taurus OX=9913 GN=LAMA3 PE=1 SV=3	RB1CC1	0	0	0	0	1.10348	0	0
F1MFA7	Coiled-coil domain containing 186 OS=Bos taurus OX=9913 GN=CCDC186 PE=4 SV=3	ARHGAP11A	0	0	0	0	1.10348	0	0
F1MI34	Cilia and flagella associated protein 65 OS=Bos taurus OX=9913 GN=CFAP65 PE=4 SV=3	PDCD6IP	0	0	0	0	1.10348	0	0
F1MJB0	Filamin A interacting protein 1 like OS=Bos taurus OX=9913 GN=FILIP1L PE=4 SV=3	SPTBN4	0	0	0	0	1.10348	0	0
F1MQ88	FH2 domain containing 1 OS=Bos taurus OX=9913 GN=FHDC1 PE=4 SV=3	LAMA3	0	0	0	0	1.10348	0	0
F1N1C5	F-box protein 40 OS=Bos taurus OX=9913 GN=FBXO40 PE=4 SV=3	CCDC186	0	0	0	0	1.10348	0	0
F1N6H4	Microtubule actin crosslinking factor 1 OS=Bos taurus OX=9913 GN=MACF1 PE=1 SV=3	CFAP65	0	0	0	0	1.10348	0	0
G3N2J4	Tau tubulin kinase 1 OS=Bos taurus OX=9913 GN=TTBK1 PE=4 SV=2	FILIP1L	0	0	0	0	1.10348	0	0
MQC_P13646-1	SWISS-PROT_P13646-1 Tax_Id=9606 Gene_Symbol=KRT13 Isoform 1 of Keratin, type I cytoskeletal 13	FHDC1	0	0	0	0	0	1.09465	0
MQC_P20930	SWISS-PROT_P20930 Tax_Id=9606 Gene_Symbol=FLG Filaggrin	FBXO40	0	0	0	0	1.10348	0	3.19746
M0QVY8	Olfactory receptor OS=Bos taurus OX=9913 GN=OR4D9D PE=3 SV=1	MACF1	0	0	0	0	1.10348	0	0
Q148H8	Keratin, type II cytoskeletal 72 OS=Bos taurus OX=9913 GN=KRT72 PE=2 SV=1	TTBK1	0	0	0	0	1.10348	0	0
Q3SZ79	Hepatic triacylglycerol lipase OS=Bos taurus OX=9913 GN=LIPC PE=2 SV=1	HCBAA847_2179	0	0	0	0	1.10348	0	0
Q9XSJ0	Ubiquitin carboxyl-terminal hydrolase isozyme L5 OS=Bos taurus OX=9913 GN=UCHL5 PE=2 SV=1	HCBAA847_0150	0	0	0	0	1.10348	0	0
A0A3Q1LRZ3	Signal peptide, CUB domain and EGF like domain containing 1 OS=Bos taurus OX=9913 GN=SCUBE1 PE=4 SV=1	OR4D9D	0	0	0	0	0	1.09465	0
A0A3Q1M7Q3	GIT ArfGAP 1 OS=Bos taurus OX=9913 GN=GIT1 PE=4 SV=1	KRT72	0	0	0	0	0	1.09465	0
A0A3Q1MG46,F1MYZ3	[Histone H3]-lysine(4) N-methyltransferase OS=Bos taurus OX=9913 GN=KMT2C PE=4 SV=1	LIPC	0	0	0	0	0	1.09465	0
[truncated: 89 more rows]

## Sheet: Tryptic peptides
Changes in potential protein pathogenicity factors of the Helicobacter cinaedi bacterium due to contact with macrophage cells
Corresponding author: Alice Voronina, alice_corbeau@mail.ru
Supplementary table 1. Summary table of proteins and tryptic peptides identified in culture conditions of Helicobacter cinaedi and after its contact with macrophages
List of identified tryptic peptides (with spectral counting at the crossing)
Protein accession number - unique protein identification number
Protein name - the name of the protein
Peptide sequence - amino acide sequence of the identified peptide
Ctrl-1, Ctrl-2, Ctrl-3 and Ctrl-4 - cultural conditions (control)
Exp-1, Exp-2 and Exp-3 - after the contact with M1 macrophages
Peptide sequence	Protein accession numbers	Gene simbols	Protein name	Ctrl-1	Ctrl-2	Ctrl-3	Ctrl-4	Exp-1	Exp-2	Exp-3
QHMDSSTSAASSSNYCNQMMK	W0UVI3		Ribonuclease A C2 OS=Bos taurus OX=9913 GN=RAC2 PE=3 SV=1	187.645	98.2525	85.0046	12.4029	65.1053	10.9465	126.3
NGQTNCYQSYSTMSITDCR	W0UVI3		Ribonuclease A C2 OS=Bos taurus OX=9913 GN=RAC2 PE=3 SV=1	144.556	33.0956	22.0382	1.55037	32.0009	20.7983	36.7708
CKPVNTFVHESLADVQAVCSQK	W0UVI3		Ribonuclease A C2 OS=Bos taurus OX=9913 GN=RAC2 PE=3 SV=1	95.9076	50.6776	29.3843	8.52702	25.38	16.4197	20.7835
LKECCDKPLLEK	A0A140T897	ALB	Albumin OS=Bos taurus OX=9913 GN=ALB PE=4 SV=1	47.2588	4.13695	2.09888	2.32555	4.41392	1.09465	9.59238
VTDVMICAGASGVSSCMGDSGGPLVCQK	P00767		Chymotrypsinogen B OS=Bos taurus OX=9913 PE=1 SV=1	43.0889	10.3424	5.2472	2.32555	7.72436	5.47324	8.79301
GLAEMKDYDNIDNAPEEKER	I7H5S0	tuf	Elongation factor Tu OS=Helicobacter cinaedi CCUG 18818 = ATCC BAA-847 OX=537971 GN=tuf PE=3 SV=1	41.699	46.5406	46.1754	34.1081	6.62088	3.28394	5.59555
CCAADDKEACFAVEGPK	A0A140T897	ALB	Albumin OS=Bos taurus OX=9913 GN=ALB PE=4 SV=1	41.699	12.4108	9.44496	0	7.72436	8.75718	19.1848
VHKECCHGDLLECADDRADLAK	A0A140T897	ALB	Albumin OS=Bos taurus OX=9913 GN=ALB PE=4 SV=1	40.309	24.8217	22.0382	1.55037	1.10348	4.37859	9.59238
HIIVACEGNPYVPVHFDASV	W0UVI3		Ribonuclease A C2 OS=Bos taurus OX=9913 GN=RAC2 PE=3 SV=1	38.919	15.5135	12.5933	4.6511	4.41392	5.47324	8.79301
IITHPNFNGNTLDNDIMLIK	MQC_P00761		SWISS-PROT_P00761|TRYP_PIG Trypsin - Sus scrofa (Pig).	37.5291	15.5135	22.0382	53.4876	9.93131	26.2715	23.1816
MEIENTTSDYDREK	I7HGH0	groEL	Chaperonin GroEL OS=Helicobacter cinaedi CCUG 18818 = ATCC BAA-847 OX=537971 GN=groEL PE=3 SV=1	36.1391	20.6847	10.4944	3.10073	29.7939	35.0287	36.7708
QEPERNECFLSHKDDSPDLPK	A0A140T897	ALB	Albumin OS=Bos taurus OX=9913 GN=ALB PE=4 SV=1	36.1391	25.8559	19.9394	0	7.72436	7.66253	29.5765
LKPDPNTLCDEFKADEK	A0A140T897	ALB	Albumin OS=Bos taurus OX=9913 GN=ALB PE=4 SV=1	36.1391	18.6163	14.6922	1.55037	9.93131	6.56788	19.1848
LFTFHADICTLPDTEK	A0A140T897	ALB	Albumin OS=Bos taurus OX=9913 GN=ALB PE=4 SV=1	36.1391	12.4108	8.39552	1.55037	6.62088	2.18929	4.79619
TWMDADIACQK	P23132	PTP	Lithostathine OS=Bos taurus OX=9913 GN=PTP PE=1 SV=1	31.9692	8.27389	4.19776	0.775183	15.4487	8.75718	27.9778
NMLNPHMSAEDK	I7GZN5	HCBAA847_2140	Aspartate ammonia-lyase OS=Helicobacter cinaedi CCUG 18818 = ATCC BAA-847 OX=537971 GN=HCBAA847_2140 PE=3 SV=1	30.5792	3.10271	3.14832	1.55037	64.0018	19.7036	27.1784
ECCHGDLLECADDRADLAK	A0A140T897	ALB	Albumin OS=Bos taurus OX=9913 GN=ALB PE=4 SV=1	29.1893	7.23966	6.29664	0	3.31044	1.09465	8.79301
YNGVFQECCQAEDKGACLLPK	A0A140T897	ALB	Albumin OS=Bos taurus OX=9913 GN=ALB PE=4 SV=1	29.1893	11.3766	8.39552	0	1.10348	0	3.99682
ISCPSGSMAYR	P23132	PTP	Lithostathine OS=Bos taurus OX=9913 GN=PTP PE=1 SV=1	27.7993	2.06847	0	1.55037	15.4487	6.56788	19.9841
FKDLGEEHFK	A0A140T897	ALB	Albumin OS=Bos taurus OX=9913 GN=ALB PE=4 SV=1	27.7993	4.13695	3.14832	0.775183	4.41392	1.09465	8.79301
NKPHVNVGTIGHVDHGK	I7H5S0	tuf	Elongation factor Tu OS=Helicobacter cinaedi CCUG 18818 = ATCC BAA-847 OX=537971 GN=tuf PE=3 SV=1	26.4093	34.1298	22.0382	2.32555	17.6557	16.4197	16.7867
LLDYLNQDDPNTYHYVVSEPLGR	M5FJR2,P00639	DNASE1	Deoxyribonuclease OS=Bos taurus OX=9913 GN=DNASE1 PE=3 SV=1	26.4093	7.23966	4.19776	5.42628	7.72436	4.37859	6.39492
GAMVTMDIAESAQK	I7H4M1	flaA_1	Flagellin OS=Helicobacter cinaedi CCUG 18818 = ATCC BAA-847 OX=537971 GN=flaA_1 PE=3 SV=1	25.0194	29.9929	29.3843	4.6511	36.4148	42.6912	39.1689
RYDIVLIQEVR	M5FJR2,P00639	DNASE1	Deoxyribonuclease OS=Bos taurus OX=9913 GN=DNASE1 PE=3 SV=1	25.0194	6.20542	5.2472	0.775183	1.10348	2.18929	1.59873
MLVTKPAPDFTAEAIK	I7GT31	ahpC	Alkyl hydroperoxide reductase C OS=Helicobacter cinaedi CCUG 18818 = ATCC BAA-847 OX=537971 GN=ahpC PE=3 SV=1	23.6294	35.164	34.6315	1.55037	24.2765	25.1769	19.1848
LVQAFNAATMHTGVEAYTDNFGR	I7H4M1	flaA_1	Flagellin OS=Helicobacter cinaedi CCUG 18818 = ATCC BAA-847 OX=537971 GN=flaA_1 PE=3 SV=1	23.6294	23.7874	22.0382	3.87592	14.3452	21.8929	13.5892
LVNELTEFAK	A0A140T897	ALB	Albumin OS=Bos taurus OX=9913 GN=ALB PE=4 SV=1	23.6294	5.17118	4.19776	0.775183	5.5174	3.28394	3.99682
NMITGAAQMDGAILVVSAADGPMPQTR	I7H5S0	tuf	Elongation factor Tu OS=Helicobacter cinaedi CCUG 18818 = ATCC BAA-847 OX=537971 GN=tuf PE=3 SV=1	22.2394	32.0613	23.0877	110.851	36.4148	24.0822	39.9682
SLVTEINMGGTAIGTGINSHPNYPK	I7GZN5	HCBAA847_2140	Aspartate ammonia-lyase OS=Helicobacter cinaedi CCUG 18818 = ATCC BAA-847 OX=537971 GN=HCBAA847_2140 PE=3 SV=1	22.2394	26.8901	22.0382	17.8292	30.8974	17.5144	15.1879
GMDFYPTHK	I7H4K9	napA	Neutrophil-activating protein OS=Helicobacter cinaedi CCUG 18818 = ATCC BAA-847 OX=537971 GN=napA PE=1 SV=1	22.2394	2.06847	0	1.55037	17.6557	20.7983	16.7867
HLVDEPQNLIK	A0A140T897	ALB	Albumin OS=Bos taurus OX=9913 GN=ALB PE=4 SV=1	22.2394	8.27389	4.19776	1.55037	14.3452	7.66253	15.9873
SHCIAEVEKDAIPENLPPLTADFAEDKDVCK	A0A140T897	ALB	Albumin OS=Bos taurus OX=9913 GN=ALB PE=4 SV=1	22.2394	4.13695	4.19776	0	14.3452	4.37859	11.1911
APLAQIATNAGYDAGVVVNK	I7HGH0	groEL	Chaperonin GroEL OS=Helicobacter cinaedi CCUG 18818 = ATCC BAA-847 OX=537971 GN=groEL PE=3 SV=1	20.8495	40.3352	54.5709	5.42628	24.2765	31.7448	26.379
AVVVEQLSVNADEVKPESR	I7HED9	acpP	Acyl carrier protein OS=Helicobacter cinaedi CCUG 18818 = ATCC BAA-847 OX=537971 GN=acpP PE=3 SV=1	20.8495	22.7532	19.9394	6.97665	7.72436	7.66253	11.9905
LFTELSAQADSQGDKVSAAYADDKVGELQK	I7H4K9	napA	Neutrophil-activating protein OS=Helicobacter cinaedi CCUG 18818 = ATCC BAA-847 OX=537971 GN=napA PE=1 SV=1	20.8495	28.9586	25.1866	3.87592	6.62088	6.56788	5.59555
ISTGGYHHSTLDVAGLDAQR	I7H506	HCBAA847_1133	Porin OS=Helicobacter cinaedi CCUG 18818 = ATCC BAA-847 OX=537971 GN=HCBAA847_1133 PE=4 SV=1	20.8495	8.27389	3.14832	1.55037	14.3452	22.9876	17.586
SMIQMDIKR	I7H4M1	flaA_1	Flagellin OS=Helicobacter cinaedi CCUG 18818 = ATCC BAA-847 OX=537971 GN=flaA_1 PE=3 SV=1	20.8495	33.0956	24.1371	4.6511	0	1.09465	2.39809
YNGVFQECCQAEDK	A0A140T897	ALB	Albumin OS=Bos taurus OX=9913 GN=ALB PE=4 SV=1	20.8495	7.23966	8.39552	0	11.0348	6.56788	15.9873
VSVLDTYQYDDGCESCGNDSFSREPAVVK	M5FJR2,P00639	DNASE1	Deoxyribonuclease OS=Bos taurus OX=9913 GN=DNASE1 PE=3 SV=1	20.8495	7.23966	5.2472	0.775183	4.41392	3.28394	7.19428
YLYEIAR	A0A140T897	ALB	Albumin OS=Bos taurus OX=9913 GN=ALB PE=4 SV=1	20.8495	1.03424	2.09888	0.775183	0	4.37859	4.79619
GMVLCKPGSITPHK	I7H5S0	tuf	Elongation factor Tu OS=Helicobacter cinaedi CCUG 18818 = ATCC BAA-847 OX=537971 GN=tuf PE=3 SV=1	19.4595	37.2325	55.6203	5.42628	26.4835	33.9341	28.7771
AADDASGMTIADSLR	I7H4M1	flaA_1	Flagellin OS=Helicobacter cinaedi CCUG 18818 = ATCC BAA-847 OX=537971 GN=flaA_1 PE=3 SV=1	19.4595	11.3766	12.5933	3.87592	18.7591	25.1769	19.1848
TVNDVVAYIDANK	I7HED9	acpP	Acyl carrier protein OS=Helicobacter cinaedi CCUG 18818 = ATCC BAA-847 OX=537971 GN=acpP PE=3 SV=1	19.4595	22.7532	20.9888	5.42628	13.2418	10.9465	7.99365
KVPQVSTPTLVEVSR	A0A140T897	ALB	Albumin OS=Bos taurus OX=9913 GN=ALB PE=4 SV=1	19.4595	10.3424	6.29664	4.6511	4.41392	2.18929	9.59238
SLHTLFGDELCK	A0A140T897	ALB	Albumin OS=Bos taurus OX=9913 GN=ALB PE=4 SV=1	19.4595	11.3766	6.29664	2.32555	5.5174	3.28394	7.19428
TIAMDMTEGLTR	I7HDA7	atpD	ATP synthase subunit beta OS=Helicobacter cinaedi CCUG 18818 = ATCC BAA-847 OX=537971 GN=atpD PE=3 SV=1	18.0696	20.6847	43.027	13.1781	39.7253	85.3825	39.9682
MNKAEFVELVK	I7HG22	HCBAA847_1916	Histone-like DNA-binding protein OS=Helicobacter cinaedi CCUG 18818 = ATCC BAA-847 OX=537971 GN=HCBAA847_1916 PE=3 SV=1	18.0696	21.719	27.2854	16.2788	56.2774	39.4073	39.1689
IVIDKDNTTIVDGK	I7HGH0	groEL	Chaperonin GroEL OS=Helicobacter cinaedi CCUG 18818 = ATCC BAA-847 OX=537971 GN=groEL PE=3 SV=1	18.0696	15.5135	16.791	3.87592	26.4835	28.4608	23.9809
NTNDGMGIIQIADK	I7H4M1	flaA_1	Flagellin OS=Helicobacter cinaedi CCUG 18818 = ATCC BAA-847 OX=537971 GN=flaA_1 PE=3 SV=1	18.0696	21.719	18.8899	2.32555	19.8626	25.1769	20.7835
MNKAEFVELVKK	I7HG22	HCBAA847_1916	Histone-like DNA-binding protein OS=Helicobacter cinaedi CCUG 18818 = ATCC BAA-847 OX=537971 GN=HCBAA847_1916 PE=3 SV=1	18.0696	24.8217	25.1866	15.5037	9.93131	8.75718	7.19428
NIPTMLFMK	I7H4N8	trxA_2	Thioredoxin OS=Helicobacter cinaedi CCUG 18818 = ATCC BAA-847 OX=537971 GN=trxA_2 PE=3 SV=1	18.0696	21.719	26.236	10.0774	5.5174	15.3251	7.99365
QHFDYNTAAMPTPTPK	I7HEZ3	HCBAA847_0986	50 kDa outer membrane protein OS=Helicobacter cinaedi CCUG 18818 = ATCC BAA-847 OX=537971 GN=HCBAA847_0986 PE=4 SV=1	18.0696	14.4793	0	0.775183	16.5522	28.4608	18.3854
TVMENFVAFVDK	A0A140T897	ALB	Albumin OS=Bos taurus OX=9913 GN=ALB PE=4 SV=1	18.0696	6.20542	5.2472	0.775183	3.31044	2.18929	7.19428
LGEYGFQNALIVR	A0A140T897	ALB	Albumin OS=Bos taurus OX=9913 GN=ALB PE=4 SV=1	18.0696	6.20542	3.14832	1.55037	2.20696	2.18929	3.99682
VALCYGQMNEPPGAR	I7HDA7	atpD	ATP synthase subunit beta OS=Helicobacter cinaedi CCUG 18818 = ATCC BAA-847 OX=537971 GN=atpD PE=3 SV=1	16.6796	21.719	27.2854	2.32555	30.8974	42.6912	34.3727
TTVTGVEMFR	I7H5S0	tuf	Elongation factor Tu OS=Helicobacter cinaedi CCUG 18818 = ATCC BAA-847 OX=537971 GN=tuf PE=3 SV=1	16.6796	16.5478	15.7416	1.55037	25.38	31.7448	22.3822
GMIIEHPNSAIR	I7GTZ2	frdA	Fumarate reductase flavoprotein subunit OS=Helicobacter cinaedi CCUG 18818 = ATCC BAA-847 OX=537971 GN=frdA PE=3 SV=1	16.6796	23.7874	31.4832	5.42628	14.3452	22.9876	11.9905
MTFEESLQAR	I7GT90	HCBAA847_0825	Nitroreducatase family protein OS=Helicobacter cinaedi CCUG 18818 = ATCC BAA-847 OX=537971 GN=HCBAA847_0825 PE=4 SV=1	16.6796	13.4451	14.6922	3.10073	22.0696	29.5555	19.1848
TQSLESQLNNATATIDIMK	I7HE68	HCBAA847_2166	YceI domain-containing protein OS=Helicobacter cinaedi CCUG 18818 = ATCC BAA-847 OX=537971 GN=HCBAA847_2166 PE=4 SV=1	16.6796	18.6163	9.44496	7.75183	26.4835	19.7036	19.1848
LGEHNIDVLEGNEQFINAAK	MQC_P00761		SWISS-PROT_P00761|TRYP_PIG Trypsin - Sus scrofa (Pig).	16.6796	12.4108	6.29664	24.0307	19.8626	16.4197	8.79301
ELDKGEAGDNVGILLR	I7H5S0	tuf	Elongation factor Tu OS=Helicobacter cinaedi CCUG 18818 = ATCC BAA-847 OX=537971 GN=tuf PE=3 SV=1	16.6796	12.4108	19.9394	11.6277	9.93131	13.1358	11.1911
MIEVPVGEAVLGR	I7HDA7	atpD	ATP synthase subunit beta OS=Helicobacter cinaedi CCUG 18818 = ATCC BAA-847 OX=537971 GN=atpD PE=3 SV=1	16.6796	12.4108	16.791	6.97665	8.82783	10.9465	6.39492
CTEAVDNHVEEHKLGDFMNFCEK	I7GYH9	HCBAA847_0066	Cj0069 family protein OS=Helicobacter cinaedi CCUG 18818 = ATCC BAA-847 OX=537971 GN=HCBAA847_0066 PE=4 SV=1	16.6796	14.4793	15.7416	4.6511	0	2.18929	7.99365
VHKECCHGDLLECADDR	A0A140T897	ALB	Albumin OS=Bos taurus OX=9913 GN=ALB PE=4 SV=1	16.6796	7.23966	2.09888	0	8.82783	7.66253	18.3854
RPCFSALTPDETYVPK	A0A140T897	ALB	Albumin OS=Bos taurus OX=9913 GN=ALB PE=4 SV=1	16.6796	7.23966	5.2472	0.775183	5.5174	5.47324	7.99365
VSVLDTYQYDDGCESCGNDSFSR	M5FJR2,P00639	DNASE1	Deoxyribonuclease OS=Bos taurus OX=9913 GN=DNASE1 PE=3 SV=1	16.6796	6.20542	3.14832	0	8.82783	5.47324	7.19428
DHNCNLNLPYVCK	P23132	PTP	Lithostathine OS=Bos taurus OX=9913 GN=PTP PE=1 SV=1	16.6796	6.20542	4.19776	0.775183	3.31044	4.37859	8.79301
MTAQLENAYVLLTDKK	I7HGH0	groEL	Chaperonin GroEL OS=Helicobacter cinaedi CCUG 18818 = ATCC BAA-847 OX=537971 GN=groEL PE=3 SV=1	15.2896	33.0956	30.4338	3.10073	23.1731	32.8394	16.7867
SQKVPMQYEIVSK	I7HE68	HCBAA847_2166	YceI domain-containing protein OS=Helicobacter cinaedi CCUG 18818 = ATCC BAA-847 OX=537971 GN=HCBAA847_2166 PE=4 SV=1	15.2896	19.6505	13.6427	7.75183	26.4835	30.6501	36.7708
TTDVTGSIELPSGVEMVMPGDNVK	I7H5S0	tuf	Elongation factor Tu OS=Helicobacter cinaedi CCUG 18818 = ATCC BAA-847 OX=537971 GN=tuf PE=3 SV=1	15.2896	9.30813	13.6427	48.0614	12.1383	20.7983	14.3886
HYAHVDCPGHADYVK	I7H5S0	tuf	Elongation factor Tu OS=Helicobacter cinaedi CCUG 18818 = ATCC BAA-847 OX=537971 GN=tuf PE=3 SV=1	15.2896	11.3766	12.5933	2.32555	22.0696	21.8929	23.9809
IPSAVGYQPTLAGEMGK	I7HDA7	atpD	ATP synthase subunit beta OS=Helicobacter cinaedi CCUG 18818 = ATCC BAA-847 OX=537971 GN=atpD PE=3 SV=1	15.2896	14.4793	24.1371	3.87592	14.3452	20.7983	12.7898
TTVTGVEMFRK	I7H5S0	tuf	Elongation factor Tu OS=Helicobacter cinaedi CCUG 18818 = ATCC BAA-847 OX=537971 GN=tuf PE=3 SV=1	15.2896	25.8559	29.3843	5.42628	4.41392	5.47324	6.39492
LIGSNGDGPYLADR	I7GU14	HCBAA847_2218	Ferritin OS=Helicobacter cinaedi CCUG 18818 = ATCC BAA-847 OX=537971 GN=HCBAA847_2218 PE=3 SV=1	15.2896	6.20542	10.4944	1.55037	14.3452	15.3251	9.59238
NAMLTLASK	I7GZN5	HCBAA847_2140	Aspartate ammonia-lyase OS=Helicobacter cinaedi CCUG 18818 = ATCC BAA-847 OX=537971 GN=HCBAA847_2140 PE=3 SV=1	15.2896	3.10271	2.09888	4.6511	19.8626	17.5144	9.59238
NGEIVDQITGVQPEDVIR	I7H4N8	trxA_2	Thioredoxin OS=Helicobacter cinaedi CCUG 18818 = ATCC BAA-847 OX=537971 GN=trxA_2 PE=3 SV=1	15.2896	9.30813	11.5438	9.3022	5.5174	8.75718	10.3917
FANENAWAVHAGLR	I7HEZ3	HCBAA847_0986	50 kDa outer membrane protein OS=Helicobacter cinaedi CCUG 18818 = ATCC BAA-847 OX=537971 GN=HCBAA847_0986 PE=4 SV=1	15.2896	10.3424	1.04944	0.775183	12.1383	12.0411	8.79301
VHNFHWNVK	I7H4K9	napA	Neutrophil-activating protein OS=Helicobacter cinaedi CCUG 18818 = ATCC BAA-847 OX=537971 GN=napA PE=1 SV=1	15.2896	11.3766	5.2472	0.775183	4.41392	12.0411	7.99365
FMPDYEPEKK	I7GTZ2	frdA	Fumarate reductase flavoprotein subunit OS=Helicobacter cinaedi CCUG 18818 = ATCC BAA-847 OX=537971 GN=frdA PE=3 SV=1	15.2896	1.03424	1.04944	3.10073	9.93131	13.1358	8.79301
WRDHNCNLNLPYVCK	P23132	PTP	Lithostathine OS=Bos taurus OX=9913 GN=PTP PE=1 SV=1	15.2896	8.27389	7.34608	2.32555	3.31044	3.28394	9.59238
FVGLVIDEVNQEENTEQR	I7HE61	fldA	Flavodoxin OS=Helicobacter cinaedi CCUG 18818 = ATCC BAA-847 OX=537971 GN=fldA PE=3 SV=1	13.8997	18.6163	19.9394	9.3022	16.5522	21.8929	15.1879
MVDAMLFVEEHGEVCPAGWNKGDEGMK	I7GT31	ahpC	Alkyl hydroperoxide reductase C OS=Helicobacter cinaedi CCUG 18818 = ATCC BAA-847 OX=537971 GN=ahpC PE=3 SV=1	13.8997	29.9929	36.7304	2.32555	1.10348	10.9465	16.7867
GINDELSVVEGMQFDR	I7HGH0	groEL	Chaperonin GroEL OS=Helicobacter cinaedi CCUG 18818 = ATCC BAA-847 OX=537971 GN=groEL PE=3 SV=1	13.8997	15.5135	15.7416	5.42628	17.6557	26.2715	13.5892
RHPYFYAPELLYYANK	A0A140T897	ALB	Albumin OS=Bos taurus OX=9913 GN=ALB PE=4 SV=1	13.8997	5.17118	6.29664	0	3.31044	4.37859	8.79301
TPDKLQQATLPIVSNTDCR	P00767		Chymotrypsinogen B OS=Bos taurus OX=9913 PE=1 SV=1	13.8997	6.20542	5.2472	1.55037	3.31044	3.28394	7.19428
NGHLYGEQLTR	I7H506	HCBAA847_1133	Porin OS=Helicobacter cinaedi CCUG 18818 = ATCC BAA-847 OX=537971 GN=HCBAA847_1133 PE=4 SV=1	13.8997	1.03424	0	0	5.5174	8.75718	7.19428
KLEANITMR	I7GYI3	HCBAA847_0086	YceI domain-containing protein OS=Helicobacter cinaedi CCUG 18818 = ATCC BAA-847 OX=537971 GN=HCBAA847_0086 PE=4 SV=1	13.8997	2.06847	2.09888	1.55037	4.41392	1.09465	4.79619
HHQTYVNNLNNLIK	I7GZ20	sodF	Superoxide dismutase OS=Helicobacter cinaedi CCUG 18818 = ATCC BAA-847 OX=537971 GN=sodF PE=3 SV=1	12.5097	18.6163	10.4944	1.55037	22.0696	32.8394	36.7708
VQEVEGSGGIYGFDASKGEHVDSMFK	I7HGH0	groEL	Chaperonin GroEL OS=Helicobacter cinaedi CCUG 18818 = ATCC BAA-847 OX=537971 GN=groEL PE=3 SV=1	12.5097	17.582	27.2854	3.87592	14.3452	21.8929	18.3854
HAVINDLPLGR	I7GT31	ahpC	Alkyl hydroperoxide reductase C OS=Helicobacter cinaedi CCUG 18818 = ATCC BAA-847 OX=537971 GN=ahpC PE=3 SV=1	12.5097	14.4793	13.6427	8.52702	24.2765	22.9876	19.1848
EVELADPIANMGAQLVK	I7HGH0	groEL	Chaperonin GroEL OS=Helicobacter cinaedi CCUG 18818 = ATCC BAA-847 OX=537971 GN=groEL PE=3 SV=1	12.5097	13.4451	15.7416	6.20147	14.3452	20.7983	14.3886
YQAGHEDEIMAQEVAHIVTVPTDPQSGQPSGQR	I7H5C9	hcp	Secreted protein OS=Helicobacter cinaedi CCUG 18818 = ATCC BAA-847 OX=537971 GN=hcp PE=4 SV=1	12.5097	12.4108	9.44496	6.97665	18.7591	21.8929	11.9905
TEMFETGIK	I7HDA7	atpD	ATP synthase subunit beta OS=Helicobacter cinaedi CCUG 18818 = ATCC BAA-847 OX=537971 GN=atpD PE=3 SV=1	12.5097	7.23966	7.34608	1.55037	24.2765	22.9876	16.7867
NAMKDIMDNDVGIFR	I7GTZ2	frdA	Fumarate reductase flavoprotein subunit OS=Helicobacter cinaedi CCUG 18818 = ATCC BAA-847 OX=537971 GN=frdA PE=3 SV=1	12.5097	13.4451	13.6427	3.87592	17.6557	9.85182	5.59555
IDGAVGNQGDIAVEMVNGNHDLK	I7H4M1	flaA_1	Flagellin OS=Helicobacter cinaedi CCUG 18818 = ATCC BAA-847 OX=537971 GN=flaA_1 PE=3 SV=1	12.5097	13.4451	16.791	0.775183	6.62088	10.9465	14.3886
VLQLGEMPYVTLADMLK	I7H4K9	napA	Neutrophil-activating protein OS=Helicobacter cinaedi CCUG 18818 = ATCC BAA-847 OX=537971 GN=napA PE=1 SV=1	12.5097	18.6163	12.5933	6.97665	4.41392	4.37859	3.99682
YLTGDNGMLVDMTFLPR	I7GYH9	HCBAA847_0066	Cj0069 family protein OS=Helicobacter cinaedi CCUG 18818 = ATCC BAA-847 OX=537971 GN=HCBAA847_0066 PE=4 SV=1	12.5097	9.30813	15.7416	13.9533	6.62088	2.18929	0.799365
AVAAIIDELKK	I7HGH0	groEL	Chaperonin GroEL OS=Helicobacter cinaedi CCUG 18818 = ATCC BAA-847 OX=537971 GN=groEL PE=3 SV=1	12.5097	11.3766	13.6427	1.55037	7.72436	6.56788	5.59555
VATVSLPR	MQC_P00761		SWISS-PROT_P00761|TRYP_PIG Trypsin - Sus scrofa (Pig).	12.5097	1.03424	0	7.75183	12.1383	10.9465	6.39492
AGADAGYLIGIQNNSQFGVK	I7H506	HCBAA847_1133	Porin OS=Helicobacter cinaedi CCUG 18818 = ATCC BAA-847 OX=537971 GN=HCBAA847_1133 PE=4 SV=1	12.5097	4.13695	1.04944	0	7.72436	9.85182	5.59555
SIVHPSYNSNTLNNDIMLIK	P00760	PRSS1	Serine protease 1 OS=Bos taurus OX=9913 GN=PRSS1 PE=1 SV=3	12.5097	4.13695	4.19776	0.775183	1.10348	0	7.99365
CGVPAIQPVLSGLAR	P00767		Chymotrypsinogen B OS=Bos taurus OX=9913 PE=1 SV=1	12.5097	2.06847	4.19776	1.55037	2.20696	2.18929	1.59873
SMQQEANDIQTSTEETNEATSNVR	I7H620	HCBAA847_2012	Hemolysin secretion protein OS=Helicobacter cinaedi CCUG 18818 = ATCC BAA-847 OX=537971 GN=HCBAA847_2012 PE=4 SV=1	11.1197	17.582	14.6922	5.42628	35.3113	29.5555	28.7771
VVLEGHTDSYGSDAYNYALGTK	I7GTI8	HCBAA847_1320	Peptidoglycan-associated lipoprotein OS=Helicobacter cinaedi CCUG 18818 = ATCC BAA-847 OX=537971 GN=HCBAA847_1320 PE=4 SV=1	11.1197	9.30813	6.29664	10.8526	15.4487	22.9876	15.9873
KAEYQIENTGNGAESQLEMIQK	I7HCR8	HCBAA847_0824	N-acetylneuraminate synthase OS=Helicobacter cinaedi CCUG 18818 = ATCC BAA-847 OX=537971 GN=HCBAA847_0824 PE=4 SV=1	11.1197	5.17118	12.5933	11.6277	18.7591	15.3251	14.3886
ADLGSVQGQMISTVNNITVTQVNVK	I7H4M1	flaA_1	Flagellin OS=Helicobacter cinaedi CCUG 18818 = ATCC BAA-847 OX=537971 GN=flaA_1 PE=3 SV=1	11.1197	12.4108	8.39552	14.7285	12.1383	9.85182	15.9873
VMRDDFVGAAGMNR	I7HG84	frdB	Fumarate reductase iron-sulfur subunit OS=Helicobacter cinaedi CCUG 18818 = ATCC BAA-847 OX=537971 GN=frdB PE=3 SV=1	11.1197	19.6505	30.4338	6.97665	3.31044	2.18929	4.79619
ALAAPLNVNGDHSDMYLSR	I7HC79	HCBAA847_0405	Pyruvate flavodoxin oxidoreductase subunit alpha OS=Helicobacter cinaedi CCUG 18818 = ATCC BAA-847 OX=537971 GN=HCBAA847_0405 PE=4 SV=1	11.1197	7.23966	13.6427	7.75183	7.72436	15.3251	12.7898
ALNGEVEISSINTNSSAR	I7GYI3	HCBAA847_0086	YceI domain-containing protein OS=Helicobacter cinaedi CCUG 18818 = ATCC BAA-847 OX=537971 GN=HCBAA847_0086 PE=4 SV=1	11.1197	7.23966	11.5438	5.42628	14.3452	10.9465	11.1911
SDIAQVATISANSDENIGSLIAEAMEK	I7HGH0	groEL	Chaperonin GroEL OS=Helicobacter cinaedi CCUG 18818 = ATCC BAA-847 OX=537971 GN=groEL PE=3 SV=1	11.1197	11.3766	9.44496	10.0774	4.41392	5.47324	7.19428
DSMIHSYSAFIQLPYK	I7H506	HCBAA847_1133	Porin OS=Helicobacter cinaedi CCUG 18818 = ATCC BAA-847 OX=537971 GN=HCBAA847_1133 PE=4 SV=1	11.1197	9.30813	1.04944	0	9.93131	13.1358	7.19428
RLITYLNETDSK	I7GU14	HCBAA847_2218	Ferritin OS=Helicobacter cinaedi CCUG 18818 = ATCC BAA-847 OX=537971 GN=HCBAA847_2218 PE=3 SV=1	11.1197	9.30813	4.19776	1.55037	6.62088	7.66253	10.3917
ELLSQYDFPGDDTPIVAGSALK	I7H5S0	tuf	Elongation factor Tu OS=Helicobacter cinaedi CCUG 18818 = ATCC BAA-847 OX=537971 GN=tuf PE=3 SV=1	11.1197	6.20542	8.39552	7.75183	4.41392	3.28394	4.79619
TREGNDLYNEMKEGGVLDK	I7HDA7	atpD	ATP synthase subunit beta OS=Helicobacter cinaedi CCUG 18818 = ATCC BAA-847 OX=537971 GN=atpD PE=3 SV=1	11.1197	6.20542	10.4944	5.42628	4.41392	0	3.19746
SAYPGQITSNMFCAGYLEGGKDSCQGDSGGPVVCSGK	P00760	PRSS1	Serine protease 1 OS=Bos taurus OX=9913 GN=PRSS1 PE=1 SV=3	11.1197	2.06847	2.09888	0	2.20696	0	3.19746
TPDKLQQATLPIVSNTDCRK	P00767		Chymotrypsinogen B OS=Bos taurus OX=9913 PE=1 SV=1	11.1197	3.10271	3.14832	0	0	0	2.39809
GKIEEDSEVLMMIK	F1MTI7,F1N5T0,Q1RMP3	CUTA	Protein CutA OS=Bos taurus OX=9913 GN=CUTA PE=3 SV=1	11.1197	1.03424	2.09888	0.775183	0	0	0.799365
VLTMLNDTAER	I7GYP0	cysK_2	Cysteine synthase OS=Helicobacter cinaedi CCUG 18818 = ATCC BAA-847 OX=537971 GN=cysK_2 PE=3 SV=1	9.72976	8.27389	14.6922	1.55037	32.0009	36.1234	27.9778
QSVELVGFGKFETAVQK	I7HG22	HCBAA847_1916	Histone-like DNA-binding protein OS=Helicobacter cinaedi CCUG 18818 = ATCC BAA-847 OX=537971 GN=HCBAA847_1916 PE=3 SV=1	9.72976	6.20542	11.5438	82.9446	1.10348	2.18929	2.39809
MVDAMLFVEEHGEVCPAGWNK	I7GT31	ahpC	Alkyl hydroperoxide reductase C OS=Helicobacter cinaedi CCUG 18818 = ATCC BAA-847 OX=537971 GN=ahpC PE=3 SV=1	9.72976	14.4793	15.7416	0.775183	15.4487	21.8929	24.7803
FNSSGINEAGTPPPRPMDIPPFK	I7GSU6	HCBAA847_0083	Ubiquinol-cytochrome c reductase iron-sulfur subunit OS=Helicobacter cinaedi CCUG 18818 = ATCC BAA-847 OX=537971 GN=HCBAA847_0083 PE=3 SV=1	9.72976	18.6163	17.8405	3.87592	15.4487	18.609	12.7898
ILMLYKDPIYVVHK	I7GYH9	HCBAA847_0066	Cj0069 family protein OS=Helicobacter cinaedi CCUG 18818 = ATCC BAA-847 OX=537971 GN=HCBAA847_0066 PE=4 SV=1	9.72976	17.582	16.791	4.6511	28.6905	14.2304	4.79619
KLCDSGVIGMPHPDAMIGYGAK	I7GYH9	HCBAA847_0066	Cj0069 family protein OS=Helicobacter cinaedi CCUG 18818 = ATCC BAA-847 OX=537971 GN=HCBAA847_0066 PE=4 SV=1	9.72976	14.4793	18.8899	3.87592	22.0696	12.0411	13.5892
NVPVNEGGIGAVSFPMVSDLTK	I7GT31	ahpC	Alkyl hydroperoxide reductase C OS=Helicobacter cinaedi CCUG 18818 = ATCC BAA-847 OX=537971 GN=ahpC PE=3 SV=1	9.72976	10.3424	7.34608	44.1854	7.72436	6.56788	6.39492
TFLMPVEDVFSIAGR	I7H5S0	tuf	Elongation factor Tu OS=Helicobacter cinaedi CCUG 18818 = ATCC BAA-847 OX=537971 GN=tuf PE=3 SV=1	9.72976	14.4793	14.6922	6.97665	14.3452	13.1358	11.1911
IGEVHDGAATMDWMEQEKER	I7GTR9	fusA	Elongation factor G OS=Helicobacter cinaedi CCUG 18818 = ATCC BAA-847 OX=537971 GN=fusA PE=3 SV=1	9.72976	17.582	23.0877	5.42628	12.1383	5.47324	7.19428
LFTELSAQADSQGDK	I7H4K9	napA	Neutrophil-activating protein OS=Helicobacter cinaedi CCUG 18818 = ATCC BAA-847 OX=537971 GN=napA PE=1 SV=1	9.72976	11.3766	8.39552	0	12.1383	18.609	19.1848
GHDMTYICLDNEVYANTGGQR	I7GT08	porB	Pyruvate flavodoxin oxidoreductase subunit beta OS=Helicobacter cinaedi CCUG 18818 = ATCC BAA-847 OX=537971 GN=porB PE=4 SV=1	9.72976	9.30813	10.4944	3.10073	16.5522	16.4197	11.1911
GMPGGQITGSSEIENYPGVK	I7HDQ7	trxB_1	Thioredoxin reductase OS=Helicobacter cinaedi CCUG 18818 = ATCC BAA-847 OX=537971 GN=trxB_1 PE=3 SV=1	9.72976	9.30813	11.5438	3.87592	9.93131	19.7036	11.9905
VVYVEVCEEITNEPDYQK	I7GZ23	tpx	Thiol peroxidase OS=Helicobacter cinaedi CCUG 18818 = ATCC BAA-847 OX=537971 GN=tpx PE=3 SV=1	9.72976	15.5135	24.1371	3.10073	7.72436	6.56788	8.79301
FYANELHPVK	I7GZ20	sodF	Superoxide dismutase OS=Helicobacter cinaedi CCUG 18818 = ATCC BAA-847 OX=537971 GN=sodF PE=3 SV=1	9.72976	9.30813	6.29664	1.55037	9.93131	18.609	15.9873
QFSTNKKPIVLPEDAK	I7GZ24	HCBAA847_1063	C4-dicarboxylate-binding periplasmic protein OS=Helicobacter cinaedi CCUG 18818 = ATCC BAA-847 OX=537971 GN=HCBAA847_1063 PE=4 SV=1	9.72976	13.4451	8.39552	3.87592	4.41392	12.0411	11.1911
LSSDMGLIIGAGYQATFGGK	I7H506	HCBAA847_1133	Porin OS=Helicobacter cinaedi CCUG 18818 = ATCC BAA-847 OX=537971 GN=HCBAA847_1133 PE=4 SV=1	9.72976	9.30813	1.04944	0	16.5522	8.75718	15.9873
TLEAATIADLGSAAR	I7HGH0	groEL	Chaperonin GroEL OS=Helicobacter cinaedi CCUG 18818 = ATCC BAA-847 OX=537971 GN=groEL PE=3 SV=1	9.72976	9.30813	12.5933	3.10073	8.82783	12.0411	5.59555
MLSPVIDKLAEDYSGK	I7H4N8	trxA_2	Thioredoxin OS=Helicobacter cinaedi CCUG 18818 = ATCC BAA-847 OX=537971 GN=trxA_2 PE=3 SV=1	9.72976	13.4451	20.9888	13.9533	0	2.18929	0.799365
TADAAGDGTTTATVLAYSIYK	I7HGH0	groEL	Chaperonin GroEL OS=Helicobacter cinaedi CCUG 18818 = ATCC BAA-847 OX=537971 GN=groEL PE=3 SV=1	9.72976	12.4108	6.29664	6.20147	7.72436	9.85182	7.99365
KDSMIHSYSAFIQLPYK	I7H506	HCBAA847_1133	Porin OS=Helicobacter cinaedi CCUG 18818 = ATCC BAA-847 OX=537971 GN=HCBAA847_1133 PE=4 SV=1	9.72976	5.17118	0	0	22.0696	15.3251	7.19428
EAQMAEIEAQQATEVK	I7H5N9	HCBAA847_1695	PHB domain-containing protein OS=Helicobacter cinaedi CCUG 18818 = ATCC BAA-847 OX=537971 GN=HCBAA847_1695 PE=3 SV=1	9.72976	7.23966	2.09888	2.32555	16.5522	10.9465	10.3917
AFQVNTNINALNAHAQSTFTQYSLK	I7H4M1	flaA_1	Flagellin OS=Helicobacter cinaedi CCUG 18818 = ATCC BAA-847 OX=537971 GN=flaA_1 PE=3 SV=1	9.72976	12.4108	9.44496	5.42628	4.41392	8.75718	7.19428
LKDEAYAMILEYR	I7HE44	HCBAA847_2110	DUF465 domain-containing protein OS=Helicobacter cinaedi CCUG 18818 = ATCC BAA-847 OX=537971 GN=HCBAA847_2110 PE=4 SV=1	9.72976	10.3424	11.5438	3.87592	6.62088	5.47324	3.99682
NDISMSGDYSNLHIVPMK	I7GTZ7	bisC	Biotin sulfoxide reductase OS=Helicobacter cinaedi CCUG 18818 = ATCC BAA-847 OX=537971 GN=bisC PE=3 SV=1	9.72976	11.3766	6.29664	1.55037	6.62088	6.56788	8.79301
TVSYGESKPACTSGDTPECNQENR	I7GTI8	HCBAA847_1320	Peptidoglycan-associated lipoprotein OS=Helicobacter cinaedi CCUG 18818 = ATCC BAA-847 OX=537971 GN=HCBAA847_1320 PE=4 SV=1	9.72976	8.27389	6.29664	3.10073	6.62088	6.56788	7.99365
ELGVMPVGLSMPR	I7H499	HCBAA847_0085	Ubiquinol cytochrome c oxidoreductase OS=Helicobacter cinaedi CCUG 18818 = ATCC BAA-847 OX=537971 GN=HCBAA847_0085 PE=4 SV=1	9.72976	8.27389	3.14832	3.87592	8.82783	9.85182	3.19746
IATSYTINDDKGKPIFK	I7H506	HCBAA847_1133	Porin OS=Helicobacter cinaedi CCUG 18818 = ATCC BAA-847 OX=537971 GN=HCBAA847_1133 PE=4 SV=1	9.72976	10.3424	2.09888	1.55037	6.62088	6.56788	7.99365
LEEDTKTSSGIIIPDNAK	I7H6E4	groES	Co-chaperonin GroES OS=Helicobacter cinaedi CCUG 18818 = ATCC BAA-847 OX=537971 GN=groES PE=3 SV=1	9.72976	9.30813	8.39552	4.6511	2.20696	5.47324	3.99682
QDMVDDAELLELVEMEVR	I7H5S0	tuf	Elongation factor Tu OS=Helicobacter cinaedi CCUG 18818 = ATCC BAA-847 OX=537971 GN=tuf PE=3 SV=1	9.72976	11.3766	14.6922	4.6511	1.10348	0	0
MLSPVIDK	I7H4N8	trxA_2	Thioredoxin OS=Helicobacter cinaedi CCUG 18818 = ATCC BAA-847 OX=537971 GN=trxA_2 PE=3 SV=1	9.72976	0	0	1.55037	9.93131	9.85182	9.59238
LKEIVEFITR	I7GYH6	HCBAA847_0051	Methyl-accepting chemotaxis protein OS=Helicobacter cinaedi CCUG 18818 = ATCC BAA-847 OX=537971 GN=HCBAA847_0051 PE=4 SV=1	9.72976	10.3424	4.19776	1.55037	4.41392	5.47324	3.19746
QIQADASVFYVK	I7H4K9	napA	Neutrophil-activating protein OS=Helicobacter cinaedi CCUG 18818 = ATCC BAA-847 OX=537971 GN=napA PE=1 SV=1	9.72976	9.30813	3.14832	1.55037	3.31044	7.66253	3.99682
NECFLSHKDDSPDLPK	A0A140T897	ALB	Albumin OS=Bos taurus OX=9913 GN=ALB PE=4 SV=1	9.72976	7.23966	3.14832	0	3.31044	3.28394	11.1911
LGAGYVSNDKDSYILNYGDR	I7HEY3	HCBAA847_0961	Outer membrane protein OS=Helicobacter cinaedi CCUG 18818 = ATCC BAA-847 OX=537971 GN=HCBAA847_0961 PE=4 SV=1	9.72976	5.17118	2.09888	0	6.62088	4.37859	6.39492
IYQPLNPNSSSAGGNIWGNK	I7HEZ3	HCBAA847_0986	50 kDa outer membrane protein OS=Helicobacter cinaedi CCUG 18818 = ATCC BAA-847 OX=537971 GN=HCBAA847_0986 PE=4 SV=1	9.72976	5.17118	1.04944	0.775183	5.5174	5.47324	3.99682
TNNANAIINGSIAQSK	I7H4G7	tig	Trigger factor OS=Helicobacter cinaedi CCUG 18818 = ATCC BAA-847 OX=537971 GN=tig PE=3 SV=1	9.72976	3.10271	6.29664	1.55037	4.41392	3.28394	3.19746
AGLCQTFVYGGCR	P00974		Pancreatic trypsin inhibitor OS=Bos taurus OX=9913 PE=1 SV=2	9.72976	3.10271	1.04944	0.775183	5.5174	6.56788	3.99682
VACETLVSNGFCVIAGELK	I7GZ49	metK	S-adenosylmethionine synthase OS=Helicobacter cinaedi CCUG 18818 = ATCC BAA-847 OX=537971 GN=metK PE=3 SV=1	9.72976	4.13695	8.39552	6.20147	0	0	0
MPCTEDYLSLILNR	A0A140T897	ALB	Albumin OS=Bos taurus OX=9913 GN=ALB PE=4 SV=1	9.72976	4.13695	3.14832	1.55037	1.10348	1.09465	5.59555
NVACKNGQTNCYQSYSTMSITDCR	W0UVI3		Ribonuclease A C2 OS=Bos taurus OX=9913 GN=RAC2 PE=3 SV=1	9.72976	1.03424	3.14832	0.775183	4.41392	1.09465	4.79619
EYEATLEECCAKDDPHACYSTVFDK	A0A140T897	ALB	Albumin OS=Bos taurus OX=9913 GN=ALB PE=4 SV=1	9.72976	4.13695	4.19776	0	1.10348	2.18929	1.59873
NMLNPHMSAEDKAK	I7GZN5	HCBAA847_2140	Aspartate ammonia-lyase OS=Helicobacter cinaedi CCUG 18818 = ATCC BAA-847 OX=537971 GN=HCBAA847_2140 PE=3 SV=1	9.72976	1.03424	1.04944	10.8526	0	0	0
AVVDDMISQDVKDAFEKGEVK	I7H6B3	fixO	Cb-type cytochrome C oxidase subunit II OS=Helicobacter cinaedi CCUG 18818 = ATCC BAA-847 OX=537971 GN=fixO PE=4 SV=1	9.72976	5.17118	2.09888	0.775183	0	1.09465	0.799365
NNEGMFINQEMHAR	I7H4M5	HCBAA847_0737	Putative peptidyl-prolyl cis-trans isomerase OS=Helicobacter cinaedi CCUG 18818 = ATCC BAA-847 OX=537971 GN=HCBAA847_0737 PE=4 SV=1	8.33979	36.1983	36.7304	5.42628	23.1731	24.0822	43.9651
NNVQMAAPSFSK	I7GZ24	HCBAA847_1063	C4-dicarboxylate-binding periplasmic protein OS=Helicobacter cinaedi CCUG 18818 = ATCC BAA-847 OX=537971 GN=HCBAA847_1063 PE=4 SV=1	8.33979	8.27389	5.2472	7.75183	40.8287	67.8681	36.7708
YAQSGSEMSALLGR	I7HDA7	atpD	ATP synthase subunit beta OS=Helicobacter cinaedi CCUG 18818 = ATCC BAA-847 OX=537971 GN=atpD PE=3 SV=1	8.33979	12.4108	24.1371	2.32555	37.5183	48.1645	27.9778
AAVEEGIVAGGGVALIHAAK	I7HGH0	groEL	Chaperonin GroEL OS=Helicobacter cinaedi CCUG 18818 = ATCC BAA-847 OX=537971 GN=groEL PE=3 SV=1	8.33979	14.4793	25.1866	53.4876	8.82783	15.3251	15.1879
EREEAVDFAKPYMK	I7GYQ4	HCBAA847_0454	Amino acid ABC transporter periplasmic solute-binding protein OS=Helicobacter cinaedi CCUG 18818 = ATCC BAA-847 OX=537971 GN=HCBAA847_0454 PE=4 SV=1	8.33979	10.3424	8.39552	6.97665	7.72436	40.5019	26.379
SNPATAHLPIVVNSSMSGSSNEDMAR	I7H4F1	HCBAA847_0358	Chemotaxis signal transduction protein OS=Helicobacter cinaedi CCUG 18818 = ATCC BAA-847 OX=537971 GN=HCBAA847_0358 PE=4 SV=1	8.33979	11.3766	12.5933	13.1781	19.8626	21.8929	16.7867
MLHTSSNFAQNLSEEAK	I7HC95	HCBAA847_0440	Methyl-accepting transducer domain-containing protein OS=Helicobacter cinaedi CCUG 18818 = ATCC BAA-847 OX=537971 GN=HCBAA847_0440 PE=4 SV=1	8.33979	9.30813	4.19776	4.6511	22.0696	19.7036	23.1816
GITIATSHIEYETENR	I7H5S0	tuf	Elongation factor Tu OS=Helicobacter cinaedi CCUG 18818 = ATCC BAA-847 OX=537971 GN=tuf PE=3 SV=1	8.33979	12.4108	9.44496	3.10073	15.4487	14.2304	12.7898
SAPAPTQTQTPKPQPTQTATPTNSVANAFEGVATSPMDR	I7H504	HCBAA847_1123	SPOR domain-containing protein OS=Helicobacter cinaedi CCUG 18818 = ATCC BAA-847 OX=537971 GN=HCBAA847_1123 PE=4 SV=1	8.33979	6.20542	2.09888	10.8526	12.1383	17.5144	16.7867
NGGEIETCLDMGMR	I7H4G2	rpsF	30S ribosomal protein S6 OS=Helicobacter cinaedi CCUG 18818 = ATCC BAA-847 OX=537971 GN=rpsF PE=3 SV=1	8.33979	11.3766	15.7416	4.6511	11.0348	12.0411	8.79301
EAMNESGLLENGVISPALGER	I7GT18	fabF	3-oxoacyl-[acyl-carrier-protein] synthase 2 OS=Helicobacter cinaedi CCUG 18818 = ATCC BAA-847 OX=537971 GN=fabF PE=3 SV=1	8.33979	6.20542	8.39552	13.9533	12.1383	12.0411	7.99365
LITYLNETDSK	I7GU14	HCBAA847_2218	Ferritin OS=Helicobacter cinaedi CCUG 18818 = ATCC BAA-847 OX=537971 GN=HCBAA847_2218 PE=3 SV=1	8.33979	7.23966	6.29664	0.775183	18.7591	16.4197	10.3917
QLDGVSSSGGGGATIIAQGTR	I7GTK0	HCBAA847_1383	Polymer-forming cytoskeletal family protein OS=Helicobacter cinaedi CCUG 18818 = ATCC BAA-847 OX=537971 GN=HCBAA847_1383 PE=4 SV=1	8.33979	6.20542	10.4944	1.55037	13.2418	15.3251	11.1911
MVDAMLFVEEHGEVCPAGWNKGDEGMKADAK	I7GT31	ahpC	Alkyl hydroperoxide reductase C OS=Helicobacter cinaedi CCUG 18818 = ATCC BAA-847 OX=537971 GN=ahpC PE=3 SV=1	8.33979	13.4451	9.44496	31.7825	0	0	0
DRPAYAMIDEAMK	I7GYP0	cysK_2	Cysteine synthase OS=Helicobacter cinaedi CCUG 18818 = ATCC BAA-847 OX=537971 GN=cysK_2 PE=3 SV=1	8.33979	9.30813	7.34608	0.775183	9.93131	12.0411	12.7898
CVMPDTRPGITFDSDGVCMPCK	I7GYW5	pseA	Truncated flagellin modification protein OS=Helicobacter cinaedi CCUG 18818 = ATCC BAA-847 OX=537971 GN=pseA PE=4 SV=1	8.33979	7.23966	9.44496	0	2.20696	27.3662	5.59555
ILDPQVVGEEHYK	I7HDA7	atpD	ATP synthase subunit beta OS=Helicobacter cinaedi CCUG 18818 = ATCC BAA-847 OX=537971 GN=atpD PE=3 SV=1	8.33979	7.23966	11.5438	2.32555	7.72436	8.75718	9.59238
QKMDKPLNIGTIETVR	I7GTA4	HCBAA847_0895	Two-component system response regulator OS=Helicobacter cinaedi CCUG 18818 = ATCC BAA-847 OX=537971 GN=HCBAA847_0895 PE=4 SV=1	8.33979	7.23966	6.29664	6.97665	7.72436	8.75718	7.19428
YLCEVTGHPFK	I7GZN5	HCBAA847_2140	Aspartate ammonia-lyase OS=Helicobacter cinaedi CCUG 18818 = ATCC BAA-847 OX=537971 GN=HCBAA847_2140 PE=3 SV=1	8.33979	8.27389	9.44496	0.775183	8.82783	8.75718	5.59555
VKELGNGAEPLVDMDVK	I7HC65	rpoZ	DNA-directed RNA polymerase subunit omega OS=Helicobacter cinaedi CCUG 18818 = ATCC BAA-847 OX=537971 GN=rpoZ PE=3 SV=1	8.33979	4.13695	14.6922	6.20147	4.41392	4.37859	6.39492
GVVCVGDEVEIVGIR	I7H5S0	tuf	Elongation factor Tu OS=Helicobacter cinaedi CCUG 18818 = ATCC BAA-847 OX=537971 GN=tuf PE=3 SV=1	8.33979	7.23966	9.44496	3.10073	6.62088	6.56788	5.59555
HALIIYDDLSK	I7H582	atpA	ATP synthase subunit alpha OS=Helicobacter cinaedi CCUG 18818 = ATCC BAA-847 OX=537971 GN=atpA PE=3 SV=1	8.33979	7.23966	12.5933	3.10073	4.41392	5.47324	4.79619
LSNMSASADISWELPAPK	I7HET1	HCBAA847_0796	DUF541 domain-containing protein OS=Helicobacter cinaedi CCUG 18818 = ATCC BAA-847 OX=537971 GN=HCBAA847_0796 PE=4 SV=1	8.33979	8.27389	2.09888	3.10073	5.5174	8.75718	4.79619
TICTNGVCTQQCVGASGDYYAK	I7GZ69	HCBAA847_1293	Lipoprotein OS=Helicobacter cinaedi CCUG 18818 = ATCC BAA-847 OX=537971 GN=HCBAA847_1293 PE=4 SV=1	8.33979	6.20542	3.14832	0	11.0348	4.37859	6.39492
VGKDGVITVEEAK	I7HGH0	groEL	Chaperonin GroEL OS=Helicobacter cinaedi CCUG 18818 = ATCC BAA-847 OX=537971 GN=groEL PE=3 SV=1	8.33979	3.10271	3.14832	1.55037	9.93131	6.56788	6.39492
LKPDPNTLCDEFK	A0A140T897	ALB	Albumin OS=Bos taurus OX=9913 GN=ALB PE=4 SV=1	8.33979	4.13695	5.2472	0	6.62088	4.37859	9.59238
FAHVVSANTPK	I7GZ24	HCBAA847_1063	C4-dicarboxylate-binding periplasmic protein OS=Helicobacter cinaedi CCUG 18818 = ATCC BAA-847 OX=537971 GN=HCBAA847_1063 PE=4 SV=1	8.33979	2.06847	1.04944	1.55037	7.72436	7.66253	9.59238
SNAMLAQVEALNNSTTESGR	I7GZR5	HCBAA847_2291	Monooxygenase OS=Helicobacter cinaedi CCUG 18818 = ATCC BAA-847 OX=537971 GN=HCBAA847_2291 PE=3 SV=1	8.33979	6.20542	6.29664	0	9.93131	2.18929	4.79619
MKEHTTQENSVESTQIESTKQDSALEIK	I7GZH6	cdsA	Phosphatidate cytidylyltransferase OS=Helicobacter cinaedi CCUG 18818 = ATCC BAA-847 OX=537971 GN=cdsA PE=3 SV=1	8.33979	7.23966	6.29664	1.55037	2.20696	1.09465	7.99365
IKNGVIENYQAVVPSTWNAGPR	I7GT85	hyaB	Ni/Fe hydrogenase alpha subunit OS=Helicobacter cinaedi CCUG 18818 = ATCC BAA-847 OX=537971 GN=hyaB PE=3 SV=1	8.33979	4.13695	6.29664	5.42628	3.31044	5.47324	1.59873
MPHVNNEDGEHIDFEAEAK	I7HE00	HCBAA847_0084	Cytochrome b OS=Helicobacter cinaedi CCUG 18818 = ATCC BAA-847 OX=537971 GN=HCBAA847_0084 PE=3 SV=1	8.33979	13.4451	0	0	4.41392	2.18929	3.99682
HQAIVPEVANDPQENENDKASK	I7HGE0	hrgA	HrgA protein OS=Helicobacter cinaedi CCUG 18818 = ATCC BAA-847 OX=537971 GN=hrgA PE=4 SV=1	8.33979	13.4451	10.4944	0	0	0	0
SMENLTGCEVDFEVSEK	I7HCV6	HCBAA847_0924	2-amino-4-hydroxy-6-hydroxymethyldihydropteridine pyrophosphokinase OS=Helicobacter cinaedi CCUG 18818 = ATCC BAA-847 OX=537971 GN=HCBAA847_0924 PE=4 SV=1	8.33979	5.17118	2.09888	2.32555	5.5174	5.47324	3.19746
DIDELNDRVDANELAATLNK	I7HEZ3	HCBAA847_0986	50 kDa outer membrane protein OS=Helicobacter cinaedi CCUG 18818 = ATCC BAA-847 OX=537971 GN=HCBAA847_0986 PE=4 SV=1	8.33979	8.27389	0	0	3.31044	6.56788	5.59555
TREGNDLYNEMK	I7HDA7	atpD	ATP synthase subunit beta OS=Helicobacter cinaedi CCUG 18818 = ATCC BAA-847 OX=537971 GN=atpD PE=3 SV=1	8.33979	0	2.09888	3.10073	5.5174	5.47324	7.19428
IAAWIDSLK	I7HE61	fldA	Flavodoxin OS=Helicobacter cinaedi CCUG 18818 = ATCC BAA-847 OX=537971 GN=fldA PE=3 SV=1	8.33979	7.23966	6.29664	0.775183	2.20696	2.18929	2.39809
ILADMAMNDIQTFNTIVASVK	I7GZ77	rplT	50S ribosomal protein L20 OS=Helicobacter cinaedi CCUG 18818 = ATCC BAA-847 OX=537971 GN=rplT PE=3 SV=1	8.33979	11.3766	5.2472	3.87592	0	0	0
TLGVTVLEAANGVEGLDIVK	I7H646	cheA	Histidine kinase OS=Helicobacter cinaedi CCUG 18818 = ATCC BAA-847 OX=537971 GN=cheA PE=4 SV=1	8.33979	5.17118	6.29664	8.52702	0	0	0
IANGNLSESVAYKGEYSMLSSIATMQEK	I7GYH6	HCBAA847_0051	Methyl-accepting chemotaxis protein OS=Helicobacter cinaedi CCUG 18818 = ATCC BAA-847 OX=537971 GN=HCBAA847_0051 PE=4 SV=1	8.33979	5.17118	0	7.75183	0	4.37859	2.39809
MAGHYGNELVSGK	I7GT44	rplC	50S ribosomal protein L3 OS=Helicobacter cinaedi CCUG 18818 = ATCC BAA-847 OX=537971 GN=rplC PE=3 SV=1	8.33979	2.06847	1.04944	1.55037	8.82783	2.18929	3.19746
IGSDDMAWEK	I7GTI0	HCBAA847_1280	Group III truncated hemoglobin OS=Helicobacter cinaedi CCUG 18818 = ATCC BAA-847 OX=537971 GN=HCBAA847_1280 PE=4 SV=1	8.33979	2.06847	1.04944	0.775183	4.41392	4.37859	5.59555
ENGIFSIHLADKSTEQAK	I7HDQ7	trxB_1	Thioredoxin reductase OS=Helicobacter cinaedi CCUG 18818 = ATCC BAA-847 OX=537971 GN=trxB_1 PE=3 SV=1	8.33979	5.17118	8.39552	4.6511	0	0	0
KQTALVELLK	A0A140T897	ALB	Albumin OS=Bos taurus OX=9913 GN=ALB PE=4 SV=1	8.33979	4.13695	2.09888	1.55037	4.41392	2.18929	3.19746
EGIIDPLKVTR	I7HGH0	groEL	Chaperonin GroEL OS=Helicobacter cinaedi CCUG 18818 = ATCC BAA-847 OX=537971 GN=groEL PE=3 SV=1	8.33979	3.10271	4.19776	2.32555	2.20696	3.28394	2.39809
QEVAQDHPISLGGHCCK	I7H4K3	HCBAA847_0623	4Fe-4S Mo/W bis-MGD-type domain-containing protein OS=Helicobacter cinaedi CCUG 18818 = ATCC BAA-847 OX=537971 GN=HCBAA847_0623 PE=4 SV=1	8.33979	6.20542	2.09888	0	1.10348	3.28394	4.79619
HSLEANIEFEHRK	I7GTI6	atpF'	ATP synthase subunit b OS=Helicobacter cinaedi CCUG 18818 = ATCC BAA-847 OX=537971 GN=atpF' PE=3 SV=1	8.33979	5.17118	5.2472	2.32555	0	2.18929	1.59873
SEHLESGWNMHSR	I7HES3	HCBAA847_0771	Methyltransf_11 domain-containing protein OS=Helicobacter cinaedi CCUG 18818 = ATCC BAA-847 OX=537971 GN=HCBAA847_0771 PE=4 SV=1	8.33979	5.17118	0	3.10073	0	3.28394	3.19746
LGEDNINVVEGNEQFISASK	P00760	PRSS1	Serine protease 1 OS=Bos taurus OX=9913 GN=PRSS1 PE=1 SV=3	8.33979	2.06847	1.04944	3.10073	1.10348	1.09465	5.59555
CEFLNPSHSVK	I7GYP0	cysK_2	Cysteine synthase OS=Helicobacter cinaedi CCUG 18818 = ATCC BAA-847 OX=537971 GN=cysK_2 PE=3 SV=1	8.33979	5.17118	3.14832	0.775183	1.10348	2.18929	1.59873
MIKPFFHSLSEK	O97680	TXN	Thioredoxin OS=Bos taurus OX=9913 GN=TXN PE=3 SV=3	8.33979	5.17118	3.14832	0	2.20696	0	1.59873
VTALMPWVQETLAAN	P00767		Chymotrypsinogen B OS=Bos taurus OX=9913 PE=1 SV=1	8.33979	4.13695	2.09888	1.55037	0	0	0
LATPAQFSETVSAVCLPSADEDFPAGMLCATTGWGK	P00767		Chymotrypsinogen B OS=Bos taurus OX=9913 PE=1 SV=1	8.33979	3.10271	3.14832	0.775183	0	0	0
TSSTFQWLIPDSADTTATSTNCAYDR	M5FJR2,P00639	DNASE1	Deoxyribonuclease OS=Bos taurus OX=9913 GN=DNASE1 PE=3 SV=1	8.33979	2.06847	1.04944	2.32555	0	0	0
QHMDSGSSSSSNPNYCNQMMK	P39873	BRN	Brain ribonuclease OS=Bos taurus OX=9913 GN=BRN PE=1 SV=3	8.33979	3.10271	1.04944	0	0	0	0
NDITLLK	P00767		Chymotrypsinogen B OS=Bos taurus OX=9913 PE=1 SV=1	8.33979	0	0	0.775183	0	0	1.59873
QASTDSTAENAIIGSWNGK	I7HEY3	HCBAA847_0961	Outer membrane protein OS=Helicobacter cinaedi CCUG 18818 = ATCC BAA-847 OX=537971 GN=HCBAA847_0961 PE=4 SV=1	8.33979	1.03424	0	0	1.10348	0	0
GLAEMKDYDNIDNAPEEK	I7H5S0	tuf	Elongation factor Tu OS=Helicobacter cinaedi CCUG 18818 = ATCC BAA-847 OX=537971 GN=tuf PE=3 SV=1	6.94983	18.6163	24.1371	3.10073	45.2427	48.1645	47.9619
IEGSTQGLISSGASTEASIGNR	I7H5C9	hcp	Secreted protein OS=Helicobacter cinaedi CCUG 18818 = ATCC BAA-847 OX=537971 GN=hcp PE=4 SV=1	6.94983	12.4108	13.6427	2.32555	30.8974	28.4608	27.9778
GMVLCKPGSITPHKK	I7H5S0	tuf	Elongation factor Tu OS=Helicobacter cinaedi CCUG 18818 = ATCC BAA-847 OX=537971 GN=tuf PE=3 SV=1	6.94983	36.1983	39.8787	4.6511	7.72436	4.37859	9.59238
VPMQYEIVSK	I7HE68	HCBAA847_2166	YceI domain-containing protein OS=Helicobacter cinaedi CCUG 18818 = ATCC BAA-847 OX=537971 GN=HCBAA847_2166 PE=4 SV=1	6.94983	11.3766	5.2472	1.55037	26.4835	22.9876	23.1816
LHIDGEFEGNIHAK	I7GTK0	HCBAA847_1383	Polymer-forming cytoskeletal family protein OS=Helicobacter cinaedi CCUG 18818 = ATCC BAA-847 OX=537971 GN=HCBAA847_1383 PE=4 SV=1	6.94983	12.4108	19.9394	3.87592	14.3452	16.4197	16.7867
MLLQAVEMAR	I7HCH7	HCBAA847_0635	Nitrite reductase (cytochrome; ammonia-forming) OS=Helicobacter cinaedi CCUG 18818 = ATCC BAA-847 OX=537971 GN=HCBAA847_0635 PE=3 SV=1	6.94983	5.17118	1.04944	6.97665	14.3452	35.0287	19.1848
SNKVDIIMANFTQTK	I7GYQ4	HCBAA847_0454	Amino acid ABC transporter periplasmic solute-binding protein OS=Helicobacter cinaedi CCUG 18818 = ATCC BAA-847 OX=537971 GN=HCBAA847_0454 PE=4 SV=1	6.94983	6.20542	3.14832	4.6511	13.2418	31.7448	19.9841
AMLQDIAILTGGQVISEELGK	I7HGH0	groEL	Chaperonin GroEL OS=Helicobacter cinaedi CCUG 18818 = ATCC BAA-847 OX=537971 GN=groEL PE=3 SV=1	6.94983	16.5478	13.6427	9.3022	7.72436	8.75718	18.3854
DSYMLVHVMR	I7GYW5	pseA	Truncated flagellin modification protein OS=Helicobacter cinaedi CCUG 18818 = ATCC BAA-847 OX=537971 GN=pseA PE=4 SV=1	6.94983	9.30813	16.791	1.55037	8.82783	32.8394	3.99682
FGTPNKTQSLESQLNNATATIDIMK	I7HE68	HCBAA847_2166	YceI domain-containing protein OS=Helicobacter cinaedi CCUG 18818 = ATCC BAA-847 OX=537971 GN=HCBAA847_2166 PE=4 SV=1	6.94983	8.27389	7.34608	27.9066	7.72436	12.0411	8.79301
MDKYTPTIIEQGIHGMIGK	I7GT99	HCBAA847_0870	Fumarate hydratase OS=Helicobacter cinaedi CCUG 18818 = ATCC BAA-847 OX=537971 GN=HCBAA847_0870 PE=3 SV=1	6.94983	11.3766	12.5933	11.6277	16.5522	9.85182	6.39492
MLVTKPAPDFTAEAIKADGTFEDSFNLYNNIGK	I7GT31	ahpC	Alkyl hydroperoxide reductase C OS=Helicobacter cinaedi CCUG 18818 = ATCC BAA-847 OX=537971 GN=ahpC PE=3 SV=1	6.94983	9.30813	10.4944	44.1854	0	0	0
MEIAPGFR	I7GTZ2	frdA	Fumarate reductase flavoprotein subunit OS=Helicobacter cinaedi CCUG 18818 = ATCC BAA-847 OX=537971 GN=frdA PE=3 SV=1	6.94983	2.06847	9.44496	1.55037	17.6557	17.5144	11.1911
MPHHINTFTGNYK	I7GZM6	rpmF	50S ribosomal protein L32 OS=Helicobacter cinaedi CCUG 18818 = ATCC BAA-847 OX=537971 GN=rpmF PE=3 SV=1	6.94983	18.6163	13.6427	4.6511	12.1383	2.18929	5.59555
AIKAPLAQIATNAGYDAGVVVNK	I7HGH0	groEL	Chaperonin GroEL OS=Helicobacter cinaedi CCUG 18818 = ATCC BAA-847 OX=537971 GN=groEL PE=3 SV=1	6.94983	6.20542	4.19776	10.8526	15.4487	9.85182	9.59238
KFEGAHLLCPGCAHGMIVR	I7GT08	porB	Pyruvate flavodoxin oxidoreductase subunit beta OS=Helicobacter cinaedi CCUG 18818 = ATCC BAA-847 OX=537971 GN=porB PE=4 SV=1	6.94983	9.30813	9.44496	5.42628	5.5174	13.1358	12.7898
VIVISGDGDSMAIGGNHTIHACR	I7HFY8	oorB	2-oxoglutarate-acceptor oxidoreductase subunit OS=Helicobacter cinaedi CCUG 18818 = ATCC BAA-847 OX=537971 GN=oorB PE=4 SV=1	6.94983	6.20542	12.5933	1.55037	12.1383	14.2304	8.79301
AVNSFVDAISQALTK	I7HG22	HCBAA847_1916	Histone-like DNA-binding protein OS=Helicobacter cinaedi CCUG 18818 = ATCC BAA-847 OX=537971 GN=HCBAA847_1916 PE=3 SV=1	6.94983	8.27389	7.34608	5.42628	17.6557	6.56788	9.59238
IFNVTGDVIDGGELLATDLK	I7HDA7	atpD	ATP synthase subunit beta OS=Helicobacter cinaedi CCUG 18818 = ATCC BAA-847 OX=537971 GN=atpD PE=3 SV=1	6.94983	7.23966	19.9394	7.75183	6.62088	4.37859	7.99365
TASTTAEIANMIK	I7GYH6	HCBAA847_0051	Methyl-accepting chemotaxis protein OS=Helicobacter cinaedi CCUG 18818 = ATCC BAA-847 OX=537971 GN=HCBAA847_0051 PE=4 SV=1	6.94983	5.17118	1.04944	6.20147	9.93131	18.609	11.9905
AGVNNYIVKPFTPQVLK	I7H4F2	cheY	Chemotaxis regulatory protein OS=Helicobacter cinaedi CCUG 18818 = ATCC BAA-847 OX=537971 GN=cheY PE=4 SV=1	6.94983	8.27389	9.44496	3.87592	11.0348	12.0411	7.19428
VASEGVVSVEVASDFSK	I7HE09	tsf	Elongation factor Ts OS=Helicobacter cinaedi CCUG 18818 = ATCC BAA-847 OX=537971 GN=tsf PE=3 SV=1	6.94983	11.3766	12.5933	10.0774	8.82783	3.28394	4.79619
FSSYVNCNTVHTTHGR	I7HFY8	oorB	2-oxoglutarate-acceptor oxidoreductase subunit OS=Helicobacter cinaedi CCUG 18818 = ATCC BAA-847 OX=537971 GN=oorB PE=4 SV=1	6.94983	15.5135	8.39552	1.55037	9.93131	5.47324	9.59238
QGDSVEEGQIIADGPSMDSGELALGK	I7HDR5	rpoB	Multifunctional fusion protein OS=Helicobacter cinaedi CCUG 18818 = ATCC BAA-847 OX=537971 GN=rpoB PE=3 SV=1	6.94983	5.17118	3.14832	13.9533	9.93131	12.0411	4.79619
SAAVLNGIGEQSPDINQGVDR	I7GZ49	metK	S-adenosylmethionine synthase OS=Helicobacter cinaedi CCUG 18818 = ATCC BAA-847 OX=537971 GN=metK PE=3 SV=1	6.94983	8.27389	10.4944	2.32555	8.82783	10.9465	7.19428
ENGIFSIHLADK	I7HDQ7	trxB_1	Thioredoxin reductase OS=Helicobacter cinaedi CCUG 18818 = ATCC BAA-847 OX=537971 GN=trxB_1 PE=3 SV=1	6.94983	10.3424	9.44496	0.775183	6.62088	12.0411	8.79301
EAFPGDVFYLHSR	I7H582	atpA	ATP synthase subunit alpha OS=Helicobacter cinaedi CCUG 18818 = ATCC BAA-847 OX=537971 GN=atpA PE=3 SV=1	6.94983	10.3424	13.6427	6.20147	6.62088	5.47324	5.59555
IKPVEAALLPR	I7HE63	yaeC	Lipoprotein OS=Helicobacter cinaedi CCUG 18818 = ATCC BAA-847 OX=537971 GN=yaeC PE=3 SV=1	6.94983	6.20542	4.19776	0.775183	12.1383	13.1358	10.3917
VLDMLNEIGDAK	I7H4H6	gltA	Citrate synthase OS=Helicobacter cinaedi CCUG 18818 = ATCC BAA-847 OX=537971 GN=gltA PE=3 SV=1	6.94983	4.13695	4.19776	2.32555	14.3452	16.4197	4.79619
TMQLTNPSEIK	I7GYT2	rpmC	50S ribosomal protein L29 OS=Helicobacter cinaedi CCUG 18818 = ATCC BAA-847 OX=537971 GN=rpmC PE=3 SV=1	6.94983	8.27389	9.44496	2.32555	7.72436	10.9465	7.19428
VIASAVANGGYDAQDVIVTSCR	I7GT45	rplV	50S ribosomal protein L22 OS=Helicobacter cinaedi CCUG 18818 = ATCC BAA-847 OX=537971 GN=rplV PE=3 SV=1	6.94983	10.3424	8.39552	9.3022	7.72436	5.47324	3.99682
SKPELADNLKNEIESSGGK	I7H4H1	fabG	3-oxoacyl-[acyl-carrier-protein] reductase OS=Helicobacter cinaedi CCUG 18818 = ATCC BAA-847 OX=537971 GN=fabG PE=3 SV=1	6.94983	10.3424	8.39552	3.10073	6.62088	5.47324	10.3917
ALKENDTIVFGK	I7H6E4	groES	Co-chaperonin GroES OS=Helicobacter cinaedi CCUG 18818 = ATCC BAA-847 OX=537971 GN=groES PE=3 SV=1	6.94983	8.27389	10.4944	3.87592	4.41392	7.66253	8.79301
GMLGGTPYEPHEENPMLGYR	I7GZ22	ppsA	Phosphoenolpyruvate synthase OS=Helicobacter cinaedi CCUG 18818 = ATCC BAA-847 OX=537971 GN=ppsA PE=3 SV=1	6.94983	6.20542	3.14832	4.6511	8.82783	10.9465	9.59238
MTLLGQFYVMDDKK	I7HE09	tsf	Elongation factor Ts OS=Helicobacter cinaedi CCUG 18818 = ATCC BAA-847 OX=537971 GN=tsf PE=3 SV=1	6.94983	8.27389	8.39552	6.20147	9.93131	6.56788	3.99682
NTTPSIVAFTDKGEILVGEPAKR	I7HC04	dnaK	Chaperone protein DnaK OS=Helicobacter cinaedi CCUG 18818 = ATCC BAA-847 OX=537971 GN=dnaK PE=2 SV=1	6.94983	10.3424	7.34608	5.42628	7.72436	7.66253	4.79619
IVSATNNGEPVIYTQAPSAK	I7GZR1	minD	Septum site-determining protein MinD OS=Helicobacter cinaedi CCUG 18818 = ATCC BAA-847 OX=537971 GN=minD PE=3 SV=1	6.94983	6.20542	6.29664	5.42628	5.5174	13.1358	6.39492
SICMHAAAMKPQVLSYTELDSEFIQK	I7HE09	tsf	Elongation factor Ts OS=Helicobacter cinaedi CCUG 18818 = ATCC BAA-847 OX=537971 GN=tsf PE=3 SV=1	6.94983	10.3424	14.6922	1.55037	2.20696	4.37859	9.59238
NITAGANPIAVK	I7HGH0	groEL	Chaperonin GroEL OS=Helicobacter cinaedi CCUG 18818 = ATCC BAA-847 OX=537971 GN=groEL PE=3 SV=1	6.94983	6.20542	5.2472	0.775183	8.82783	8.75718	9.59238
VDGETNTDDLSPAGDAFTR	I7HF33	HCBAA847_1087	Aconitate hydratase B OS=Helicobacter cinaedi CCUG 18818 = ATCC BAA-847 OX=537971 GN=HCBAA847_1087 PE=3 SV=1	6.94983	6.20542	6.29664	1.55037	9.93131	7.66253	6.39492
MFHEYRDEVTALK	I7HE44	HCBAA847_2110	DUF465 domain-containing protein OS=Helicobacter cinaedi CCUG 18818 = ATCC BAA-847 OX=537971 GN=HCBAA847_2110 PE=4 SV=1	6.94983	11.3766	18.8899	1.55037	2.20696	0	3.19746
VIWEHIAAGTSGSDDWR	I7H5C9	hcp	Secreted protein OS=Helicobacter cinaedi CCUG 18818 = ATCC BAA-847 OX=537971 GN=hcp PE=4 SV=1	6.94983	6.20542	10.4944	1.55037	6.62088	6.56788	4.79619
EFGGSGGNCQNHALVCYNIAR	I7GT28	HCBAA847_0506	Acyl-CoA dehydrogenase OS=Helicobacter cinaedi CCUG 18818 = ATCC BAA-847 OX=537971 GN=HCBAA847_0506 PE=3 SV=1	6.94983	7.23966	7.34608	1.55037	7.72436	6.56788	5.59555
FDPQSAVSKPHFR	I7HG84	frdB	Fumarate reductase iron-sulfur subunit OS=Helicobacter cinaedi CCUG 18818 = ATCC BAA-847 OX=537971 GN=frdB PE=3 SV=1	6.94983	7.23966	8.39552	1.55037	6.62088	5.47324	5.59555
VIQGFVAQGGCPIGNGTGGPGYR	I7HD85	ppiA	Peptidyl-prolyl cis-trans isomerase OS=Helicobacter cinaedi CCUG 18818 = ATCC BAA-847 OX=537971 GN=ppiA PE=3 SV=1	6.94983	3.10271	7.34608	6.97665	4.41392	6.56788	6.39492
TLTIEDNGIGMSESDMKEHLGIIAK	I7H4U1	htpG	Chaperone protein HtpG OS=Helicobacter cinaedi CCUG 18818 = ATCC BAA-847 OX=537971 GN=htpG PE=3 SV=1	6.94983	8.27389	7.34608	3.87592	0	6.56788	7.99365
LSGDEAIGYDIIKR	I7HGH0	groEL	Chaperonin GroEL OS=Helicobacter cinaedi CCUG 18818 = ATCC BAA-847 OX=537971 GN=groEL PE=3 SV=1	6.94983	7.23966	9.44496	5.42628	5.5174	2.18929	3.99682
EMSLILR	I7H582	atpA	ATP synthase subunit alpha OS=Helicobacter cinaedi CCUG 18818 = ATCC BAA-847 OX=537971 GN=atpA PE=3 SV=1	6.94983	5.17118	11.5438	0.775183	0	12.0411	3.19746
MKEDFYLEELTK	I7HC02	HCBAA847_0203	PPK2 domain-containing protein OS=Helicobacter cinaedi CCUG 18818 = ATCC BAA-847 OX=537971 GN=HCBAA847_0203 PE=3 SV=1	6.94983	6.20542	5.2472	0.775183	8.82783	7.66253	3.99682
SSDKVVDTPIIESIMEK	I7HDK1	evpB	VC_A0108 family type VI secretion protein OS=Helicobacter cinaedi CCUG 18818 = ATCC BAA-847 OX=537971 GN=evpB PE=4 SV=1	6.94983	5.17118	4.19776	6.20147	7.72436	4.37859	4.79619
TLDDVDAAVINGNYALQAGLK	I7HE63	yaeC	Lipoprotein OS=Helicobacter cinaedi CCUG 18818 = ATCC BAA-847 OX=537971 GN=yaeC PE=3 SV=1	6.94983	6.20542	5.2472	14.7285	1.10348	3.28394	1.59873
MLSVVPMLNGGAMFETGAGGSAPK	I7HGH2	HCBAA847_2314	Isocitrate dehydrogenase [NADP] OS=Helicobacter cinaedi CCUG 18818 = ATCC BAA-847 OX=537971 GN=HCBAA847_2314 PE=3 SV=1	6.94983	5.17118	6.29664	19.3796	0	1.09465	0
VLHYLLNEK	I7H4G7	tig	Trigger factor OS=Helicobacter cinaedi CCUG 18818 = ATCC BAA-847 OX=537971 GN=tig PE=3 SV=1	6.94983	6.20542	9.44496	0.775183	4.41392	5.47324	3.99682
VLFDFDKYDIR	I7GTI8	HCBAA847_1320	Peptidoglycan-associated lipoprotein OS=Helicobacter cinaedi CCUG 18818 = ATCC BAA-847 OX=537971 GN=HCBAA847_1320 PE=4 SV=1	6.94983	8.27389	3.14832	1.55037	6.62088	6.56788	3.99682
GIDPKDESELSVESSDNGAFAGLAFK	I7GTR9	fusA	Elongation factor G OS=Helicobacter cinaedi CCUG 18818 = ATCC BAA-847 OX=537971 GN=fusA PE=3 SV=1	6.94983	7.23966	6.29664	6.20147	2.20696	3.28394	4.79619
DFTFVCPSEVIAFDKR	I7GT31	ahpC	Alkyl hydroperoxide reductase C OS=Helicobacter cinaedi CCUG 18818 = ATCC BAA-847 OX=537971 GN=ahpC PE=3 SV=1	6.94983	5.17118	5.2472	8.52702	2.20696	3.28394	4.79619
TKSDMGDASMQSITEEITK	I7HCX9	HCBAA847_1004	Putative lipoprotein OS=Helicobacter cinaedi CCUG 18818 = ATCC BAA-847 OX=537971 GN=HCBAA847_1004 PE=4 SV=1	6.94983	3.10271	0	4.6511	9.93131	6.56788	4.79619
IIDWAAEEFKSDEGIDLK	I7HC04	dnaK	Chaperone protein DnaK OS=Helicobacter cinaedi CCUG 18818 = ATCC BAA-847 OX=537971 GN=dnaK PE=2 SV=1	6.94983	7.23966	9.44496	0.775183	5.5174	2.18929	3.19746
ECCHGDLLECADDR	A0A140T897	ALB	Albumin OS=Bos taurus OX=9913 GN=ALB PE=4 SV=1	6.94983	2.06847	2.09888	0	3.31044	4.37859	15.9873
VAGDKLDVAVMDYVR	I7GZS2	mreB	Cell shape-determining protein MreB OS=Helicobacter cinaedi CCUG 18818 = ATCC BAA-847 OX=537971 GN=mreB PE=3 SV=1	6.94983	7.23966	4.19776	3.10073	5.5174	4.37859	2.39809
VFDFGCGNGTHAEYFQSK	I7HCP8	HCBAA847_0769	Putative methyltransferase OS=Helicobacter cinaedi CCUG 18818 = ATCC BAA-847 OX=537971 GN=HCBAA847_0769 PE=4 SV=1	6.94983	4.13695	10.4944	0	4.41392	6.56788	0.799365
HIVTTEVEHPAVR	I7HCB0	HCBAA847_0475	Cysteine desulfurase OS=Helicobacter cinaedi CCUG 18818 = ATCC BAA-847 OX=537971 GN=HCBAA847_0475 PE=3 SV=1	6.94983	5.17118	5.2472	1.55037	4.41392	4.37859	5.59555
IIDIMSATPDTVDSLMK	I7HCF2	rpsJ	30S ribosomal protein S10 OS=Helicobacter cinaedi CCUG 18818 = ATCC BAA-847 OX=537971 GN=rpsJ PE=3 SV=1	6.94983	6.20542	6.29664	3.87592	4.41392	3.28394	0.799365
FAQNGVNIAFTYNKNEEEAVK	I7HD72	HCBAA847_1213	7-alpha-hydroxysteroid dehydrogenase OS=Helicobacter cinaedi CCUG 18818 = ATCC BAA-847 OX=537971 GN=HCBAA847_1213 PE=4 SV=1	6.94983	4.13695	8.39552	1.55037	3.31044	3.28394	3.99682
QALHEATEFER	I7GZ24	HCBAA847_1063	C4-dicarboxylate-binding periplasmic protein OS=Helicobacter cinaedi CCUG 18818 = ATCC BAA-847 OX=537971 GN=HCBAA847_1063 PE=4 SV=1	6.94983	3.10271	3.14832	0.775183	4.41392	5.47324	7.19428
ANVEWGAVEPGVDGNVGSTGWR	I7H506	HCBAA847_1133	Porin OS=Helicobacter cinaedi CCUG 18818 = ATCC BAA-847 OX=537971 GN=HCBAA847_1133 PE=4 SV=1	6.94983	4.13695	1.04944	0.775183	4.41392	8.75718	4.79619
EAISIIHQDGK	I7GTZ2	frdA	Fumarate reductase flavoprotein subunit OS=Helicobacter cinaedi CCUG 18818 = ATCC BAA-847 OX=537971 GN=frdA PE=3 SV=1	6.94983	3.10271	3.14832	2.32555	5.5174	4.37859	3.99682
IFDEHNELDDR	I7HE44	HCBAA847_2110	DUF465 domain-containing protein OS=Helicobacter cinaedi CCUG 18818 = ATCC BAA-847 OX=537971 GN=HCBAA847_2110 PE=4 SV=1	6.94983	4.13695	2.09888	1.55037	4.41392	4.37859	4.79619
VQLENGHIVLCHIAGK	I7HEK5	infA	Translation initiation factor IF-1 OS=Helicobacter cinaedi CCUG 18818 = ATCC BAA-847 OX=537971 GN=infA PE=3 SV=1	6.94983	6.20542	8.39552	5.42628	1.10348	0	0
CCTESLVNR	A0A140T897	ALB	Albumin OS=Bos taurus OX=9913 GN=ALB PE=4 SV=1	6.94983	1.03424	2.09888	1.55037	4.41392	2.18929	9.59238
MGYELSSFDTYQHQK	I7HEY3	HCBAA847_0961	Outer membrane protein OS=Helicobacter cinaedi CCUG 18818 = ATCC BAA-847 OX=537971 GN=HCBAA847_0961 PE=4 SV=1	6.94983	5.17118	2.09888	0	3.31044	5.47324	4.79619
KLHSNPELEDAYR	I7GTZ2	frdA	Fumarate reductase flavoprotein subunit OS=Helicobacter cinaedi CCUG 18818 = ATCC BAA-847 OX=537971 GN=frdA PE=3 SV=1	6.94983	3.10271	3.14832	1.55037	5.5174	3.28394	3.99682
ELNDILINDDDLQQQNR	I7H504	HCBAA847_1123	SPOR domain-containing protein OS=Helicobacter cinaedi CCUG 18818 = ATCC BAA-847 OX=537971 GN=HCBAA847_1123 PE=4 SV=1	6.94983	5.17118	1.04944	1.55037	4.41392	4.37859	3.99682
IFEEISVKK	I7H582	atpA	ATP synthase subunit alpha OS=Helicobacter cinaedi CCUG 18818 = ATCC BAA-847 OX=537971 GN=atpA PE=3 SV=1	6.94983	7.23966	7.34608	0.775183	2.20696	1.09465	0.799365
EFEGGVNMGHRPGTK	I7GYP3	glnA	Glutamine synthetase OS=Helicobacter cinaedi CCUG 18818 = ATCC BAA-847 OX=537971 GN=glnA PE=3 SV=1	6.94983	1.03424	2.09888	1.55037	3.31044	3.28394	7.99365
CVLAGADGVNNAIAPR	I7HET1	HCBAA847_0796	DUF541 domain-containing protein OS=Helicobacter cinaedi CCUG 18818 = ATCC BAA-847 OX=537971 GN=HCBAA847_0796 PE=4 SV=1	6.94983	6.20542	1.04944	1.55037	1.10348	4.37859	3.99682
VSSNFTFAPQVSFYQTIEGTSGAR	I7H506	HCBAA847_1133	Porin OS=Helicobacter cinaedi CCUG 18818 = ATCC BAA-847 OX=537971 GN=HCBAA847_1133 PE=4 SV=1	6.94983	4.13695	0	1.55037	4.41392	4.37859	3.19746
LTLNGEEVAHGSKHPVR	I7GTB8	HCBAA847_0965	DUF4115 domain-containing protein OS=Helicobacter cinaedi CCUG 18818 = ATCC BAA-847 OX=537971 GN=HCBAA847_0965 PE=4 SV=1	6.94983	9.30813	5.2472	0	0	1.09465	0.799365
NGACAVEIADKIYTPQEISAK	I7HC04	dnaK	Chaperone protein DnaK OS=Helicobacter cinaedi CCUG 18818 = ATCC BAA-847 OX=537971 GN=dnaK PE=2 SV=1	6.94983	4.13695	5.2472	6.97665	0	0	0
FNSSGINEAGTPPPRPMDIPPFKIDGTK	I7GSU6	HCBAA847_0083	Ubiquinol-cytochrome c reductase iron-sulfur subunit OS=Helicobacter cinaedi CCUG 18818 = ATCC BAA-847 OX=537971 GN=HCBAA847_0083 PE=3 SV=1	6.94983	5.17118	4.19776	6.97665	0	0	0
EFKVEAEVGEPQVAFR	I7GTR9	fusA	Elongation factor G OS=Helicobacter cinaedi CCUG 18818 = ATCC BAA-847 OX=537971 GN=fusA PE=3 SV=1	6.94983	5.17118	5.2472	3.10073	0	0	1.59873
IIVCHLGNGSSISAVK	I7GU07	ackA	Acetate kinase OS=Helicobacter cinaedi CCUG 18818 = ATCC BAA-847 OX=537971 GN=ackA PE=3 SV=1	6.94983	2.06847	5.2472	1.55037	1.10348	1.09465	3.99682
SLAGSSGPGASSGPSGDHSELVTR	A0A452DIM3,L7R4Y6	EEF1D	Elongation factor 1-delta OS=Bos taurus OX=9913 GN=EEF1D PE=3 SV=1	6.94983	4.13695	4.19776	1.55037	3.31044	0	1.59873
LFEDKNGETYEGVYGINVTK	I7HG73	HCBAA847_2082	Chemotaxis signal transduction protein OS=Helicobacter cinaedi CCUG 18818 = ATCC BAA-847 OX=537971 GN=HCBAA847_2082 PE=4 SV=1	6.94983	2.06847	5.2472	2.32555	2.20696	1.09465	1.59873
FLENDGVQNGVVAK	I7GYU9	rpsA	30S ribosomal protein S1 OS=Helicobacter cinaedi CCUG 18818 = ATCC BAA-847 OX=537971 GN=rpsA PE=4 SV=1	6.94983	0	4.19776	2.32555	5.5174	1.09465	0.799365
HLEVVDFVNR	I7GT85	hyaB	Ni/Fe hydrogenase alpha subunit OS=Helicobacter cinaedi CCUG 18818 = ATCC BAA-847 OX=537971 GN=hyaB PE=3 SV=1	6.94983	4.13695	3.14832	1.55037	1.10348	2.18929	1.59873
YDDIPENAFYMVGNIQEALEK	I7HDA7	atpD	ATP synthase subunit beta OS=Helicobacter cinaedi CCUG 18818 = ATCC BAA-847 OX=537971 GN=atpD PE=3 SV=1	6.94983	6.20542	5.2472	1.55037	0	0	0
TESEAKDIIKELDK	I7H4M5	HCBAA847_0737	Putative peptidyl-prolyl cis-trans isomerase OS=Helicobacter cinaedi CCUG 18818 = ATCC BAA-847 OX=537971 GN=HCBAA847_0737 PE=4 SV=1	6.94983	4.13695	4.19776	3.10073	0	0	0
LIEGLDNIGNTTTYNGMALLSGQFSNK	I7H4M1	flaA_1	Flagellin OS=Helicobacter cinaedi CCUG 18818 = ATCC BAA-847 OX=537971 GN=flaA_1 PE=3 SV=1	6.94983	5.17118	2.09888	2.32555	0	0	0
NFINSYTNSGAEHDHGTGGGGTHAHEDVYR	I7HF05	HCBAA847_1016	TonB-dependent receptor OS=Helicobacter cinaedi CCUG 18818 = ATCC BAA-847 OX=537971 GN=HCBAA847_1016 PE=3 SV=1	6.94983	5.17118	2.09888	0	0	0	0.799365
TVMENFVAFVDKCCAADDKEACFAVEGPK	A0A140T897	ALB	Albumin OS=Bos taurus OX=9913 GN=ALB PE=4 SV=1	6.94983	4.13695	2.09888	0	0	0	0
TTGIVMDSGDGVTHTVPIYEGYALPHAILR	P63258	ACTG1	Actin, cytoplasmic 2 OS=Bos taurus OX=9913 GN=ACTG1 PE=1 SV=1	6.94983	0	0	0	0	0	0
SPPSVTLFPPSTEELNGNK	MQC_Q1RMN8,Q1RMN8		TREMBL_Q1RMN8 (Bos taurus) Similar to Immunoglobulin lambda-like polypeptide 1	6.94983	0	0	0	0	0	0
ILAMEQSSDGVMK	I7H620	HCBAA847_2012	Hemolysin secretion protein OS=Helicobacter cinaedi CCUG 18818 = ATCC BAA-847 OX=537971 GN=HCBAA847_2012 PE=4 SV=1	5.55986	13.4451	19.9394	4.6511	30.8974	24.0822	22.3822
IQAMDAATNNAGDLVK	I7GZ73	atpG	ATP synthase gamma chain OS=Helicobacter cinaedi CCUG 18818 = ATCC BAA-847 OX=537971 GN=atpG PE=3 SV=1	5.55986	12.4108	13.6427	5.42628	22.0696	22.9876	20.7835
LEAPGCSLCMGNQAR	I7HF33	HCBAA847_1087	Aconitate hydratase B OS=Helicobacter cinaedi CCUG 18818 = ATCC BAA-847 OX=537971 GN=HCBAA847_1087 PE=3 SV=1	5.55986	9.30813	10.4944	3.87592	26.4835	19.7036	15.1879
VGVMVGISSGANVAMAR	I7GYP0	cysK_2	Cysteine synthase OS=Helicobacter cinaedi CCUG 18818 = ATCC BAA-847 OX=537971 GN=cysK_2 PE=3 SV=1	5.55986	10.3424	19.9394	0	16.5522	22.9876	11.9905
LLVVDDSSTMR	I7H4F2	cheY	Chemotaxis regulatory protein OS=Helicobacter cinaedi CCUG 18818 = ATCC BAA-847 OX=537971 GN=cheY PE=4 SV=1	5.55986	10.3424	11.5438	1.55037	20.9661	18.609	18.3854
KLEIVQTSNAATPATDSK	I7GZ20	sodF	Superoxide dismutase OS=Helicobacter cinaedi CCUG 18818 = ATCC BAA-847 OX=537971 GN=sodF PE=3 SV=1	5.55986	11.3766	6.29664	0.775183	16.5522	14.2304	22.3822
GVGVIMVAPK	I7H6E2	ilvC	Ketol-acid reductoisomerase (NADP(+)) OS=Helicobacter cinaedi CCUG 18818 = ATCC BAA-847 OX=537971 GN=ilvC PE=3 SV=1	5.55986	4.13695	6.29664	1.55037	16.5522	25.1769	17.586
KQSVELVGFGKFETAVQK	I7HG22	HCBAA847_1916	Histone-like DNA-binding protein OS=Helicobacter cinaedi CCUG 18818 = ATCC BAA-847 OX=537971 GN=HCBAA847_1916 PE=3 SV=1	5.55986	7.23966	11.5438	39.5343	3.31044	3.28394	3.99682
AVVDDMISQDVK	I7H6B3	fixO	Cb-type cytochrome C oxidase subunit II OS=Helicobacter cinaedi CCUG 18818 = ATCC BAA-847 OX=537971 GN=fixO PE=4 SV=1	5.55986	5.17118	1.04944	0	20.9661	22.9876	18.3854
TCYTADATGHTMLYAVANEAYK	I7GTZ2	frdA	Fumarate reductase flavoprotein subunit OS=Helicobacter cinaedi CCUG 18818 = ATCC BAA-847 OX=537971 GN=frdA PE=3 SV=1	5.55986	10.3424	15.7416	1.55037	17.6557	13.1358	7.19428
[truncated: 26,570 more rows]
