# Supplementary material for: Changes in potential pathogenicity-associated proteins of Helicobacter cinaedi upon infection of macrophage cells
Source: Front Microbiol. 2025 Aug 25;16:1640829. doi: 10.3389/fmicb.2025.1640829 (PMC12415068; doi:10.3389/fmicb.2025.1640829)
Supplement: SUPPLEMENTARY TABLE 2 — A brief characterization of proteins with increased representation in H. cinaedi bacterium following infection of macrophage cells. [file Table_2.xlsx]

## Sheet: Sheet1
Changes in potential protein pathogenicity factors of the Helicobacter cinaedi bacterium due to contact with macrophage cells
Corresponding author: Alice Voronina, alice_corbeau@mail.ru
Supplementary table 2. Brief characterization of proteins increased representation in the Helicobacter cinaedi bacterium proteome after macrophage cell infection.
Line number - reference mentioned in the text of the article
Protein accession number - unique protein identification number according to UniProt knowledge base
Protein name - the name of the protein
Protein functions - functions of the proteins, according to the literature data
References - previously publised articles about the protein functions
Ctrl-1, Ctrl-2, Ctrl-3 and Ctrl-4 - cultural conditions (control)
Exp-1, Exp-2 and Exp-3 - after the contact with M1 macrophages
Line number	Protein accesion number	Protein name	Protein functions	References	Ctrl-1	Ctrl-2	Ctrl-3	Ctrl-4	Exp-1	Exp-2	Exp-3
Proteins directly related to cell wall formation
1	I7HGH7	3-hydroxyacyl-[acyl-carrier-protein] dehydratase FabZ	Catalyzes the third step in the elongation cycle of type II fatty acid biosynthesis. These acids are essential for membrane formation.	1. https://pubmed.ncbi.nlm.nih.gov/15371447/	1.38997	3.10271	3.14832	0	28.6905	30.6501	26.379
2	I7HC61	Putative phosphatidylserine decarboxylase	Participates in the phosphatidylethanolamine synthesis, which is one of the main components of the cell wall.	1. https://pubmed.ncbi.nlm.nih.gov/9370338/ 2. https://www.nature.com/articles/s41598-021-85195-5	12.5097	8.27389	0	9.3022	18.7591	17.5144	13.5892
3	I7GSY9	Lipopolysaccharide core biosynthesis protein	Involved in the assembly of the core region of the lipopolysaccharide molecule. Lipopolysaccharides are located on the surface of bacteria and play a crucial role in the bacterial cell resistance to external influences.	1. https://www.jbc.org/article/S0021-9258(19)59750-2/fulltext 2. https://doi.org/10.1146/annurev.biochem.71.110601.135414	9.72976	9.30813	4.19776	7.75183	14.3452	20.7983	13.5892
4	I7GTS8	UDP-glucose 4-epimerase	Participates in the synthesis of cell wall lipopolysaccharides. Catalyzes the reversible conversion of abundantly available UDP-glucose to UDP-galactose - substrate incorporated into the O-side chain of LPS.	1. https://www.dovepress.com/role-of-algc-and-galu-in-the-intrinsic-antibiotic-resistance-of-helico-peer-reviewed-fulltext-article-IDR	8.33979	8.27389	10.4944	11.6277	17.6557	17.5144	15.9873
5	I7GT86	Putative lipoprotein	A component of the cell wall. May contribute to pathogenicity by inducing inflammation. May contribute to lipoprotein accumulation in macrophages. Lipoproteins play a key role in adhesion to host cells, inflammatory modulation and virulence factor translocation into host cells.	1. https://www.uniprot.org/uniprotkb/T0DQG8/entry 2. https://www.ncbi.nlm.nih.gov/pmc/articles/PMC3028857/#:~:text=Bacterial%20lipoproteins%20are%20a%20set,through%20cell%20division%20and%20virulence.	5.55986	4.13695	1.04944	6.20147	11.0348	18.609	19.9841
6	I7HG99	Lipoprotein			2.77993	0	0	0.775183	3.31044	4.37859	2.39809
7	I7HCM7	Lipoprotein			1.38997	2.06847	3.14832	3.87592	4.41392	6.56788	4.79619
8	I7GZB6	Lipocalin-like domain-containing protein	Lipocalins are proteins of the outer membrane of Gram negative bacteria (only Gram negative bacteria have them). They bind hydrophobic ligands, chaperonizing them through the aqueous compartments of the cell and perform the function of maintaining the structure of the outer membrane.	1. https://www.ncbi.nlm.nih.gov/books/NBK6135/	0	0	1.04944	2.32555	4.41392	3.28394	3.19746
Transporter proteins and associated periplasmic proteins
9	I7GYY4	Outer membrane protein	Both proteins contain a β-barrel in their structure. Their exact function is unknown, but OMPs may be involved in the export of metabolites and toxins, membrane biogenesis, adhesion, biofilm formation, resistance to antibiotics and antibacterial peptides.	1. https://jbiomedsci.biomedcentral.com/articles/10.1186/s12929-020-0617-7 2. https://www.frontiersin.org/articles/10.3389/fmicb.2018.02153/full 3. https://pubmed.ncbi.nlm.nih.gov/12948769/	0	0	0	0	2.20696	3.28394	2.39809
10	I7H4V1	OMP_b-brl domain-containing protein			1.38997	0	0	0	1.10348	2.18929	1.59873
11	I7H4K4	Outer membrane efflux protein	OEP are involved in the export of small molecules and toxins across the outer membrane of Gram negative bacteria. They function in association with three types of transporters: ATP-binding cassette (ABC)-type, resistance nodulation division (RND)-type, and major facilitator superfamily (MF-type). The association with transporters is mediated by periplasmic proteins.	1. https://www.ncbi.nlm.nih.gov/pmc/articles/PMC3174397/	33.3592	29.9929	9.44496	0	39.7253	50.3538	44.7644
12	I7GZ13	RND family efflux transporter MFP subunit	RND (Resistance-Nodulation-Division) - transporters that catalyze the active efflux of many antibiotics and chemotherapeutic agents. They have very large periplasmic domains and form tripartite complexes with outer membrane channels and periplasmic adaptor proteins.	1. https://www.ncbi.nlm.nih.gov/pmc/articles/PMC2696896/	5.55986	7.23966	2.09888	9.3022	12.1383	14.2304	11.9905
13	I7HFD2	Periplasmic protein	Homology is more than 90% with Tetratricopeptide repeat protein. Proteins of this group mediate protein-protein interactions due to TPR folds. Probably involved in the OEP complex with transporter proteins.	https://pubmed.ncbi.nlm.nih.gov/18602006/	11.1197	16.5478	9.44496	16.2788	20.9661	22.9876	22.3822
14	I7GZM8	Multidrug resistance protein	Transporter protein, provides protection against antibiotics and other antibacterial agents by removing unbound drugs from the bacterial cell.	1. https://www.ncbi.nlm.nih.gov/pmc/articles/PMC99009/	1.38997	3.10271	1.04944	2.32555	4.41392	3.28394	4.79619
15	I7GTC7	ABC transporter permease protein	ABC transporters are responsible for transport across the cell membrane. Pathogenic role: import of essential molecules (metal ions, amino acids, peptides, vitamins and osmoprotectants) into the cell, export of virulence factors involved in the biosynthesis of glycoconjugates and T1SS, export of toxic xenobiotic substances, which contributes to the development of antimicrobial resistance.	1. https://www.sciencedirect.com/science/article/pii/S0882401022003473 2. https://www.ncbi.nlm.nih.gov/pmc/articles/PMC6497321/	0	0	0	1.55037	3.31044	3.28394	2.39809
16	I7H4Q9	Oligopeptide ABC transporter			4.1699	6.20542	7.34608	7.75183	15.4487	14.2304	13.5892
17	I7H4Q4	Amino acid ABC transporter ATP-binding protein			2.77993	6.20542	2.09888	4.6511	7.72436	7.66253	6.39492
18	I7GYM4	DUF4524 domain-containing protein	Homology is greater than 90% with the molybdenum ABC transporter.		1.38997	1.03424	1.04944	0.775183	2.20696	2.18929	3.19746
19	I7H6E6	LysE family translocator	A family of transmembrane transport proteins that catalyze the export of amino acids, lipids, and heavy metal ions (Te, Fe, Pb, Ca, Mn, Ni, Kb). Play an important role in ion homeostasis, cell envelope assembly and defense against excessive cytoplasmic concentrations of heavy metals/metabolites	1. https://www.ncbi.nlm.nih.gov/pmc/articles/PMC4608589/	0	1.03424	0	0.775183	1.10348	2.18929	2.39809
20	I7HDA1	FUSC family protein	Membrane protein, transport function. Poorly characterized.	1. https://www.uniprot.org/uniprotkb/A0A2N1E061/entry	0	2.06847	0	0.775183	3.31044	3.28394	3.99682
21	I7GZ74	TonB C-terminal domain-containing protein	TonB is involved in energy transfer to enable active transport across the outer membrane (OM) using the proton-driven force of the cytoplasmic membrane of Gram negative bacteria. The C-terminal domain of the TonB protein is known to interact with a conserved TonB box motif in TonB-dependent TM transporters, which likely induces structural changes in the TM transporters. TonB are associated with m…	1. https://www.ncbi.nlm.nih.gov/pmc/articles/PMC6118199/ 2. https://pubmed.ncbi.nlm.nih.gov/22237011/ 3. https://pubmed.ncbi.nlm.nih.gov/11967085/	0	2.06847	0	0	4.41392	3.28394	4.79619
22	I7GT34	Biopolymer transport protein ExbD	Part of the TonB transport system (uptake of iron-siderophore complexes).	1. https://www.uniprot.org/uniprotkb/P0ABV2/entry 2. https://pubmed.ncbi.nlm.nih.gov/11967085/	0	2.06847	0	0.775183	7.72436	2.18929	3.99682
23	I7H538	Biopolymer transport protein			1.38997	1.03424	0	0	4.41392	2.18929	4.79619
24	I7H591	Sec-independent protein translocase protein TatB	Part of the Tat-secretase/Tween-arginine pathway that catalyzes the export of proteins from the cytoplasm through the cell wall of Gram negative bacteria.	1. https://pubmed.ncbi.nlm.nih.gov/17935691/ 2. https://www.ebi.ac.uk/interpro/entry/InterPro/IPR003369/	4.1699	8.27389	3.14832	0.775183	14.3452	12.0411	15.1879
25	I7HE03	Mechanosensitive ion channel membrane protein	Mechanosensitive channels (MCs) convert mechanical forces in the lipid bilayer of cell membranes into electrical and/or biochemical signals. They are required for adaptation to hypoosmotic shock. MCs are activated when membrane tension increases due to excess water influx, and small osmolytes are releasing in milliseconds.	1. https://www.sciencedirect.com/science/article/abs/pii/S1357272507000933 2. https://pubmed.ncbi.nlm.nih.gov/29464558/#:~:text=Mechanosensitive%20(MS)%20channels%20protect%20bacteria,and%20consequently%20the%20turgor%20pressure.	5.55986	8.27389	1.04944	4.6511	15.4487	14.2304	14.3886
Components of the respiratory chain
26	I7HCK0	NADH-quinone oxidoreductase subunit	The largest complex in the respiratory chain, responsible for transferring electrons from NADH to quinones, creating a proton gradient.	1. https://www.ncbi.nlm.nih.gov/pmc/articles/PMC539002/#:~:text=The%20NADH%3Aquinone%20oxidoreductase%2C%20also,sodium%20translocation%20across%20the%20membrane.	1.38997	0	0	0	4.41392	3.28394	1.59873
27	I7HCV4	Putative oxidoreductase	Catalyzes the transfer of electrons from one molecule (reducing molecule or electron donor) to another (oxidizer or electron acceptor). Part of the respiratory chain.	1. https://www.ncbi.nlm.nih.gov/pmc/articles/PMC539002/#:~:text=The%20NADH%3Aquinone%20oxidoreductase%2C%20also,sodium%20translocation%20across%20the%20membrane.	0	2.06847	0	1.55037	5.5174	3.28394	3.99682
28	I7GYH7	Cytochrome bd quinol oxidase subunit I	A component of the respiratory chain.	1. https://www.nature.com/articles/srep10333	15.2896	14.4793	4.19776	10.8526	27.587	20.7983	23.9809
29	I7H6B3	Cb-type cytochrome C oxidase subunit II		1. https://pubmed.ncbi.nlm.nih.gov/9880817/	45.8689	38.2667	17.8405	31.7825	101.52	76.6253	66.3473
Proteins associated with nucleic acid synthesis, regulation of gene expression, transcription and translation, modiifcations, DNA and RNA repair
30	I7H4D6	Dihydropteroate synthase	A key enzyme in the bacterial synthesis of folate, which is essential for nucleic acid synthesis.	1. https://www.ncbi.nlm.nih.gov/pmc/articles/PMC2804029/	2.77993	9.30813	6.29664	4.6511	13.2418	10.9465	11.1911
31	I7HCW5	Thymidylate kinase	Participates in the formation of DNA and RNA synthesis precursors. Catalyzes the transfer of phosphoryl from ATP, to thymidine monophosphate, resulting in the formation of thymidine diphosphate.	1. https://www.ncbi.nlm.nih.gov/pmc/articles/PMC2242479/	4.1699	3.10271	4.19776	3.10073	4.41392	7.66253	6.39492
32	I7GT78	YgiT-type zinc finger protein	Zinc-finger proteins are involved in the regulation of gene expression.	1. https://febs.onlinelibrary.wiley.com/doi/full/10.1111/febs.13503	0	0	0	0.775183	2.20696	1.09465	1.59873
33	I7HBU3	YlxR domain-containing protein	More than 90% homology with nucleic acid binding transcriptional terminator, a transcriptional regulator.	1. https://www.ncbi.nlm.nih.gov/pmc/articles/PMC3622210/	1.38997	2.06847	0	0	5.5174	3.28394	3.99682
34	I7HDT7	YCII-related protein	The exact function is unknown, presumably enzymatic and transcription initiation.	1. https://www.ebi.ac.uk/interpro/entry/pfam/PF03795/	0	0	1.04944	1.55037	4.41392	3.28394	3.19746
35	I7GSU2	DNA binding protein	DNA-binding proteins are involved in the regulation of transcription initiation by RNA polymerase.	1. https://academic.oup.com/nar/article/27/23/4658/1065155	4.1699	6.20542	5.2472	3.10073	11.0348	7.66253	12.7898
36	I7GZ33	DNA topoisomerase 1	Required to prevent hypernegative DNA supercoiling during transcription. Plays an important role in stress gene transcription during the bacterial stress response. Functionally related to transcribed RNA polymerase.	1. https://www.ncbi.nlm.nih.gov/pmc/articles/PMC2647297/ 2. https://www.nature.com/articles/s41467-022-32106-5	16.6796	15.5135	8.39552	24.8059	32.0009	27.3662	32.774
37	I7HCG6	30S ribosomal protein S4	One of two 30S-subunit assembly initiator proteins, it binds directly to 16S rRNA where it initiates the assembly of the 30S-subunit body.	1. https://www.ncbi.nlm.nih.gov/pmc/articles/PMC3677267/	29.1893	35.164	49.3237	37.984	47.4496	56.9216	56.7549
38	I7H4K1	30S ribosomal protein S13	This is one of 21 component proteins in the 30S small subunit of the bacterial ribosome. It participates in binding to fMet-tRNA and, consequently, in translation initiation.	1. https://journals.asm.org/doi/10.1128/ecosalplus.2.5.3?url_ver=Z39.88-2003&rfr_id=ori:rid:crossref.org&rfr_dat=cr_pub%20%200pubmed	13.8997	28.9586	27.2854	17.054	46.3461	39.4073	36.7708
39	I7GZ45	Phenylalanine-tRNA ligase alpha subunit	Catalyzes the attachment of an amino acid to the corresponding tRNA molecule.	1. http://dx.doi.org/10.1017/S1355838202021180 2. http://dx.doi.org/10.1128/MMBR.64.1.202-236.2000	25.0194	22.7532	19.9394	23.2555	34.2079	30.6501	29.5765
40	I7HES2	Class I SAM-dependent methyltransferase	Methyltransferases atatalyze methyl transfer to various biomolecules, including proteins, lipids, and nucleic acids, particularly tRNA and rRNA. Proper methylation of rRNA plays an important role in its maturation and further functions, which may affect bacterial viability.зываться на жизнеспособности бактерий.	1. https://pubmed.ncbi.nlm.nih.gov/23180741/ 2. https://www.ncbi.nlm.nih.gov/pmc/articles/PMC2253237/	0	0	0	1.55037	2.20696	2.18929	3.99682
41	I7H4I1	Putative tRNA pseudouridine synthase D	Responsible for synthesis of pseudouridine from uracil-13 in tRNAs.	1. https://www.ncbi.nlm.nih.gov/pmc/articles/PMC1370438/	1.38997	2.06847	1.04944	1.55037	7.72436	4.37859	7.19428
42	I7H543	tRNA pseudouridine synthase B	Catalyzes pseudouridine formation at U55 in tRNA (posttranslational modification).	1. https://www.ncbi.nlm.nih.gov/pmc/articles/PMC240672/	1.38997	1.03424	1.04944	1.55037	2.20696	4.37859	2.39809
43	I7H483	Glyceraldehyde-3-phosphate dehydrogenase (GAPDH)	Participates in the metabolism of 2-phosphoglycolate, a product of DNA repair.	1. https://pubmed.ncbi.nlm.nih.gov/25603270/	2.77993	4.13695	4.19776	3.87592	4.41392	6.56788	5.59555
Белки, связанные с формированием жгутиков и подвижностью, включая хемотаксис
44	I7HFY5	Flagellar biosynthesis protein FliO	The protein is associated with the formation of pili (flagella).	1. https://www.ebi.ac.uk/interpro/entry/pfam/PF04347/	1.38997	4.13695	0	1.55037	6.62088	5.47324	5.59555
45	I7H5R4	Flagellar motor protein	One of the proteins that provide the bacterial flagellum rotation.	https://www.frontiersin.org/articles/10.3389/fmicb.2022.911114/full	8.33979	5.17118	4.19776	9.3022	11.0348	13.1358	10.3917
46	I7HE93	Flagellar glycosylation protein	Posttranslational glycosylation of flagellin, the major structural protein of the flagellum. Because flagellin is a highly immunogenic protein recognized by the host during infection, glycosylation contributes to immune evasion and invasion.	1. http://www.ncbi.nlm.nih.gov/entrez/query.fcgi?cmd=Retrieve&db=PubMed&dopt=Abstract&list_uids=27206480 2. http://www.ncbi.nlm.nih.gov/entrez/query.fcgi?cmd=Retrieve&db=PubMed&dopt=Abstract&list_uids=20948550	11.1197	6.20542	8.39552	9.3022	13.2418	12.0411	12.7898
47	I7HGI9	Pilus (MSHA type) biogenesis protein MshL	Mannose-sensitive hemagglutinin (MSHA) pili and flagella are required for surface attachment and biofilm formation.	1. https://elifesciences.org/articles/60655 2. https://www.nature.com/articles/s41467-020-15331-8	0	1.03424	1.04944	1.55037	3.31044	3.28394	1.59873
48	I7HE38	Motility accessory factor	Involved in flagellar biogenesis and phase variability.	1. https://www.microbiologyresearch.org/content/journal/micro/10.1099/00221287-148-2-473?crawler=true	6.94983	7.23966	7.34608	6.20147	13.2418	8.75718	11.9905
49	I7GZ52	Methyl-accepting chemotaxis protein	Receptor, undergoes reversible methylation. Promotes chemotaxis and adaptation to environmental attractants and repellents.	1. https://link.springer.com/article/10.1007/s00018-017-2514-0	8.33979	6.20542	9.44496	9.3022	12.1383	13.1358	12.7898
Proteins associated with bacterial secretion systems
50	I7H5D1	Phage_base_V domain-containing protein	The protein is involved in the formation of a “spike” for the introduction of bacterial products inside the infected cell (type III or V secretion system).	1. https://www.ebi.ac.uk/interpro/entry/pfam/PF04717/	0	0	0	1.55037	3.31044	2.18929	2.39809
51	I7HDE8	Cag pathogenicity island protein	Encode a bacterial type IV secretion system (T4SS) that is involved in the export of metabolites to the target cell, as well as possibly associated effector proteins.	1. https://www.ncbi.nlm.nih.gov/pmc/articles/PMC3547679/#:~:text=The%20cag%20pathogenicity%20island%20(cag,%E2%80%9370%25%20of%20Western%20H. 2. https://www.ncbi.nlm.nih.gov/books/NBK2434/#:~:text=CagA%20was%20identified%20as%20the,specific%20type%20IV%20secretion%20system.	6.94983	4.13695	5.2472	3.87592	15.4487	9.85182	11.1911
52	I7HCX3	DUF3943 domain-containing protein	Homology is greater than 90% with ubiquitin-protein ligase. Bacteria mimic mechanisms of the eukaryotic ubiquitin system, particularly ubiquitin ligases, to interfere with host metabolism. T3SS and T4SS are utilized for its expression.	1. https://www.ncbi.nlm.nih.gov/pmc/articles/PMC6274744/	0	1.03424	1.04944	0	2.20696	3.28394	2.39809
53	I7GTZ1	H. cinaedi autotransporter protein HcaA	Autotransporter, secretory protein of the type V secretion system. Promotes adhesion to host cells. The adhesive ability of HcaA is enhanced by the RGD motif which is complementary to integrins.	https://www.ncbi.nlm.nih.gov/pmc/articles/PMC10732068/	34.7491	21.719	37.7798	23.2555	55.174	58.0163	62.3505
54	I7GTP3	VC_A0107 family type VI secretion protein	By homology, the similarity is more than 50% to the proteins sheath-like structure, which covers the T6SS spike complex and is involved in effector delivery to the target cell.	1. https://www.sciencedirect.com/science/article/pii/S0167488914001025	23.6294	17.582	29.3843	14.7285	33.1044	33.9341	31.1752
55	I7HDI6	Type VI secretion system amidase effector protein Tae4	The effector proteins T6SS, are used to kill rival cells. For each effector protein, the bacterium has a neutralizing protein so that the donor cell is not harmed by its own toxin. For this Tae4 toxin, the antitoxin is the Tai4 protein.	1. https://www.jbc.org/article/S0021-9258(20)45090-2/fulltext	4.1699	2.06847	7.34608	7.75183	14.3452	9.85182	10.3917
Other effector proteins
56	I7HG31	Phospholipase A1	Phospholipase A1 (PLA1) hydrolyzes phospholipids at the sn-1 position to form 2-acyl-lysophospholipids. It is contained in the outer membrane of Gram-negative bacteria and participates in the processes of membrane destruction (phospholipid hydrolysis) during invasion of the host cell.	1. https://www.microbiologyresearch.org/content/journal/micro/10.1099/mic.0.28609-0	1.38997	0	0	0	1.10348	2.18929	1.59873
57	I7HFM8	Lipase family protein	Lipases are involved in the breakdown of shells upon invasion into the host.	1. https://www.ncbi.nlm.nih.gov/pmc/articles/PMC1855603/	16.6796	23.7874	19.9394	10.8526	36.4148	30.6501	33.5733
58	I7HGH6	TIR domain-containing protein	A bacterial analog of the TIR domains of immune cell TLRs. It competes for binding to proteins required for further TLR activation of immune cells and thereby disrupts the triggering of the signaling pathway and inhibits NF-κB activation.	1. https://link.springer.com/article/10.1007/s00430-012-0253-2	5.55986	5.17118	7.34608	4.6511	24.2765	10.9465	14.3886
Bacterial survival inside macrophages
59	I7GZ81	DUF2393 domain-containing protein	More than 90% similarity in homology to antitoxins. A defense system to wait out unfavorable conditions. Under stress, the toxin blocks the processes of division and vital activity of the bacterial cell by affecting DNA and RNA. Under favorable conditions it is blocked by antitoxin and the cell continues to divide.	1. https://www.uniprot.org/uniprotkb/A0A2N8F218/entry 2. https://www.nature.com/articles/s41598-019-44094-6	4.1699	3.10271	0	0.775183	5.5174	8.75718	5.59555
60	I7GZ24	C4-dicarboxylate-binding periplasmic protein	Involved in C4-dicarboxylate (C4-DC) transport. Bacteria take up C4-DC produced by the host organism and use it as an alternative substrate for nutrition, which contributes to their survival. When invading macrophages, uptake of succinate induces the production of pathogenicity factors (including pathogenicity islet) vital for intracellular survival.	https://journals.asm.org/doi/full/10.1128/jb.00545-21?af=R	79.228	63.0884	37.7798	82.1694	128.004	158.724	127.898
61	I7HFX7	2-methylcitrate dehydratase	Participates in the methylcitrate cycle of propionate oxidation to pyruvate. Catalyzes the reaction: (2S,3S)-2-hydroxybutane-1,2,3-tricarboxylate = (Z)-but-2-ene-1,2,3-tricarboxylate + H2O Methylcitrate cycle is involved in bacterial survival mechanisms within macrophages, allowing cholesterol to be used as a major carbon source.	1. https://febs.onlinelibrary.wiley.com/doi/full/10.1046/j.1432-1033.2002.03336.x 2. https://www.jstage.jst.go.jp/article/bbb1961/45/12/45_12_2831/_article/-char/ja/ 3. https://www.microbiologyresearch.org/content/journal/micro/10.1099/mic.0.000604?crawler=true	58.3786	40.3352	48.2742	50.3869	87.1749	136.831	138.29
62	I7GZG5	2-methylisocitrate lyase	Catalyzes the last reaction of the methylcitrate cycle, the cleavage of 2-methylisocitrate to succinate and pyruvate. Methylcitrate cycle is involved in bacterial survival mechanisms inside macrophages, allowing cholesterol to be used as the main carbon source.	1. https://pubmed.ncbi.nlm.nih.gov/11422389/ 2. https://www.microbiologyresearch.org/content/journal/micro/10.1099/mic.0.000604?crawler=true	15.2896	11.3766	17.8405	19.3796	26.4835	47.0698	38.3695
63	I7GZQ5	Putative heme iron utilization protein	Iron is necessary for essential cellular processes such as DNA synthesis and cellular respiration. One of the defense mechanisms against bacterial pathogens is to create an iron deficiency for bacteria by absorbing iron. To circumvent this defense, Gram-negative pathogens have mechanisms to obtain iron from heme.	1. https://www.frontiersin.org/articles/10.3389/fcimb.2019.00081/full	15.2896	15.5135	9.44496	3.10073	20.9661	32.8394	23.9809
64	I7H637	Threonine dehydratase	The first enzyme in the biosynthesis of branched-chain amino acids.	1. https://www.sciencedirect.com/science/article/pii/0005274473900144	8.33979	8.27389	11.5438	13.1781	17.6557	15.3251	13.5892
65	I7H6E2	Ketol-acid reductoisomerase (NADP(+))	A bifunctional enzyme, it is involved in the second step in the biosynthetic pathway of branched-chain amino acids, Ile, Leu, and Val. These amino acids are required to support protein synthesis, signal transduction, and fine-tuning of adaptation to amino acid starvation, in which virulence gene expression is induced in some pathogens. Thus, Ile, Leu, and Val promote proliferation during infectio…	1. https://www.nature.com/articles/s41598-018-25361-4 2. https://www.ncbi.nlm.nih.gov/pmc/articles/PMC6123439/	38.919	61.0199	58.7686	24.8059	72.8296	117.127	91.927
66	I7GYU3	3,4-dihydroxy-2-butanone 4-phosphate synthase	Catalyses the conversion of D-ribulose 5-phosphate to formate and 3,4-dihydroxy-2-butanone 4-phosphate, the latter serving as the biosynthetic precursor for the xylene ring of riboflavin. Together with GTP, cyclohydrolase-2 catalyzes 2 essential steps in the synthesis of riboflavin, which is required for survival in an iron-limited environment.	1. http://dx.doi.org/10.1016/S0076-6879(97)80128-0 2. https://www.ncbi.nlm.nih.gov/pmc/articles/PMC107047/	13.8997	23.7874	24.1371	16.2788	25.38	32.8394	35.1721
67	I7HF58	GTP cyclohydrolase-2	Converts GTP to 2,5-diamino-6-beta-ribosyl-4(3H)-pyrimidinone 5'-phosphate, formate and pyrophosphate, the first step in riboflavin biosynthesis. Catalyzes one of the two most important steps in riboflavin synthesis, which is required for survival in an iron-limited environment.	1. https://www.ncbi.nlm.nih.gov/pmc/articles/PMC107047/ 2. https://pubmed.ncbi.nlm.nih.gov/16115872/	25.0194	19.6505	18.8899	23.2555	32.0009	33.9341	27.9778
68	I7HCC4	Ferritin-like domain-containing protein	Ferritin-like compounds can protect bacterial cells from iron overload, oxidative stress, serve as a source of iron in iron deficiency, and protect DNA from enzymatic or oxidative attack.	1. https://pubmed.ncbi.nlm.nih.gov/15490969/	4.1699	5.17118	4.19776	4.6511	6.62088	5.47324	5.59555
69	I7GYM9	Phosphohexosemutase	Reversibly converts glucose-1-phosphate to glucose-6-phosphate involved in the carbon metabolism pathway. Promotes survival in poor environments.	1. https://link.springer.com/article/10.1007/s10658-014-0469-7	19.4595	19.6505	22.0382	15.5037	34.2079	30.6501	25.5797
70	I7HG93	Clan AA aspartic protease	The bacterium can secrete such proteases to break down proteins, thus releasing digestible nitrogen sources.	1. https://link.springer.com/article/10.1007/s00253-014-6035-6	9.72976	8.27389	11.5438	7.75183	15.4487	12.0411	12.7898
71	I7GSX0	L-asparaginase	Catalyzes the conversion of L-asparagine to L-aspartate and ammonia, and can also hydrolyze L-glutamine. Participates in pH modulation for adaptation of bacteria to acidic environment.	1. https://www.ncbi.nlm.nih.gov/pmc/articles/PMC9489821/	22.2394	20.6847	15.7416	23.2555	27.587	26.2715	31.1752
72	I7GZ20	Superoxide dismutase	Catalyzes the conversion of superoxide radical to molecular oxygen O2 and hydrogen peroxide H2O2. Participates in the oxidative stress defense during survival inside the host cell.	1. https://www.ncbi.nlm.nih.gov/pmc/articles/PMC4712152/	54.2087	70.3281	55.6203	26.3562	69.5192	99.6129	119.105
73	I7HCH7	Nitrite reductase (cytochrome; ammonia-forming)	Catalyzes the six electron reduction of nitrite to ammonia. It can also reduce nitric oxide, one of the key elements in the defense of eukaryotic cells against bacterial pathogens.	1. https://pubmed.ncbi.nlm.nih.gov/11960983/ 2. https://www.sciencedirect.com/science/article/abs/pii/S0076687907370043?via%3Dihub	43.0889	56.883	36.7304	97.6731	155.591	162.008	135.892
Phase variability and other defense mechanisms
74	I7HCA3	Alpha-2-macroglobulin family N-terminal region	Protective function. Located in the periplasm, inhibits antibacterial proteases.	1. https://www.nature.com/articles/ncomms5917	16.6796	18.6163	13.6427	19.3796	32.0009	27.3662	31.1752
75	I7HCE8	Anthranilate phosphoribosyltransferase	Involved in tryptophan biosynthesis. H. pylori has a mechanism of phase variability by changing the amount and/or position of tryptophan in proteins at the level of the genetic code, with most of the exchanges occurring in membrane and cation-binding proteins.	1. https://www.ncbi.nlm.nih.gov/pmc/articles/PMC5537072/ 2. https://www.nature.com/articles/s41598-018-37263-6	13.8997	12.4108	12.5933	6.20147	15.4487	17.5144	17.586
76	I7GTK8	CRISPR-associated endonuclease Cas9	In pathogens, the CRISPR-Cas system can promote phase variation and adaptation by regulating the production of immunogenic proteins via an antisense RNA-based silencing mechanism.	1. https://www.ncbi.nlm.nih.gov/pmc/articles/PMC3957734/	20.8495	21.719	15.7416	15.5037	30.8974	31.7448	29.5765
77	I7GTZ0	3-oxoacyl-[acyl-carrier-protein] synthase 3	Participates in the fatty acid elongation cycle. It is associated with the production of acyl-homoserine lactones, quorum-sensing molecules. It also increases swarming motility, biosurfactant production, and tolerance to H2O2 and antibiotics.	1. https://www.ncbi.nlm.nih.gov/pmc/articles/PMC1698239/	20.8495	19.6505	19.9394	17.8292	35.3113	33.9341	24.7803
78	I7HDJ3	MliC domain-containing protein	MliC - membrane bound lysozyme inhibitor of c-type lysozyme, protection against lysozymes that degrade cell wall peptidoglycans.	1. https://www.ncbi.nlm.nih.gov/pubmed/18369469 2. https://www.ncbi.nlm.nih.gov/pubmed/19028453	1.38997	1.03424	2.09888	1.55037	2.20696	3.28394	2.39809
79	I7HDZ1	Putative type III restriction enzyme R protein	Part of the restriction-modification (R-M) type III system. In pathogenic bacteria, including H. pylori, type III R-Ms act as epigenetic modulators for phase variability. Phase variability is an adaptive process in which there are frequent and reversible phenotypic changes in the expression of surface antigens due to genetic alterations at specific loci in their genome. This contributes to evasio…	1. https://academic.oup.com/nar/article/42/1/45/2434705	9.72976	15.5135	7.34608	7.75183	15.4487	18.609	20.7835
80	I7HE81	Type III restriction-modification enzyme			9.72976	21.719	20.9888	20.1548	25.38	28.4608	34.3727
81	I7GZB2	Piwi domain-containing protein	The pPIWI proteins of prokaryotes are poorly understood, presumably involved in defense against phages.	1. https://biologydirect.biomedcentral.com/articles/10.1186/1745-6150-8-13	5.55986	3.10271	3.14832	5.42628	6.62088	12.0411	15.1879
Деление бактериальных клеток
82	I7H595	Putative DNA segregation ATPase	Part of the type I Par system responsible for segregation of replicated genetic material during cell division.	1. https://www.nature.com/articles/s41467-021-25429-2	29.1893	27.9244	19.9394	22.4803	44.1392	36.1234	51.9587
83	I7GTS4	Biotin carboxyl carrier protein of acetyl-CoA carboxylase	Acetyl-CoA carboxylase (ACCase) subunit that catalyzes the conversion of acetyl-CoA to malonyl-CoA in one step of de novo fatty acid biosynthesis, which is essential for cell growth.	1. https://www.ncbi.nlm.nih.gov/pmc/articles/PMC1538663/	15.2896	12.4108	19.9394	19.3796	34.2079	40.5019	24.7803
84	I7H504	SPOR domain-containing protein	Participate in the cell division. Recognize and bind peptidoglycan with target proteins to the cell division site by binding to denuded glycan strands that lack stem peptides. This type of peptidoglycan is enriched in the septal ring as a product of catalysis by cell-wall amidases that participate in the separation of daughter cells.	1. https://www.nature.com/articles/s41467-019-13354-4	23.6294	21.719	10.4944	20.9299	32.0009	42.6912	38.3695
85	I7GSW1	Chorismate synthase	An enzyme of the shikimate pathway, catalyzes the conversion of phosphoenol pyruvate to chorismate. This step is crucial for bacterial growth because chorismate acts as a precursor molecule for the synthesis of aromatic amino acids.	1. https://www.ncbi.nlm.nih.gov/pmc/articles/PMC3670998/	6.94983	7.23966	10.4944	8.52702	13.2418	18.609	11.1911
Various metabolic processes
86	I7HF15	Putative thiamine monophosphate kinase	Catalyzes the ATP-dependent phosphorylation of thiamin monophosphate (TMP) to produce thiamin pyrophosphate (TPP), the active form of vitamin B1. TPP serves as a cofactor for enzymes involved in vital carbon transformations.	1. https://www.ncbi.nlm.nih.gov/pmc/articles/PMC6078389/ 2. https://www.ncbi.nlm.nih.gov/pmc/articles/PMC6122001/	0	1.03424	0	0.775183	8.82783	6.56788	5.59555
87	I7H4I6	Probable nicotinate-nucleotide adenylyltransferase	NadD is an important enzyme in the biosynthesis of NAD, a major cofactor in redox reactions.	1. https://www.ncbi.nlm.nih.gov/pmc/articles/PMC4367272/ 2. https://pubmed.ncbi.nlm.nih.gov/34223888/	0	0	2.09888	1.55037	2.20696	3.28394	4.79619
88	I7HEG8	DUF485 domain-containing protein	One of the DUF485-containing proteins ycgH, is cotranscribed with the acs and actP genes, which encode proteins involved in acetate dissimilation and transport.	1. https://www.ncbi.nlm.nih.gov/gene/948574	4.1699	2.06847	1.04944	3.10073	6.62088	10.9465	9.59238
89	I7HE76	Isochorismatase hydrolase	Catalyzes the reaction: isochorismate + H2O ⇌ 2,3-dihydroxy-2,3-dihydrobenzoate + pyruvate This reaction is part of the biosynthesis of siderophores required for iron uptake by cells.	1. https://www.ncbi.nlm.nih.gov/pmc/articles/PMC3328404/ 2. https://www.sciencedirect.com/science/article/pii/030441656990302X	4.1699	4.13695	4.19776	3.87592	15.4487	12.0411	14.3886
90	I7HDT1	Acetyl-CoA synthetase	Nickel- and iron-containing enzyme, catalyzes de novo synthesis as well as general cleavage of acetyl-CoA. In bacteria, ACS is closely related to CO-dehydrogenase, forming the bifunctional heterotetrameric enzyme CODH/ACS. In H. pylori, the main role of acetyl-CoA is as a substrate for fatty acid synthesis.	1. https://pubmed.ncbi.nlm.nih.gov/21402216/ 2. https://onlinelibrary.wiley.com/doi/full/10.1111/mmi.14775	27.7993	12.4108	19.9394	13.9533	35.3113	65.6788	71.1435
91	I7H5T4	Citrate synthase	Catalyzes the first reaction in the Krebs cycle: oxaloacetate + acetyl-CoA + H2O → citrate + CoA-SH This reaction is important for energy production and carbon assimilation.	1. https://www.nature.com/articles/s41598-019-42659-z	22.2394	14.4793	19.9394	14.7285	27.587	47.0698	55.1562
92	I7HG37	4-hydroxythreonine-4-phosphate dehydrogenase	Participates in the biosynthesis of pyridoxal 5'-phosphate (PSP), the active phosphorylated form of vitamin B6. PSP is involved in the metabolism of amino acids and fatty acids, as well as the response to oxidative stress by neutralizing reactive oxygen species.	1. https://febs.onlinelibrary.wiley.com/doi/10.1016/S0014-5793%2899%2900393-2 2. https://www.ncbi.nlm.nih.gov/pmc/articles/PMC3650526/	1.38997	2.06847	2.09888	0.775183	4.41392	4.37859	2.39809
93	I7HEE7	Carbon-nitrogen hydrolase	Involved in the reduction of organic nitrogen compounds and the production of ammonia.	1. https://www.ncbi.nlm.nih.gov/pmc/articles/PMC2142920/	4.1699	6.20542	6.29664	1.55037	7.72436	9.85182	11.9905
94	I7H4H2	CoA_binding domain-containing protein	More than 90% homology with Succinyl-CoA synthetase subunit alpha. Succinyl-CoA synthetase is an alpha 2 beta 2 tetramer. Succinyl-CoA synthetase catalyzes the conversion of succinyl-CoA to succinate and CoA in the citric acid cycle.	1. https://pubmed.ncbi.nlm.nih.gov/3332988/#:~:text=Succinyl%2DCoA%20synthetase%20is%20made,is%20an%20alpha%20beta%20dimer. 2. https://www.ncbi.nlm.nih.gov/pmc/articles/PMC3133201/	1.38997	4.13695	6.29664	3.87592	9.93131	6.56788	7.99365
95	I7HCK8	Acylphosphatase	The enzyme hydrolyzes the carboxyl-phosphate bonds of the acyl phosphates which are important intermediates in glycolysis, membrane pumps, tricarboxylic acid cycle, and urea biosynthesis.	1. https://pubmed.ncbi.nlm.nih.gov/32838967/	5.55986	4.13695	5.2472	1.55037	7.72436	7.66253	7.99365
96	I7GZQ8	Glutamate dehydrogenase	Catalyzes the reversible inter-conversion of glutamate to α-ketoglutarate and ammonia.	1. https://www.ncbi.nlm.nih.gov/pmc/articles/PMC3917229/	72.2782	74.465	57.7192	30.2321	109.244	121.506	92.7263
97	I7HF38	Polyprenyl synthetase	Key enzymes in the biosynthesis of isoprenoid compounds and their derivatives. Isoprenoids perform various functions and are essential for survival. For example, ubiquinone and menaquinone are involved in electron transfer, and bactoprenols act as carbohydrate transporters in the biosynthesis of peptidoglycan.	1. https://www.ncbi.nlm.nih.gov/pmc/articles/PMC5159609/ 2. https://www.microbiologyresearch.org/content/journal/micro/10.1099/mic.0.051599-0#tab2	15.2896	13.4451	15.7416	10.8526	26.4835	18.609
98	I7HE68	Lipid/polyisoprenoid-binding YceI-like domain-containing protein	Participates in the isoprenoid synthesis.	1. https://www.ncbi.nlm.nih.gov/pmc/articles/PMC2253440/	97.2976	105.492	79.7574	111.626	144.556	121.506	156.676
99	I7HER2	Fructose-bisphosphate aldolase	Glycolytic enzyme that catalyses the 4th step in the glycolysis metabolic pathway. May participate in the control of RNA polymerase III-directed transcription.	1. https://www.ncbi.nlm.nih.gov/pmc/articles/PMC8385298/ 2. https://www.sciencedirect.com/science/article/pii/S0167488914000639	50.0388	65.1569	61.917	68.2161	75.0366	89.7611	88.7295
Proteins with unknown functions
100	I7H5B9	Cpp29	Unknown functions		1.38997	2.06847	1.04944	0.775183	2.20696	3.28394	2.39809
101	I7HDF0	TcA_TcB_BD domain-containing protein	Unknown functions		23.6294	34.1298	31.4832	20.9299	39.7253	42.6912	37.5701
102	I7HEC0	Periplasmic protein	Unknown functions		16.6796	18.6163	7.34608	9.3022	26.4835	32.8394	28.7771
103	I7HEH6	DUF3015 domain-containing protein	Unknown functions		1.38997	1.03424	1.04944	1.55037	4.41392	2.18929	2.39809
104	I7GYT9	DUF945 family protein	Unknown functions		30.5792	34.1298	14.6922	22.4803	43.0357	43.7859	44.7644
105	I7GYY8	DUF3298 domain-containing protein	Unknown functions		23.6294	13.4451	9.44496	15.5037	23.1731	26.2715	26.379
106	I7H4A0	DUF459 domain-containing protein	Unknown functions		1.38997	3.10271	0	2.32555	5.5174	5.47324	3.19746
107	I7HDY3	Pentapeptide repeat-containing protein	Unknown functions		1.38997	1.03424	0	1.55037	2.20696	3.28394	2.39809
108	I7GZA3	WD_REPEATS_REGION domain-containing protein	Unknown functions		4.1699	2.06847	0	3.10073	12.1383	6.56788	8.79301
109	I7GT36	Highly acidic protein	Predicted		0	0	1.04944	0	2.20696	4.37859	3.19746
